# Supplementary material for: RMDGCN: Prediction of RNA methylation and disease associations based on graph convolutional network with attention mechanism
Source: PLoS Comput Biol. 2023 Dec 6;19(12):e1011677. doi: 10.1371/journal.pcbi.1011677 (PMC10699608; doi:10.1371/journal.pcbi.1011677)
Supplement: S1 Data — (XLSX) [file pcbi.1011677.s001.xlsx]

## Sheet: S1_Data_The information of m1A
id	rm_id	snp_id	modification_type	species	chromosome	strand	position	snp_start	snp_end	reference_sequence	alterative_sequence	reference_base	alterative_base	gene	gene_database_id	gene_type	gene_region	modification_sample	modification_sample_information	sample_peak_id	pubmed_id	confidence_level	rs_id	modification_function	snp_type	snp_database	snp_position	modification_site	tumor	sample	tissue
110270	RMVar_ID_110270	Human_SNP_ID_800020830	m1A	Human	chr1	+	6601955	6601955	6601955	CACAGTCCTGGTCGCAGCCGCCCACGAGCACGAGGATCTCGGCGAGACCGGTGGACGGGCGAGGA	CACAGTCCTGGTCGCAGCCGCCCACGAGCACGCGGATCTCGGCGAGACCGGTGGACGGGCGAGGA	A	C	-	-	Other	Unknown	"GSE135403:GSM4007704,GSM4007705,GSM4007706,GSM4007707"	"HTR8/Svneo,Hypoxia IP"	chr1:6599771..6602050	32194978	MeRIP-seq:(Medium)	-	Functional Loss	SNV	"ICGC,COSMIC"	33..33	33	"PRAD,prostate adenocarcinoma"	6	prostate
110271	RMVar_ID_110271	Human_SNP_ID_800024044	m1A	Human	chr1	+	7962840	7962840	7962840	TCATCCTGGCTAAAGGAGCAGAGGAAATGGAGACGGTCATCCCTGTAGATGTCATGAGGCGAGCT	TCATCCTGGCTAAAGGAGCAGAGGAAATGGAGGCGGTCATCCCTGTAGATGTCATGAGGCGAGCT	A	G	PARK7	Ensembl:ENSG00000116288	Protein coding	CDS	"GSE70485:GSM1782888,GSM1782889,GSM1782890,GSM1782891"	"HeLa cell line,mRNA"	chr1:7962717..7965479	26863196	MeRIP-seq:(Medium)	-	Functional Loss	SNV	ICGC	33..33	33	SKCM	1	-
110272	RMVar_ID_110272	Human_SNP_ID_800038824	m1A	Human	chr1	-	37540690	37540690	37540690	GATCGGCAGCACAGGGAACCATCAGAACAGGAACACAGGAGAGCTAGGAACAGTGACCGGGACAG	GATCGGCAGCACAGGGAACCATCAGAACAGGAGCACAGGAGAGCTAGGAACAGTGACCGGGACAG	T	C	SNIP1	Ensembl:ENSG00000163877	Protein coding	CDS	"GSE70485:GSM1972527,GSM1972528,GSM1972529,GSM1972530"	"HEPG2 cell line,mRNA Glucose starvation 4h"	chr1:37540278..37540776	26863196	MeRIP-seq:(Medium)	-	Functional Loss	SNV	"TCGA,ICGC,COSMIC"	33..33	33	"UCEC,endometrium endometrioid_carcinoma"	3	uterus
110273	RMVar_ID_110273	Human_SNP_ID_800041766	m1A	Human	chr1	-	120029989	120029989	120029989	CTTACTTCTAATGTGCATTTGTTTTTATTTTTAGCATTGCAGTGTCGAGATGGCTATGAACCCTG	CTTACTTCTAATGTGCATTTGTTTTTATTTTTGGCATTGCAGTGTCGAGATGGCTATGAACCCTG	T	C	NOTCH2	Ensembl:ENSG00000134250	Protein coding	intron	"GSE70485:GSM1782888,GSM1782889,GSM1782890,GSM1782891;GSE70485:GSM1972531,GSM1972532"	"HeLa cell line,mRNA;HEPG2 cell line,mRNA heat shock 4h"	chr1:120029967..120030043;chr1:120029971..120030058	26863196	MeRIP-seq:(Medium)	rs1553210735	Functional Loss	SNV	"ICGC,COSMIC"	33..33	33	"LAML,haematopoietic_and_lymphoid_tissue acute_myeloid_leukaemia"	4	haematopoietic and lymphoid tissue
110274	RMVar_ID_110274	Human_SNP_ID_800046150	m1A	Human	chr1	-	109282009	109282009	109282009	ACAGTGTTGGTGACTCCAGAGAAACCACTTCGACGGGGCCTCTCCCACCGAAGTGACCCAAATGC	ACAGTGTTGGTGACTCCAGAGAAACCACTTCGCCGGGGCCTCTCCCACCGAAGTGACCCAAATGC	T	G	PSRC1	Ensembl:ENSG00000134222	Protein coding	CDS	"GSE70485:GSM1972519,GSM1972520,GSM1972521,GSM1972522,GSM1972523,GSM1972524,GSM1972525"	"HEPG2 cell line,mRNA untreated"	chr1:109281715..109282104	26863196	MeRIP-seq:(Medium)	-	Functional Loss	SNV	COSMIC	33..33	33	thyroid neoplasm	6	head and neck
110275	RMVar_ID_110275	Human_SNP_ID_800049081	m1A	Human	chr1	-	212857999	212857999	212857999	GAGGCGGCCCCGCGGGTTGTGTTGCTGGAAAAAGGGGTCTCGATCCAGACCCCAAGAGAGGGTTC	GAGGCGGCCCCGCGGGTTGTGTTGCTGGAAAAGGGGGTCTCGATCCAGACCCCAAGAGAGGGTTC	T	C	FLVCR1-DT	Ensembl:ENSG00000198468	lincRNA	exon	"GSE70485:GSM1782888,GSM1782889,GSM1782890,GSM1782891"	"HeLa cell line,mRNA"	chr1:212857948..212858075	26863196	MeRIP-seq:(Medium)	-	Functional Loss	SNV	ICGC	33..33	33	BRCA	1	-
110276	RMVar_ID_110276	Human_SNP_ID_800051453	m1A	Human	chr1	-	236585212	236585212	236585212	TGGTAATAGAGTGTGTTTATTTTTCAAGGTGGAGGATTTAATAAGCGTGGGTGAGGAGGAGTCCT	TGGTAATAGAGTGTGTTTATTTTTCAAGGTGGTGGATTTAATAAGCGTGGGTGAGGAGGAGTCCT	T	A	HEATR1	Ensembl:ENSG00000119285	Protein coding	CDS	"GSE135403:GSM4007700,GSM4007701,GSM4007702,GSM4007703"	"HTR8/Svneo,Normoxia"	chr1:236585176..236585880	32194978	MeRIP-seq:(Medium)	-	Functional Loss	SNV	"ICGC,COSMIC"	33..33	33	"COCA,large_intestine adenocarcinoma"	3	large intestine
110277	RMVar_ID_110277	Human_SNP_ID_800056863	m1A	Human	chr1	+	155133751	155133751	155133751	TTGTCTTTCAGCTCACAGTCCTCAGGCCCATGACAATCCACAGGAGAAGAGACTTGCAGCAGGTG	TTGTCTTTCAGCTCACAGTCCTCAGGCCCATGGCAATCCACAGGAGAAGAGACTTGCAGCAGGTG	A	G	EFNA1	Ensembl:ENSG00000169242	Protein coding	CDS	"GSM3896225,GSM3896226,GSM3896227,GSM3896228,GSM3896229,GSM3896230"	"HEK-293T cells,m1A-quant-seq"	-	31548705	m1A-quant-seq:(High)	-	Functional Loss	SNV	"ICGC,COSMIC"	33..33	33	"LICA,liver neoplasm"	3	liver
110279	RMVar_ID_110279	Human_SNP_ID_800060487	m1A	Human	chr1	+	149887126	149887126	149887126	CGCGGAGCGGGTGGGGGCCGGCGCGCCCGTCTACATGGCGGCGGTCCTCGAGTACCTGACCGCCG	CGCGGAGCGGGTGGGGGCCGGCGCGCCCGTCTGCATGGCGGCGGTCCTCGAGTACCTGACCGCCG	A	G	H2AC20	Ensembl:ENSG00000184260	Protein coding	CDS	"GSE70485:GSM1782896,GSM1782897"	"HEPG2 cell line,total RNA Untreated, competitive elution"	chr1:149887101..149887125	26863196	MeRIP-seq:(Medium)	rs1553759892	Functional Loss	SNV	"TCGA,ICGC,COSMIC"	33..33	33	"STAD,stomach adenocarcinoma"	3	stomach
110280	RMVar_ID_110280	Human_SNP_ID_800060542	m1A	Human	chr1	-	211260308	211260308	211260308	CTGCCCACACGCCCAGTGTCACAGCCCGGCCAAGCCTGACAGCCTCCCCGCCACGGATGCCTGCC	CTGCCCACACGCCCAGTGTCACAGCCCGGCCATGCCTGACAGCCTCCCCGCCACGGATGCCTGCC	T	A	-	-	Other	Unknown	"GSE70485:GSM1972527,GSM1972528,GSM1972529,GSM1972530"	"HEPG2 cell line,mRNA Glucose starvation 4h"	chr1:211260272..211260569	26863196	MeRIP-seq:(Medium)	-	Functional Loss	SNV	ICGC	33..33	33	ESCA	1	-
110281	RMVar_ID_110281	Human_SNP_ID_800063679	m1A	Human	chr1	+	156114832	156114832	156114832	CAAGCCGAGAGCCAGCCGGCCGGCGCACTCCGACTCCGAGCAGTCTCTGTCCTTCGACCCGAGCC	CAAGCCGAGAGCCAGCCGGCCGGCGCACTCCGGCTCCGAGCAGTCTCTGTCCTTCGACCCGAGCC	A	G	LMNA	Ensembl:ENSG00000160789	Protein coding	intron	"GSE73941:GSM1906573,GSM1906574,GSM1906575,GSM1906576"	"HEK293T,H2O2 treatment"	chr1:156114781..156114882	26863410	MeRIP-seq:(Medium)	-	Functional Loss	SNV	"TCGA,ICGC,COSMIC"	33..33	33	"COAD,colon adenocarcinoma,large_intestine adenocarcinoma"	7	large intestine
110282	RMVar_ID_110282	Human_SNP_ID_800065277	m1A	Human	chr1	-	956932	956932	956932	GGCTGAAGGGGAAGAAGAATTCTGTTCCTGTGACCGTCGCCATGGTTGAGAGATGGAAGCAGGCA	GGCTGAAGGGGAAGAAGAATTCTGTTCCTGTGGCCGTCGCCATGGTTGAGAGATGGAAGCAGGCA	T	C	NOC2L	Ensembl:ENSG00000188976	Protein coding	CDS	"GSM3896225,GSM3896226,GSM3896227,GSM3896228,GSM3896229,GSM3896230"	"HEK-293T cells,m1A-quant-seq"	-	31548705	m1A-quant-seq:(High)	-	Functional Loss	SNV	ICGC	33..33	33	ESCA	1	-
110283	RMVar_ID_110283	Human_SNP_ID_800065496	m1A	Human	chr1	+	19384271	19384271	19384271	GCCCCCACTGCCCTCCCCTCACTGCCTTCTCCACCTCTGGCCTTCTGCCAGCTCCATCCTGGTGA	GCCCCCACTGCCCTCCCCTCACTGCCTTCTCCCCCTCTGGCCTTCTGCCAGCTCCATCCTGGTGA	A	C	-	-	Other	Unknown	"GSE70485:GSM1972527,GSM1972528,GSM1972529,GSM1972530"	"HEPG2 cell line,mRNA Glucose starvation 4h"	chr1:19384268..19384393	26863196	MeRIP-seq:(Medium)	-	Functional Loss	SNV	ICGC	33..33	33	STAD	1	-
110284	RMVar_ID_110284	Human_SNP_ID_800069791	m1A	Human	chr1	-	228406641	228406641	228406641	GAGTGCCCGAGCCTGCGCCGCCGCACCCGGATACCCCGCGTCCCCGCGAGCTGCCGAGGCCGCCC	GAGTGCCCGAGCCTGCGCCGCCGCACCCGGATCCCCCGCGTCCCCGCGAGCTGCCGAGGCCGCCC	T	G	TRIM11	Ensembl:ENSG00000154370	Protein coding	5'UTR	"GSE73941:GSM1906567,GSM1906568,GSM1906569,GSM1906570"	"HEK293T,ALKBH3 KO"	chr1:228406476..228406825	26863410	MeRIP-seq:(Medium)	rs930627673	Functional Loss	SNV	ICGC	33..33	33	SKCA	1	-
110285	RMVar_ID_110285	Human_SNP_ID_800081955	m1A	Human	chr1	+	169111461	169111461	169111461	ACCATCCAAGTGATGCTGCTCACCATCAGTGAATTTAAGCCCACATATCAGGACCGAGTGGCCCC	ACCATCCAAGTGATGCTGCTCACCATCAGTGAGTTTAAGCCCACATATCAGGACCGAGTGGCCCC	A	G	ATP1B1	Ensembl:ENSG00000143153	Protein coding	CDS	"GSE70485:GSM1782888,GSM1782889,GSM1782890,GSM1782891"	"HeLa cell line,mRNA"	chr1:169111329..169111540	26863196	MeRIP-seq:(Medium)	rs557213061	Functional Loss	SNV	"ICGC,COSMIC"	33..33	33	"COCA,large_intestine adenocarcinoma"	3	large intestine
110286	RMVar_ID_110286	Human_SNP_ID_800085737	m1A	Human	chr1	+	228341474	228341474	228341474	CAGCATCGACCTGAACGACCAGGTGGAGGGGGATGACCGCGCCTTCGAGGTGTGGCAGGAGCGGG	CAGCATCGACCTGAACGACCAGGTGGAGGGGGGTGACCGCGCCTTCGAGGTGTGGCAGGAGCGGG	A	G	OBSCN	Ensembl:ENSG00000154358	Protein coding	CDS	"GSE70485:GSM1782888,GSM1782889,GSM1782890,GSM1782891"	"HeLa cell line,mRNA"	chr1:228341449..228341527	26863196	MeRIP-seq:(Medium)	-	Functional Loss	SNV	"ICGC,COSMIC"	33..33	33	"kidney papillary_renal_cell_carcinoma,KIRP"	6	kidney
110287	RMVar_ID_110287	Human_SNP_ID_800088852	m1A	Human	chr1	-	52033328	52033328	52033328	GCGGCCACGCGCTGAGGAGGACGGGAGAGCCCAGGCGGCGGGCAGCAGCGTCCTCAGGGAACTGC	GCGGCCACGCGCTGAGGAGGACGGGAGAGCCCGGGCGGCGGGCAGCAGCGTCCTCAGGGAACTGC	T	C	"AL445685.3,KTI12,TXNDC12"	"Ensembl:ENSG00000285839,Ensembl:ENSG00000198841,Ensembl:ENSG00000117862"	"Protein coding,Protein coding,Protein coding"	"CDS,CDS,intron"	"GSE70485:GSM1972519,GSM1972520,GSM1972521,GSM1972522,GSM1972523,GSM1972524,GSM1972525"	"HEPG2 cell line,mRNA untreated"	chr1:52033281..52033394	26863196	MeRIP-seq:(Medium)	-	Functional Loss	SNV	"TCGA,ICGC,COSMIC"	33..33	33	"UCEC,endometrium endometrioid_carcinoma"	4	uterus
110288	RMVar_ID_110288	Human_SNP_ID_800096057	m1A	Human	chr1	+	150294382	150294382	150294382	GGTTTAAATCCAAGGTCATGGCAAAACATCTGAAGTTCATCGCCAGGACTGTGATGGTACAGGAA	GGTTTAAATCCAAGGTCATGGCAAAACATCTGCAGTTCATCGCCAGGACTGTGATGGTACAGGAA	A	C	MRPS21	Ensembl:ENSG00000266472	Protein coding	CDS	"GSE123365:GSM3896231,GSM3896232,GSM3896233,GSM3896234,GSM3896235,GSM3896236"	"HEK-293T cells,m1A-IP-seq"	-	31548705	m1A-IP-seq:(High)	-	Functional Loss	SNV	"TCGA,ICGC"	33..33	33	LGG	2	-
110289	RMVar_ID_110289	Human_SNP_ID_800101436	m1A	Human	chr1	-	9734075	9734075	9734075	GACCTGGATACCTGTGAGGTCACGGTGGAGGGAGAGGAGCTGAACCACGAGCAGGAGAGCCTGGA	GACCTGGATACCTGTGAGGTCACGGTGGAGGGGGAGGAGCTGAACCACGAGCAGGAGAGCCTGGA	T	C	CLSTN1	Ensembl:ENSG00000171603	Protein coding	CDS	"GSE70485:GSM1972531,GSM1972532"	"HEPG2 cell line,mRNA heat shock 4h"	chr1:9734026..9734150	26863196	MeRIP-seq:(Medium)	-	Functional Loss	SNV	"ICGC,COSMIC"	33..33	33	"READ,rectum adenocarcinoma,large_intestine adenocarcinoma"	3	large intestine
110290	RMVar_ID_110290	Human_SNP_ID_800107834	m1A	Human	chr1	-	156938910	156938909	156938910	GCCAATAGATGAGCCCAGGGAGGAAGGTCCCCACCCCGGGAAGAGTGGGCTGGTCTGAGAGGGTG	GCCAATAGATGAGCCCAGGGAGGAAGGTCCCC_CCCCGGGAAGAGTGGGCTGGTCTGAGAGGGTG	GT	G	ARHGEF11	Ensembl:ENSG00000132694	Protein coding	intron	"GSE70485:GSM1972519,GSM1972520,GSM1972521,GSM1972522,GSM1972523,GSM1972524,GSM1972525"	"HEPG2 cell line,mRNA untreated"	chr1:156938903..156939084	26863196	MeRIP-seq:(Medium)	-	Functional Loss	DEL	ICGC	33..33	33	PAAD	1	-
110291	RMVar_ID_110291	Human_SNP_ID_800125512	m1A	Human	chr1	+	155313374	155313374	155313374	TTTCATTAGTGGCAGGGGGACTGGGTTCTGGGAGGGGTGCCATGCCCGAGGAGGGTGGCAGTGAG	TTTCATTAGTGGCAGGGGGACTGGGTTCTGGGGGGGGTGCCATGCCCGAGGAGGGTGGCAGTGAG	A	G	FDPS	Ensembl:ENSG00000160752	Protein coding	intron	"GSE70485:GSM1782888,GSM1782889,GSM1782890,GSM1782891"	"HeLa cell line,mRNA"	chr1:155313351..155313800	26863196	MeRIP-seq:(Medium)	rs918067132	Functional Loss	SNV	ICGC	33..33	33	SKCA	1	-
110292	RMVar_ID_110292	Human_SNP_ID_800177916	m1A	Human	chr1	+	32202026	32202026	32202026	CCCCAGGCACACTACGGAGGGTCCCTGTGCCTACCAGCCACAGCGGCTCCTTGGCCCTAGGACTT	CCCCAGGCACACTACGGAGGGTCCCTGTGCCTCCCAGCCACAGCGGCTCCTTGGCCCTAGGACTT	A	C	CCDC28B	Ensembl:ENSG00000160050	Protein coding	CDS	"GSE70485:GSM1782894,GSM1782895"	"HEPG2 cell line,total RNA rearranged at 60c"	chr1:32202001..32202025	26863196	MeRIP-seq:(Medium)	rs200013564	Functional Loss	SNV	COSMIC	33..33	33	ovary serous_carcinoma	2	ovary
110293	RMVar_ID_110293	Human_SNP_ID_800183387	m1A	Human	chr1	-	16569139	16569139	16569139	TCTCAATTCCTCCTGAAATGTTGGCCTCGTACAAGTCTTACAGCGGCACATTTCACTCATTAGAG	TCTCAATTCCTCCTGAAATGTTGGCCTCGTACCAGTCTTACAGCGGCACATTTCACTCATTAGAG	T	G	NBPF1	Ensembl:ENSG00000219481	Protein coding	CDS	"GSM3896225,GSM3896226,GSM3896227,GSM3896228,GSM3896229,GSM3896230"	"HEK-293T cells,m1A-quant-seq"	-	31548705	m1A-quant-seq:(High)	rs849614	Functional Loss	SNV	"ICGC,COSMIC"	33..33	33	"COCA,head_neck squamous_cell_carcinoma"	47	head and neck
110294	RMVar_ID_110294	Human_SNP_ID_800186305	m1A	Human	chr1	+	20594385	20594385	20594385	CATTCGTGACTGCTTGTGGGGAGAGCCGAGGGAGAGGTACAGAAAGAGGAGCTCACTGGTGAGGA	CATTCGTGACTGCTTGTGGGGAGAGCCGAGGGCGAGGTACAGAAAGAGGAGCTCACTGGTGAGGA	A	C	CDA	Ensembl:ENSG00000158825	Protein coding	intron	"GSE70485:GSM1972527,GSM1972528,GSM1972529,GSM1972530"	"HEPG2 cell line,mRNA Glucose starvation 4h"	chr1:20594383..20594548	26863196	MeRIP-seq:(Medium)	-	Functional Loss	SNV	ICGC	33..33	33	PAAD	1	-
110295	RMVar_ID_110295	Human_SNP_ID_800189991	m1A	Human	chr1	+	40879085	40879082	40879085	AGGAAAGAAGGAAGGAAGGAAGGAAGGAAGAAAGAAAGAAAAAGAAAGAAAGAAAAAAGAAAAGA	AGGAAAGAAGGAAGGAAGGAAGGAAGGAAG___GAAAGAAAAAGAAAGAAAGAAAAAAGAAAAGA	GAAA	G	-	-	Other	Unknown	"GSE70485:GSM1972531,GSM1972532"	"HEPG2 cell line,mRNA heat shock 4h"	chr1:40879035..40879119	26863196	MeRIP-seq:(Medium)	-	Functional Loss	DEL	ICGC	31..33	33	PAAD	1	-
110296	RMVar_ID_110296	Human_SNP_ID_800197576	m1A	Human	chr1	-	40625455	40625455	40625455	TGTTGAGGATCCCATCTGACATTTGGGGATTCACTGCATGAAGTTGTTCATTTGGGGCTCCAGTT	TGTTGAGGATCCCATCTGACATTTGGGGATTCGCTGCATGAAGTTGTTCATTTGGGGCTCCAGTT	T	C	RIMS3	Ensembl:ENSG00000117016	Protein coding	3'UTR	"GSM3896225,GSM3896226,GSM3896227,GSM3896228,GSM3896229,GSM3896230"	"HEK-293T cells,m1A-quant-seq"	-	31548705	m1A-quant-seq:(High)	rs570671	Functional Loss	SNV	ICGC	33..33	33	LUSC	2	-
110297	RMVar_ID_110297	Human_SNP_ID_800199847	m1A	Human	chr1	-	184754584	184754583	184754584	TCCCCGGTTCCCCAGCGAGCGCGATGGAGACTAGTGGCGGCGACGGCCGCGTTCTGCCTGGTGTC	TCCCCGGTTCCCCAGCGAGCGCGATGGAGACT_GTGGCGGCGACGGCCGCGTTCTGCCTGGTGTC	CT	C	EDEM3	Ensembl:ENSG00000116406	Protein coding	CDS	"GSE70485:GSM1972519,GSM1972520,GSM1972521,GSM1972522,GSM1972523,GSM1972524,GSM1972525"	"HEPG2 cell line,mRNA untreated"	chr1:184754533..184754827	26863196	MeRIP-seq:(Medium)	-	Functional Loss	DEL	"TCGA,ICGC"	33..33	33	KIRP	2	-
110298	RMVar_ID_110298	Human_SNP_ID_800214765	m1A	Human	chr1	-	1272638	1272638	1272638	CAGGCAGGTGAGCCAGGCAGGTAGGTGCGTGGATGAGTGACAGGCAGGTGACCCAGGCAGGTGCA	CAGGCAGGTGAGCCAGGCAGGTAGGTGCGTGGGTGAGTGACAGGCAGGTGACCCAGGCAGGTGCA	T	C	UBE2J2	Ensembl:ENSG00000160087	Protein coding	intron	"GSE70485:GSM1972527,GSM1972528,GSM1972529,GSM1972530"	"HEPG2 cell line,mRNA Glucose starvation 4h"	chr1:1272636..1272748	26863196	MeRIP-seq:(Medium)	rs1356782589	Functional Loss	SNV	ICGC	33..33	33	MALY	1	-
110299	RMVar_ID_110299	Human_SNP_ID_800217338	m1A	Human	chr1	-	201488984	201488984	201488984	AGTCACCTCACCCCATGCCCTTCTCCATGCAGAGCCCCTGGCCACAGGCCCACCACCAACCCCAA	AGTCACCTCACCCCATGCCCTTCTCCATGCAGTGCCCCTGGCCACAGGCCCACCACCAACCCCAA	T	A	CSRP1	Ensembl:ENSG00000159176	Protein coding	CDS	"GSE70485:GSM1972531,GSM1972532"	"HEPG2 cell line,mRNA heat shock 4h"	chr1:201488951..201489000	26863196	MeRIP-seq:(Medium)	-	Functional Loss	SNV	"TCGA,ICGC,COSMIC"	33..33	33	"lung squamous_cell_carcinoma,LUSC"	9	lung
110300	RMVar_ID_110300	Human_SNP_ID_800222578	m1A	Human	chr1	-	149944204	149944204	149944204	GTCCATGTGTCGGGGGCCTACCACCATATGCCACCTTCCCCAGACAGTGCCCTCCTGGGCGACCC	GTCCATGTGTCGGGGGCCTACCACCATATGCCTCCTTCCCCAGACAGTGCCCTCCTGGGCGACCC	T	A	OTUD7B	Ensembl:ENSG00000264522	Protein coding	CDS	"GSE70485:GSM1972527,GSM1972528,GSM1972529,GSM1972530"	"HEPG2 cell line,mRNA Glucose starvation 4h"	chr1:149944153..149944237	26863196	MeRIP-seq:(Medium)	-	Functional Loss	SNV	COSMIC	33..33	33	lung adenocarcinoma	1	lung
110301	RMVar_ID_110301	Human_SNP_ID_800222856	m1A	Human	chr1	+	117103122	117103122	117103122	GAAGATTACAAGGCCCTAGGGAAGGTGAAGCCACTAGCTCAGCAGTTCTTAGCCTAGTTTTTGGC	GAAGATTACAAGGCCCTAGGGAAGGTGAAGCCGCTAGCTCAGCAGTTCTTAGCCTAGTTTTTGGC	A	G	TTF2	Ensembl:ENSG00000116830	Protein coding	3'UTR	"GSM3896225,GSM3896226,GSM3896227,GSM3896228,GSM3896229,GSM3896230"	"HEK-293T cells,m1A-quant-seq"	-	31548705	m1A-quant-seq:(High)	rs9728670	Functional Loss	SNV	COSMIC	33..33	33	liver hepatocellular_carcinoma	1	liver
110302	RMVar_ID_110302	Human_SNP_ID_800232963	m1A	Human	chr1	+	171535548	171535548	171535548	GTCTCAACCTCGGCCGGCTGTATTATCTGGCTATTTCAAACAGTTTCAGAAGTCTTTACCTCCAC	GTCTCAACCTCGGCCGGCTGTATTATCTGGCTGTTTCAAACAGTTTCAGAAGTCTTTACCTCCAC	A	G	PRRC2C	Ensembl:ENSG00000117523	Protein coding	CDS	"GSE70485:GSM1782896,GSM1782897"	"HEPG2 cell line,total RNA Untreated, competitive elution"	chr1:171535372..171535600	26863196	MeRIP-seq:(Medium)	rs1414744292	Functional Loss	SNV	COSMIC	33..33	33	lung small_cell_carcinoma	3	lung
110303	RMVar_ID_110303	Human_SNP_ID_800244167	m1A	Human	chr1	+	151254795	151254795	151254795	GGAGGGAGGAAGGTGGCAAGATGGTGTTGGAAAGCACTATGGTGTGGTGAGGAGCTACTTCGGGG	GGAGGGAGGAAGGTGGCAAGATGGTGTTGGAAGGCACTATGGTGTGGTGAGGAGCTACTTCGGGG	A	G	PSMD4	Ensembl:ENSG00000159352	Protein coding	CDS	"GSE70485:GSM1782888,GSM1782889,GSM1782890,GSM1782891;GSE70485:GSM1972531,GSM1972532;GSE70485:GSM1972533,GSM1972534"	"HeLa cell line,mRNA;HEPG2 cell line,mRNA heat shock 4h;HEPG2 cell line,total RNA Untreated"	chr1:151254726..151259106;chr1:151254751..151254905	26863196	MeRIP-seq:(Medium)	-	Functional Loss	SNV	"ICGC,COSMIC"	33..33	33	"LICA,liver neoplasm"	3	liver
110304	RMVar_ID_110304	Human_SNP_ID_800250367	m1A	Human	chr1	+	202348859	202348859	202348859	GGCAGCAGCTGCCGAGGCCGGAGCAATGGCGGAACTGGAGCACCTAGGAGGGAAGCGGGCAGAGT	GGCAGCAGCTGCCGAGGCCGGAGCAATGGCGGTACTGGAGCACCTAGGAGGGAAGCGGGCAGAGT	A	T	PPP1R12B	Ensembl:ENSG00000077157	Protein coding	CDS	"GSE70485:GSM1782888,GSM1782889,GSM1782890,GSM1782891"	"HeLa cell line,mRNA"	chr1:202348748..202348961	26863196	MeRIP-seq:(Medium)	-	Functional Loss	SNV	ICGC	33..33	33	RECA	1	-
110305	RMVar_ID_110305	Human_SNP_ID_800261560	m1A	Human	chr1	+	151369768	151369768	151369768	GAGTAGCCGGGTCCACAATTCCCACATTTCGTAGCTGTGGAAGCAATGGGGCGCATTGGCTGGGC	GAGTAGCCGGGTCCACAATTCCCACATTTCGTCGCTGTGGAAGCAATGGGGCGCATTGGCTGGGC	A	C	-	-	Other	Unknown	"GSE70485:GSM1782888,GSM1782889,GSM1782890,GSM1782891;GSE70485:GSM1972519,GSM1972520,GSM1972521,GSM1972522,GSM1972523,GSM1972524,GSM1972525"	"HeLa cell line,mRNA;HEPG2 cell line,mRNA untreated"	chr1:151369701..151369775;chr1:151369400..151369775	26863196	MeRIP-seq:(Medium)	-	Functional Loss	SNV	"TCGA,ICGC,COSMIC"	33..33	33	"kidney clear_cell_renal_cell_carcinoma,KIRC"	5	kidney
110306	RMVar_ID_110306	Human_SNP_ID_800266672	m1A	Human	chr1	+	161038664	161038664	161038664	AGGCTAGGAGTGAACGGAGTTCAGGAAGCGAGACCGTGGGCGCTGAGGAAGGGGCGCGACAGCCT	AGGCTAGGAGTGAACGGAGTTCAGGAAGCGAGGCCGTGGGCGCTGAGGAAGGGGCGCGACAGCCT	A	G	-	-	Other	Unknown	"GSE70485:GSM1782892,GSM1782893"	"HEPG2 cell line,total RNA rearranged at 50c"	chr1:161038634..161038897	26863196	MeRIP-seq:(Medium)	-	Functional Loss	SNV	ICGC	33..33	33	ESCA	1	-
110307	RMVar_ID_110307	Human_SNP_ID_800272003	m1A	Human	chr1	+	181089672	181089672	181089672	AGAGCAGCCGCCGAGTGGAGGAGAGGACGACGACGCGGAGGAGATGGAGACCGGGAACGTGGCTA	AGAGCAGCCGCCGAGTGGAGGAGAGGACGACGTCGCGGAGGAGATGGAGACCGGGAACGTGGCTA	A	T	IER5	Ensembl:ENSG00000162783	Protein coding	CDS	"GSE70485:GSM1782888,GSM1782889,GSM1782890,GSM1782891"	"HeLa cell line,mRNA"	chr1:181089160..181089995	26863196	MeRIP-seq:(Medium)	-	Functional Loss	SNV	COSMIC	33..33	33	lung adenocarcinoma	1	lung
110308	RMVar_ID_110308	Human_SNP_ID_800283193	m1A	Human	chr1	-	32651324	32651324	32651324	CACTGCCCTCCTGGGTCGGCCCCGGCACCCTCACCTTCCTTGTCGGCCATGGCGGGCAGGCGAGC	CACTGCCCTCCTGGGTCGGCCCCGGCACCCTCCCCTTCCTTGTCGGCCATGGCGGGCAGGCGAGC	T	G	-	-	Other	Unknown	"GSE70485:GSM1782898,GSM1782899,GSM1782900,GSM1782901"	"HEK293T cell line,total RNA"	chr1:32651201..32651388	26863196	MeRIP-seq:(Medium)	rs530899496	Functional Loss	SNV	ICGC	33..33	33	ESCA	1	-
110309	RMVar_ID_110309	Human_SNP_ID_800283340	m1A	Human	chr1	-	58577210	58577210	58577210	AGACCATCCCAGACGCCGGAGCCCGAGCCCCGACGAGTCCCCGCGCCTCATCCGCCCGCGTCCGG	AGACCATCCCAGACGCCGGAGCCCGAGCCCCGCCGAGTCCCCGCGCCTCATCCGCCCGCGTCCGG	T	G	TACSTD2	Ensembl:ENSG00000184292	Protein coding	5'UTR	"GSE70485:GSM1972519,GSM1972520,GSM1972521,GSM1972522,GSM1972523,GSM1972524,GSM1972525"	"HEPG2 cell line,mRNA untreated"	chr1:58576963..58577337	26863196	MeRIP-seq:(Medium)	rs232835	Functional Loss	SNV	ICGC	33..33	33	ESCA	1	-
110310	RMVar_ID_110310	Human_SNP_ID_800297601	m1A	Human	chr1	+	233666708	233666708	233666708	TCCTGTTCCTGACGGCTGTGGTCCAGCGCATCACCGTGCACGTCACCCGCAGGCCGGTCCTCTAC	TCCTGTTCCTGACGGCTGTGGTCCAGCGCATCGCCGTGCACGTCACCCGCAGGCCGGTCCTCTAC	A	G	KCNK1	Ensembl:ENSG00000135750	Protein coding	CDS	"GSE70485:GSM1782888,GSM1782889,GSM1782890,GSM1782891"	"HeLa cell line,mRNA"	chr1:233666557..233666850	26863196	MeRIP-seq:(Medium)	-	Functional Loss	SNV	ICGC	33..33	33	STAD	1	-
110311	RMVar_ID_110311	Human_SNP_ID_800304684	m1A	Human	chr1	+	223712875	223712875	223712875	GCAAAACCCGGGGCATCGAGTGGAAGCGCCCCACGGTAGGAAGCGCGCGGCAGGACGCGGGCAGG	GCAAAACCCGGGGCATCGAGTGGAAGCGCCCCGCGGTAGGAAGCGCGCGGCAGGACGCGGGCAGG	A	G	CAPN2	Ensembl:ENSG00000162909	Protein coding	intron	"GSE135403:GSM4007704,GSM4007705,GSM4007706,GSM4007707"	"HTR8/Svneo,Hypoxia IP"	chr1:223712826..223712900	32194978	MeRIP-seq:(Medium)	-	Functional Loss	SNV	COSMIC	33..33	33	lung squamous_cell_carcinoma	2	lung
110312	RMVar_ID_110312	Human_SNP_ID_800306986	m1A	Human	chr1	+	111691353	111691353	111691353	GTTTGTTTTTCAGATCGTCAGTATTTAAACAGATCACATCATGCGTGAGTACAAGCTAGTGGTCC	GTTTGTTTTTCAGATCGTCAGTATTTAAACAGGTCACATCATGCGTGAGTACAAGCTAGTGGTCC	A	G	RAP1A	Ensembl:ENSG00000116473	Protein coding	5'UTR	"GSE70485:GSM1782888,GSM1782889,GSM1782890,GSM1782891;GSE70485:GSM1972519,GSM1972520,GSM1972521,GSM1972522,GSM1972523,GSM1972524,GSM1972525"	"HeLa cell line,mRNA;HEPG2 cell line,mRNA untreated"	chr1:111619794..111691425;chr1:111619790..111697441	26863196	MeRIP-seq:(Medium)	rs144405448	Functional Loss	SNV	ICGC	33..33	33	LICA	1	-
110313	RMVar_ID_110313	Human_SNP_ID_800313702	m1A	Human	chr1	-	21426289	21426289	21426289	CCAGAACTGCCTGATTCATGCCAGCCCTACGGAAGTTGCTTTTACTCATTGGAGGAAGAACACGT	CCAGAACTGCCTGATTCATGCCAGCCCTACGGCAGTTGCTTTTACTCATTGGAGGAAGAACACGT	T	G	NBPF2P	Ensembl:ENSG00000227001	Pseudogene	exon	"GSM3896225,GSM3896226,GSM3896227,GSM3896228,GSM3896229,GSM3896230"	"HEK-293T cells,m1A-quant-seq"	-	31548705	m1A-quant-seq:(High)	rs140348908	Functional Loss	SNV	ICGC	33..33	33	COCA	6	-
110314	RMVar_ID_110314	Human_SNP_ID_800315786	m1A	Human	chr1	-	8360710	8360710	8360710	CCTTGGCCATGCCCCACATCAAGCCCCCGCCTACCACTCCCATCCCCCAGCTGCCGGCGCCACAG	CCTTGGCCATGCCCCACATCAAGCCCCCGCCTGCCACTCCCATCCCCCAGCTGCCGGCGCCACAG	T	C	RERE	Ensembl:ENSG00000142599	Protein coding	CDS	"GSE70485:GSM1972527,GSM1972528,GSM1972529,GSM1972530"	"HEPG2 cell line,mRNA Glucose starvation 4h"	chr1:8360497..8360946	26863196	MeRIP-seq:(Medium)	-	Functional Loss	SNV	COSMIC	33..33	33	large_intestine adenocarcinoma	10	large intestine
110315	RMVar_ID_110315	Human_SNP_ID_800323631	m1A	Human	chr1	+	2229577	2229577	2229577	TGGTGCACTCGCACAAGGCCCTGGAGAACCGGACCTGCCACTGGGGCTTCGACTCGGCCAACTGG	TGGTGCACTCGCACAAGGCCCTGGAGAACCGGCCCTGCCACTGGGGCTTCGACTCGGCCAACTGG	A	C	SKI	Ensembl:ENSG00000157933	Protein coding	CDS	"GSE70485:GSM1782892,GSM1782893"	"HEPG2 cell line,total RNA rearranged at 50c"	chr1:2229526..2229725	26863196	MeRIP-seq:(Medium)	rs201274840	Functional Loss	SNV	"ICGC,COSMIC"	33..33	33	"SKCA,lung small_cell_carcinoma"	2	lung
110316	RMVar_ID_110316	Human_SNP_ID_800324555	m1A	Human	chr1	-	226383093	226383093	226383093	TCCCCCCAGAAACCAGCGCCTCCGTGGCGGCCACGCCTCCGCCCTCCACAGCCTCGGCTCCTGCT	TCCCCCCAGAAACCAGCGCCTCCGTGGCGGCCCCGCCTCCGCCCTCCACAGCCTCGGCTCCTGCT	T	G	PARP1	Ensembl:ENSG00000143799	Protein coding	CDS	"GSE70485:GSM1782888,GSM1782889,GSM1782890,GSM1782891"	"HeLa cell line,mRNA"	chr1:226383002..226383141	26863196	MeRIP-seq:(Medium)	rs1393949279	Functional Loss	SNV	TCGA	33..33	33	BRCA	1	-
110317	RMVar_ID_110317	Human_SNP_ID_800375648	m1A	Human	chr1	+	19339407	19339407	19339407	TATTCTCAGGGAGAGATGGCGCTGTGCGGTCAATGATGCAGCTGTTATGTGACCTGTCGGGGAGG	TATTCTCAGGGAGAGATGGCGCTGTGCGGTCACTGATGCAGCTGTTATGTGACCTGTCGGGGAGG	A	C	-	-	Other	Unknown	"GSE70485:GSM1782888,GSM1782889,GSM1782890,GSM1782891;GSE70485:GSM1972527,GSM1972528,GSM1972529,GSM1972530"	"HeLa cell line,mRNA;HEPG2 cell line,mRNA Glucose starvation 4h"	chr1:19339218..19339560;chr1:19339126..19339531	26863196	MeRIP-seq:(Medium)	-	Functional Loss	SNV	ICGC	33..33	33	ESCA	1	-
110318	RMVar_ID_110318	Human_SNP_ID_800377787	m1A	Human	chr1	+	32334449	32334447	32334450	AGATGGCTGATGGGAGAATCCACAGGAGGGAGAGGAGGAAAGGGAACGTGGCTGGGAGGAGGCAA	AGATGGCTGATGGGAGAATCCACAGGAGGGA___GAGGAAAGGGAACGTGGCTGGGAGGAGGCAA	AGAG	A	-	-	Other	Unknown	"GSE73941:GSM1906567,GSM1906568,GSM1906569,GSM1906570"	"HEK293T,ALKBH3 KO"	chr1:32334348..32334544	26863410	MeRIP-seq:(Medium)	-	Functional Loss	DEL	TCGA	32..34	33	UCEC	1	-
110319	RMVar_ID_110319	Human_SNP_ID_800384581	m1A	Human	chr1	+	55040015	55040015	55040015	AGGACGGCCTGGCCGAAGCACCCGAGCACGGAACCACAGCCACCTTCCACCGCTGCGCCAAGGTG	AGGACGGCCTGGCCGAAGCACCCGAGCACGGATCCACAGCCACCTTCCACCGCTGCGCCAAGGTG	A	T	PCSK9	Ensembl:ENSG00000169174	Protein coding	CDS	"GSE70485:GSM1782888,GSM1782889,GSM1782890,GSM1782891"	"HeLa cell line,mRNA"	chr1:55039551..55040071	26863196	MeRIP-seq:(Medium)	-	Functional Loss	SNV	ICGC	33..33	33	NACA	1	-
110320	RMVar_ID_110320	Human_SNP_ID_800386141	m1A	Human	chr1	+	50970411	50970410	50970411	CTTGGGGGAACGAGTTGGCGTCCGCAGCTGCCAGGGGGGACCTAGAGCAACTTACTAGTTTGTTG	CTTGGGGGAACGAGTTGGCGTCCGCAGCTGCC_GGGGGGACCTAGAGCAACTTACTAGTTTGTTG	CA	C	CDKN2C	Ensembl:ENSG00000123080	Protein coding	CDS	"GSE70485:GSM1972519,GSM1972520,GSM1972521,GSM1972522,GSM1972523,GSM1972524,GSM1972525"	"HEPG2 cell line,mRNA untreated"	chr1:50970251..50970455	26863196	MeRIP-seq:(Medium)	-	Functional Loss	DEL	TCGA	33..33	33	GBM	1	-
110321	RMVar_ID_110321	Human_SNP_ID_800392985	m1A	Human	chr1	+	201213477	201213477	201213477	GGTGCCTGGAGGAGATGCTGAATGAAGATCAGAGCCGGGAGCCCCCTGGTCACCTTGGTAGCAGG	GGTGCCTGGAGGAGATGCTGAATGAAGATCAGCGCCGGGAGCCCCCTGGTCACCTTGGTAGCAGG	A	C	IGFN1	Ensembl:ENSG00000163395	Protein coding	CDS	"GSE70485:GSM1972519,GSM1972520,GSM1972521,GSM1972522,GSM1972523,GSM1972524,GSM1972525"	"HEPG2 cell line,mRNA untreated"	chr1:201213429..201213536	26863196	MeRIP-seq:(Medium)	-	Functional Loss	SNV	COSMIC	33..33	33	pancreas acinar_carcinoma	2	pancreas
110322	RMVar_ID_110322	Human_SNP_ID_800393119	m1A	Human	chr1	+	228416718	228416718	228416718	TGGCGTCAGCGGGGGCTGGGGGGCGGCGGGGGAGGGGAATGCTGGGCGAGGGAGTGTTCGGCGGC	TGGCGTCAGCGGGGGCTGGGGGGCGGCGGGGGGGGGGAATGCTGGGCGAGGGAGTGTTCGGCGGC	A	G	-	-	Other	Unknown	"GSE70485:GSM1782888,GSM1782889,GSM1782890,GSM1782891"	"HeLa cell line,mRNA"	chr1:228416460..228416871	26863196	MeRIP-seq:(Medium)	rs1378078307	Functional Loss	SNV	ICGC	33..33	33	SKCA	1	-
110323	RMVar_ID_110323	Human_SNP_ID_800397617	m1A	Human	chr1	+	11077440	11077440	11077440	GCAGTCGTGAGGTCCAAAGAGAACATTCTCCAATCTCTGCATTAAAAGACACCAGCAGGCTGGCA	GCAGTCGTGAGGTCCAAAGAGAACATTCTCCAGTCTCTGCATTAAAAGACACCAGCAGGCTGGCA	A	G	-	-	Other	Unknown	"GSE135403:GSM4007700,GSM4007701,GSM4007702,GSM4007703"	"HTR8/Svneo,Normoxia"	chr1:11077355..11077455	32194978	MeRIP-seq:(Medium)	rs1553165516	Functional Loss	SNV	COSMIC	33..33	33	"colon adenocarcinoma,large_intestine adenocarcinoma"	2	large intestine
110324	RMVar_ID_110324	Human_SNP_ID_800399626	m1A	Human	chr1	-	154263175	154263175	154263175	CTTCAGTGCAAATTTATACACACACACAAAACACAGCCCCCAGCCTTGGGCCAAATTAGCTCTCA	CTTCAGTGCAAATTTATACACACACACAAAACGCAGCCCCCAGCCTTGGGCCAAATTAGCTCTCA	T	C	lnc-C1orf43-4	RNACentral:URS00008B58D2	lincRNA	intron	"GSE135403:GSM4007700,GSM4007701,GSM4007702,GSM4007703"	"HTR8/Svneo,Normoxia"	chr1:154263151..154263175	32194978	MeRIP-seq:(Medium)	-	Functional Loss	SNV	"TCGA,ICGC,COSMIC"	33..33	33	"COAD,colon adenocarcinoma,large_intestine adenocarcinoma"	7	large intestine
110325	RMVar_ID_110325	Human_SNP_ID_800399804	m1A	Human	chr1	+	1482194	1482194	1482194	TGCGGCACAAGAATGAGATGCTGCGAGTGGAGACCGAGGCCCGGGCGCGCGCCAAGGCCGAGCGG	TGCGGCACAAGAATGAGATGCTGCGAGTGGAGGCCGAGGCCCGGGCGCGCGCCAAGGCCGAGCGG	A	G	ATAD3B	Ensembl:ENSG00000160072	Protein coding	CDS	"GSE70485:GSM1782888,GSM1782889,GSM1782890,GSM1782891"	"HeLa cell line,mRNA"	chr1:1482141..1482295	26863196	MeRIP-seq:(Medium)	rs747464654	Functional Loss	SNV	"TCGA,ICGC,COSMIC"	33..33	33	"HNSC,head_neck squamous_cell_carcinoma"	3	head and neck
110326	RMVar_ID_110326	Human_SNP_ID_800415141	m1A	Human	chr1	-	43981441	43981441	43981441	CAAGACCAGGTGGCGAGTCAGGACAGGGTGGCAGCGTGGGAGCCGTGGGACCGGGCAGGGCACTG	CAAGACCAGGTGGCGAGTCAGGACAGGGTGGCGGCGTGGGAGCCGTGGGACCGGGCAGGGCACTG	T	C	-	-	Other	Unknown	"GSE70485:GSM1782898,GSM1782899,GSM1782900,GSM1782901"	"HEK293T cell line,total RNA"	chr1:43981343..43981475	26863196	MeRIP-seq:(Medium)	rs375270042	Functional Loss	SNV	"TCGA,ICGC,COSMIC"	33..33	33	"UCEC,endometrium endometrioid_carcinoma"	6	uterus
110327	RMVar_ID_110327	Human_SNP_ID_800419473	m1A	Human	chr1	-	45013188	45013188	45013188	CTCACCTGCAGAGTCAGTTCACAGCAGGCCTCAGGAGAGCGACACGTGCTGAAAAAGTCCTGGGC	CTCACCTGCAGAGTCAGTTCACAGCAGGCCTCCGGAGAGCGACACGTGCTGAAAAAGTCCTGGGC	T	G	-	-	Other	Unknown	"GSE135403:GSM4007700,GSM4007701,GSM4007702,GSM4007703"	"HTR8/Svneo,Normoxia"	chr1:45012945..45013375	32194978	MeRIP-seq:(Medium)	-	Functional Loss	SNV	"TCGA,ICGC"	33..33	33	SKCM	2	-
110328	RMVar_ID_110328	Human_SNP_ID_800421932	m1A	Human	chr1	-	25338004	25338004	25338004	GCGCAGCCCTCTCAGGGGTGGGTGGCAGGAAGAGTGCCGGGTCCCGCGTGGTGCAAAAGGTGGGT	GCGCAGCCCTCTCAGGGGTGGGTGGCAGGAAGCGTGCCGGGTCCCGCGTGGTGCAAAAGGTGGGT	T	G	RSRP1	Ensembl:ENSG00000117616	Protein coding	5'UTR	"GSE70485:GSM1972519,GSM1972520,GSM1972521,GSM1972522,GSM1972523,GSM1972524,GSM1972525"	"HEPG2 cell line,mRNA untreated"	chr1:25337992..25338104	26863196	MeRIP-seq:(Medium)	rs585500	Functional Loss	SNV	ICGC	33..33	33	OV	1	-
110329	RMVar_ID_110329	Human_SNP_ID_800423757	m1A	Human	chr1	+	180198305	180198305	180198305	TCCTGCCTCAGTGCCCTGGGCTGGTGAGGGAGAAGCCTGTCTGCACCTGCCTAATTCCAGCTCCT	TCCTGCCTCAGTGCCCTGGGCTGGTGAGGGAGGAGCCTGTCTGCACCTGCCTAATTCCAGCTCCT	A	G	QSOX1	Ensembl:ENSG00000116260	Protein coding	3'UTR	"GSE135403:GSM4007700,GSM4007701,GSM4007702,GSM4007703"	"HTR8/Svneo,Normoxia"	chr1:180198254..180198354	32194978	MeRIP-seq:(Medium)	rs3843273	Functional Loss	SNV	"ICGC,COSMIC"	33..33	33	"head_neck squamous_cell_carcinoma,ESCA"	7	head and neck
110330	RMVar_ID_110330	Human_SNP_ID_800425582	m1A	Human	chr1	+	95072852	95072852	95072852	GAAGCACTACCCATATTCGCAGGATTAGGAAAACCGCCACAGCTCCTGCGGCCGCAGCTAGAACG	GAAGCACTACCCATATTCGCAGGATTAGGAAACCCGCCACAGCTCCTGCGGCCGCAGCTAGAACG	A	C	-	-	Other	Unknown	"GSE70485:GSM1972519,GSM1972520,GSM1972521,GSM1972522,GSM1972523,GSM1972524,GSM1972525"	"HEPG2 cell line,mRNA untreated"	chr1:95072802..95072895	26863196	MeRIP-seq:(Medium)	rs773486977	Functional Loss	SNV	COSMIC	33..33	33	pancreas adenocarcinoma	1	pancreas
110331	RMVar_ID_110331	Human_SNP_ID_800429956	m1A	Human	chr1	+	155327126	155327126	155327126	GGGCCCCGCAGAAAATGAGAATGGAGCCCTAAAGTCCAGGTAATGGGGTACCTTGTCCTTTCTAT	GGGCCCCGCAGAAAATGAGAATGGAGCCCTAAGGTCCAGGTAATGGGGTACCTTGTCCTTTCTAT	A	G	RUSC1	Ensembl:ENSG00000160753	Protein coding	CDS	"GSE70485:GSM1972531,GSM1972532"	"HEPG2 cell line,mRNA heat shock 4h"	chr1:155327076..155327150	26863196	MeRIP-seq:(Medium)	-	Functional Loss	SNV	ICGC	33..33	33	LICA	1	-
110332	RMVar_ID_110332	Human_SNP_ID_800440552	m1A	Human	chr1	+	30953947	30953946	30953948	CTGCGGTACTTGGCTTCAGCGCCTGGAGCAGCAGAGATGTATCTTCCACTGCCATTCGTGAGTCC	CTGCGGTACTTGGCTTCAGCGCCTGGAGCAGC__AGATGTATCTTCCACTGCCATTCGTGAGTCC	CAG	C	-	-	Other	Unknown	"GSE135403:GSM4007700,GSM4007701,GSM4007702,GSM4007703"	"HTR8/Svneo,Normoxia"	chr1:30953743..30964785	32194978	MeRIP-seq:(Medium)	-	Functional Loss	DEL	ICGC	33..34	33	STAD	1	-
110333	RMVar_ID_110333	Human_SNP_ID_800440722	m1A	Human	chr1	-	23168152	23168152	23168152	GGCGCGGGGCGCGGGCCGCGGGCCGGGCGGGGAGGGGTCCCGCGGCCGCCGCAGCTGTCGGCCGC	GGCGCGGGGCGCGGGCCGCGGGCCGGGCGGGGGGGGGTCCCGCGGCCGCCGCAGCTGTCGGCCGC	T	C	LUZP1	Ensembl:ENSG00000169641	Protein coding	intron	"GSE70485:GSM1972527,GSM1972528,GSM1972529,GSM1972530"	"HEPG2 cell line,mRNA Glucose starvation 4h"	chr1:23168143..23168333	26863196	MeRIP-seq:(Medium)	rs941864413	Functional Loss	SNV	ICGC	33..33	33	SKCA	1	-
110334	RMVar_ID_110334	Human_SNP_ID_800443285	m1A	Human	chr1	-	168136816	168136816	168136816	GAAACCTCCAGTCCCGGAGCGCGGCGGGGAGGAAGGAAGCGGCGGCGGCGGTGGCCGAGGCGGGG	GAAACCTCCAGTCCCGGAGCGCGGCGGGGAGGGAGGAAGCGGCGGCGGCGGTGGCCGAGGCGGGG	T	C	GPR161	Ensembl:ENSG00000143147	Protein coding	intron	"GSE70485:GSM1972531,GSM1972532"	"HEPG2 cell line,mRNA heat shock 4h"	chr1:168136689..168136920	26863196	MeRIP-seq:(Medium)	-	Functional Loss	SNV	ICGC	33..33	33	SKCA	1	-
110335	RMVar_ID_110335	Human_SNP_ID_800448281	m1A	Human	chr1	-	231421270	231421270	231421270	AGTACATCGTGCCGTGCATGAACAAGCACGGCATCTGTGTGGTGGACGACTTCCTCGGCAAGGAG	AGTACATCGTGCCGTGCATGAACAAGCACGGCGTCTGTGTGGTGGACGACTTCCTCGGCAAGGAG	T	C	"EGLN1,AL445524.2"	"Ensembl:ENSG00000135766,Ensembl:ENSG00000287856"	"Protein coding,Protein coding"	"CDS,intron"	"GSE70485:GSM1972531,GSM1972532"	"HEPG2 cell line,mRNA heat shock 4h"	chr1:231421222..231421362	26863196	MeRIP-seq:(Medium)	rs760962608	Functional Loss	SNV	ICGC	33..33	33	LICA	2	-
110336	RMVar_ID_110336	Human_SNP_ID_800462539	m1A	Human	chr1	+	180192202	180192202	180192202	GCACAGGCTGGAGACCAGCAGGTGCAAAGGACAAGCCTGGTGTGTGGGCAGCACTGAAAGAAGGC	GCACAGGCTGGAGACCAGCAGGTGCAAAGGACCAGCCTGGTGTGTGGGCAGCACTGAAAGAAGGC	A	C	QSOX1	Ensembl:ENSG00000116260	Protein coding	intron	"GSE70485:GSM1972527,GSM1972528,GSM1972529,GSM1972530"	"HEPG2 cell line,mRNA Glucose starvation 4h"	chr1:180192199..180192576	26863196	MeRIP-seq:(Medium)	-	Functional Loss	SNV	ICGC	33..33	33	MELA	1	-
110337	RMVar_ID_110337	Human_SNP_ID_800472112	m1A	Human	chr1	-	147254978	147254978	147254978	AAACAATAAAATTTCAGCTACATCTACTCTGTACCTCTGCATTTCTTCTTTCCAGTTGCTCAAAA	AAACAATAAAATTTCAGCTACATCTACTCTGTGCCTCTGCATTTCTTCTTTCCAGTTGCTCAAAA	T	C	-	-	Other	Unknown	"GSE135403:GSM4007700,GSM4007701,GSM4007702,GSM4007703"	"HTR8/Svneo,Normoxia"	chr1:147254963..147256552	32194978	MeRIP-seq:(Medium)	-	Functional Loss	SNV	ICGC	33..33	33	PBCA	1	-
110338	RMVar_ID_110338	Human_SNP_ID_800485964	m1A	Human	chr1	-	220001092	220001092	220001092	CGGATATGTGTATAAAAATAAATGGTCTTTCTATCCCAGGGTTTAGAATATATTTCTTTACAGAT	CGGATATGTGTATAAAAATAAATGGTCTTTCTGTCCCAGGGTTTAGAATATATTTCTTTACAGAT	T	C	EPRS1	Ensembl:ENSG00000136628	Protein coding	intron	"GSE70485:GSM1782888,GSM1782889,GSM1782890,GSM1782891"	"HeLa cell line,mRNA"	chr1:220001090..220001197	26863196	MeRIP-seq:(Medium)	rs757822654	Functional Loss	SNV	"ICGC,COSMIC"	33..33	33	"BRCA,breast ductal_carcinoma"	2	breast
110339	RMVar_ID_110339	Human_SNP_ID_800495526	m1A	Human	chr1	-	63367689	63367689	63367689	GGGGTCCGGAACCTCCGGGATCCCATGCTCTTACCCCGCCGCCCGCCGGCCGCTGGGATTCGCGC	GGGGTCCGGAACCTCCGGGATCCCATGCTCTTCCCCCGCCGCCCGCCGGCCGCTGGGATTCGCGC	T	G	-	-	Other	Unknown	"GSE70485:GSM1972519,GSM1972520,GSM1972521,GSM1972522,GSM1972523,GSM1972524,GSM1972525;GSE70485:GSM1972527,GSM1972528,GSM1972529,GSM1972530"	"HEPG2 cell line,mRNA untreated;HEPG2 cell line,mRNA Glucose starvation 4h"	chr1:63367658..63367747;chr1:63367669..63367766	26863196	MeRIP-seq:(Medium)	rs940418404	Functional Loss	SNV	ICGC	33..33	33	SKCA	2	-
110340	RMVar_ID_110340	Human_SNP_ID_800496521	m1A	Human	chr1	-	1729287	1729287	1729287	AGGGTGGCCTTGTCCACCTCCCCATCGAGAATATGGCTGCCGGCCTCTTTGAAGATTGTGGTCTG	AGGGTGGCCTTGTCCACCTCCCCATCGAGAATGTGGCTGCCGGCCTCTTTGAAGATTGTGGTCTG	T	C	"SLC35E2A,AL031282.2"	"Ensembl:ENSG00000215790,Ensembl:ENSG00000268575"	"Protein coding,lincRNA"	"intron,intron"	"GSM3896225,GSM3896226,GSM3896227,GSM3896228,GSM3896229,GSM3896230"	"HEK-293T cells,m1A-quant-seq"	-	31548705	m1A-quant-seq:(High)	rs1061884	Functional Loss	SNV	ICGC	33..33	33	LUSC	1	-
110341	RMVar_ID_110341	Human_SNP_ID_800499249	m1A	Human	chr1	-	154221246	154221246	154221246	AAATCGAGGCCCCGGCTCTGGCGCGGCCCACTAGGCCGCGAACCCAACCATAAACAAAACCTCCG	AAATCGAGGCCCCGGCTCTGGCGCGGCCCACTGGGCCGCGAACCCAACCATAAACAAAACCTCCG	T	C	-	-	Other	Unknown	"GSE70485:GSM1972519,GSM1972520,GSM1972521,GSM1972522,GSM1972523,GSM1972524,GSM1972525"	"HEPG2 cell line,mRNA untreated"	chr1:154221242..154221446	26863196	MeRIP-seq:(Medium)	-	Functional Loss	SNV	ICGC	33..33	33	BRCA	1	-
110342	RMVar_ID_110342	Human_SNP_ID_800526159	m1A	Human	chr1	-	155328159	155328159	155328159	GCCAACACACTCACTGTCGGGGGCAGCCAGCTAGATGGTCTCCTAAAAGAAGGGACATAGGGTCA	GCCAACACACTCACTGTCGGGGGCAGCCAGCTGGATGGTCTCCTAAAAGAAGGGACATAGGGTCA	T	C	-	-	Other	Unknown	"GSE70485:GSM1972531,GSM1972532"	"HEPG2 cell line,mRNA heat shock 4h"	chr1:155328151..155328225	26863196	MeRIP-seq:(Medium)	-	Functional Loss	SNV	"TCGA,ICGC,COSMIC"	33..33	33	"STAD,stomach adenocarcinoma"	9	stomach
110343	RMVar_ID_110343	Human_SNP_ID_800528986	m1A	Human	chr1	+	151366387	151366387	151366387	AGCGGATCTCCAAGGGAATAAGCCCATCTTTTAGAGACAGGGTCTGCACAATCTCATGGCGCTGC	AGCGGATCTCCAAGGGAATAAGCCCATCTTTTGGAGACAGGGTCTGCACAATCTCATGGCGCTGC	A	G	-	-	Other	Unknown	"GSE70485:GSM1972519,GSM1972520,GSM1972521,GSM1972522,GSM1972523,GSM1972524,GSM1972525"	"HEPG2 cell line,mRNA untreated"	chr1:151366337..151366482	26863196	MeRIP-seq:(Medium)	-	Functional Loss	SNV	COSMIC	33..33	33	"colon adenocarcinoma,large_intestine adenocarcinoma"	3	large intestine
110344	RMVar_ID_110344	Human_SNP_ID_800529888	m1A	Human	chr1	+	19139040	19139040	19139040	AAGACCCAAGCAGAGATTCCTGTTTTGTCCCCACCCTCTGCCCAAGGAGACAGGACCCCCGCCAT	AAGACCCAAGCAGAGATTCCTGTTTTGTCCCCCCCCTCTGCCCAAGGAGACAGGACCCCCGCCAT	A	C	-	-	Other	Unknown	"GSE70485:GSM1782888,GSM1782889,GSM1782890,GSM1782891"	"HeLa cell line,mRNA"	chr1:19139038..19139153	26863196	MeRIP-seq:(Medium)	rs752425699	Functional Loss	SNV	ICGC	33..33	33	SKCA	1	-
110345	RMVar_ID_110345	Human_SNP_ID_800536174	m1A	Human	chr1	-	44029507	44029507	44029507	TTTTGAGGATGGGTAGGATACATACAGGTGGAAGTGGAGACAAGGGTGCTCAAAAAACATGGAAC	TTTTGAGGATGGGTAGGATACATACAGGTGGAGGTGGAGACAAGGGTGCTCAAAAAACATGGAAC	T	C	SLC6A9	Ensembl:ENSG00000196517	Protein coding	intron	"GSE70485:GSM1972531,GSM1972532"	"HEPG2 cell line,mRNA heat shock 4h"	chr1:44029505..44029592	26863196	MeRIP-seq:(Medium)	-	Functional Loss	SNV	ICGC	33..33	33	LICA	1	-
110346	RMVar_ID_110346	Human_SNP_ID_800543986	m1A	Human	chr1	-	63593454	63593454	63593454	TGGCGACTTGCTGCCGGGGGTCAGAGCGGCGGACTTGGCTGGCGGAGGGGCGGCCGGCTGAGGCT	TGGCGACTTGCTGCCGGGGGTCAGAGCGGCGGGCTTGGCTGGCGGAGGGGCGGCCGGCTGAGGCT	T	C	ITGB3BP	Ensembl:ENSG00000142856	Protein coding	intron	"GSE73941:GSM1906567,GSM1906568,GSM1906569,GSM1906570"	"HEK293T,ALKBH3 KO"	chr1:63593326..63593700	26863410	MeRIP-seq:(Medium)	-	Functional Loss	SNV	"ICGC,COSMIC"	33..33	33	"READ,rectum adenocarcinoma,large_intestine adenocarcinoma"	2	large intestine
110347	RMVar_ID_110347	Human_SNP_ID_800557643	m1A	Human	chr1	-	1729296	1729296	1729296	GCAACTCCCAGGGTGGCCTTGTCCACCTCCCCATCGAGAATATGGCTGCCGGCCTCTTTGAAGAT	GCAACTCCCAGGGTGGCCTTGTCCACCTCCCCGTCGAGAATATGGCTGCCGGCCTCTTTGAAGAT	T	C	"SLC35E2A,AL031282.2"	"Ensembl:ENSG00000215790,Ensembl:ENSG00000268575"	"Protein coding,lincRNA"	"intron,intron"	"GSM3896225,GSM3896226,GSM3896227,GSM3896228,GSM3896229,GSM3896230"	"HEK-293T cells,m1A-quant-seq"	-	31548705	m1A-quant-seq:(High)	rs1061883	Functional Loss	SNV	ICGC	33..33	33	LUSC	1	-
110348	RMVar_ID_110348	Human_SNP_ID_800559374	m1A	Human	chr1	-	149886536	149886536	149886536	AAAGACGGCAAGAAGCGCAAGCGCAGCCGCAAAGAGAGCTACTCCATCTACGTGTACAAGGTGCT	AAAGACGGCAAGAAGCGCAAGCGCAGCCGCAAGGAGAGCTACTCCATCTACGTGTACAAGGTGCT	T	C	H2BC21	Ensembl:ENSG00000184678	Protein coding	CDS	"GSE70485:GSM1782894,GSM1782895;GSE70485:GSM1972533,GSM1972534"	"HEPG2 cell line,total RNA rearranged at 60c;HEPG2 cell line,total RNA Untreated"	chr1:149886273..149886675;chr1:149886302..149886675	26863196	MeRIP-seq:(Medium)	rs782404356	Functional Loss	SNV	"ICGC,COSMIC"	33..33	33	"LICA,liver neoplasm"	6	liver
110349	RMVar_ID_110349	Human_SNP_ID_800565786	m1A	Human	chr1	-	1046035	1046035	1046035	ACAGGTGAGCATCGGGCAGACACAGTGGGCTGAGCCAGACTCCTCCACGCACCGCGCACCGAACT	ACAGGTGAGCATCGGGCAGACACAGTGGGCTGCGCCAGACTCCTCCACGCACCGCGCACCGAACT	T	G	-	-	Other	Unknown	"GSE70485:GSM1972519,GSM1972520,GSM1972521,GSM1972522,GSM1972523,GSM1972524,GSM1972525"	"HEPG2 cell line,mRNA untreated"	chr1:1045898..1046200	26863196	MeRIP-seq:(Medium)	-	Functional Loss	SNV	COSMIC	33..33	33	large_intestine adenocarcinoma	2	large intestine
110350	RMVar_ID_110350	Human_SNP_ID_800593032	m1A	Human	chr1	-	35192248	35192248	35192248	AGGGGCCCCCGCCCGGCGGGCCCGGCGGCCGCAGCGAGGAGAAGATCTCGGACTCGGAGGTGAGT	AGGGGCCCCCGCCCGGCGGGCCCGGCGGCCGCCGCGAGGAGAAGATCTCGGACTCGGAGGTGAGT	T	G	SFPQ	Ensembl:ENSG00000116560	Protein coding	CDS	"GSE70485:GSM1782888,GSM1782889,GSM1782890,GSM1782891"	"HeLa cell line,mRNA"	chr1:35192219..35192435	26863196	MeRIP-seq:(Medium)	-	Functional Loss	SNV	ICGC	33..33	33	LICA	1	-
110351	RMVar_ID_110351	Human_SNP_ID_800596814	m1A	Human	chr1	+	35641426	35641426	35641426	AACATAGTCGGGGCCTTGGATACCGATGAGGTACTCCATGGTGGCGGAAGGCCAGGGGCTGCAGG	AACATAGTCGGGGCCTTGGATACCGATGAGGTTCTCCATGGTGGCGGAAGGCCAGGGGCTGCAGG	A	T	-	-	Other	Unknown	"GSE70485:GSM1782894,GSM1782895"	"HEPG2 cell line,total RNA rearranged at 60c"	chr1:35641376..35641500	26863196	MeRIP-seq:(Medium)	-	Functional Loss	SNV	COSMIC	33..33	33	haematopoietic_and_lymphoid_tissue diffuse_large_B_cell_lymphoma	1	haematopoietic and lymphoid tissue
110352	RMVar_ID_110352	Human_SNP_ID_800597417	m1A	Human	chr1	-	156593990	156593990	156593990	TCTCCAGAGCAGGTGGCACAAAACGACCCCCCAGGTAATGGTAGCGACCGGTAAACTGGGTTGCA	TCTCCAGAGCAGGTGGCACAAAACGACCCCCCGGGTAATGGTAGCGACCGGTAAACTGGGTTGCA	T	C	-	-	Other	Unknown	"GSE70485:GSM1972519,GSM1972520,GSM1972521,GSM1972522,GSM1972523,GSM1972524,GSM1972525"	"HEPG2 cell line,mRNA untreated"	chr1:156593939..156594062	26863196	MeRIP-seq:(Medium)	-	Functional Loss	SNV	"TCGA,ICGC,COSMIC"	33..33	33	"lung squamous_cell_carcinoma,LUSC"	4	lung
110353	RMVar_ID_110353	Human_SNP_ID_800602149	m1A	Human	chr1	+	155268828	155268828	155268828	CTGTCGGGGGGCAGGGGGGGTCGGAGCAAGCCAGGTGTCGGAGCGGGGGCCGGAGGGAGGCGGGG	CTGTCGGGGGGCAGGGGGGGTCGGAGCAAGCCGGGTGTCGGAGCGGGGGCCGGAGGGAGGCGGGG	A	G	-	-	Other	Unknown	"GSE70485:GSM1972533,GSM1972534"	"HEPG2 cell line,total RNA Untreated"	chr1:155268778..155268925	26863196	MeRIP-seq:(Medium)	-	Functional Loss	SNV	"ICGC,COSMIC"	33..33	33	"oesophagus squamous_cell_carcinoma,ESCA"	4	oesophagus
110354	RMVar_ID_110354	Human_SNP_ID_800604015	m1A	Human	chr1	-	45698302	45698302	45698302	ATATATTAAAGGTCTTGCATACAGTAAAAAAAATTTTTTTTTGAGATGGAATTTTGCTCTTGTTG	ATATATTAAAGGTCTTGCATACAGTAAAAAAATTTTTTTTTTGAGATGGAATTTTGCTCTTGTTG	T	A	IPP	Ensembl:ENSG00000197429	Protein coding	intron	"GSM3896225,GSM3896226,GSM3896227,GSM3896228,GSM3896229,GSM3896230"	"HEK-293T cells,m1A-quant-seq"	-	31548705	m1A-quant-seq:(High)	rs3014243	Functional Loss	SNV	ICGC	33..33	33	ESCA	1	-
110355	RMVar_ID_110355	Human_SNP_ID_800605231	m1A	Human	chr1	-	156055351	156055351	156055351	CGCTTGGTTCCCGTTCCGGTCGTAGGCGGCCCAGATGTTACTGGCTATGGCAGCGGTGACCCGGG	CGCTTGGTTCCCGTTCCGGTCGTAGGCGGCCCTGATGTTACTGGCTATGGCAGCGGTGACCCGGG	T	A	-	-	Other	Unknown	"GSE70485:GSM1782888,GSM1782889,GSM1782890,GSM1782891"	"HeLa cell line,mRNA"	chr1:156055223..156055384	26863196	MeRIP-seq:(Medium)	-	Functional Loss	SNV	TCGA	33..33	33	OV	1	-
110356	RMVar_ID_110356	Human_SNP_ID_800609985	m1A	Human	chr1	+	1273779	1273779	1273779	GCCCGCGCCCGAAACAGCCGCACCGCCCCGGGATTGGGCCCACCGAACCCGCCGCAGCGCCGCCG	GCCCGCGCCCGAAACAGCCGCACCGCCCCGGGGTTGGGCCCACCGAACCCGCCGCAGCGCCGCCG	A	G	-	-	Other	Unknown	"GSE70485:GSM1782888,GSM1782889,GSM1782890,GSM1782891;GSE70485:GSM1972519,GSM1972520,GSM1972521,GSM1972522,GSM1972523,GSM1972524,GSM1972525"	"HeLa cell line,mRNA;HEPG2 cell line,mRNA untreated"	chr1:1273651..1273850;chr1:1273134..1273850	26863196	MeRIP-seq:(Medium)	-	Functional Loss	SNV	ICGC	33..33	33	MALY	1	-
110357	RMVar_ID_110357	Human_SNP_ID_800613978	m1A	Human	chr1	+	162784703	162784702	162784703	CAGTGGGGAATTGTTGAGTTGCTGTATCCTTTAAAAAAAAACAAAAAACTTGTTATTTTGAAAGA	CAGTGGGGAATTGTTGAGTTGCTGTATCCTTT_AAAAAAAACAAAAAACTTGTTATTTTGAAAGA	TA	T	DDR2	Ensembl:ENSG00000162733	Protein coding	3'UTR	"GSM3896225,GSM3896226,GSM3896227,GSM3896228,GSM3896229,GSM3896230"	"HEK-293T cells,m1A-quant-seq"	-	31548705	m1A-quant-seq:(High)	rs887936133	Functional Loss	DEL	ICGC	33..33	33	MELA	1	-
110358	RMVar_ID_110358	Human_SNP_ID_800617959	m1A	Human	chr1	+	154970402	154970402	154970402	CGTCCCCAGGCAGAGGAGGCAGGATGGGCCCCAGGGATGAAGCTGATGGGGAAGGCAGCTCCTCC	CGTCCCCAGGCAGAGGAGGCAGGATGGGCCCCGGGGATGAAGCTGATGGGGAAGGCAGCTCCTCC	A	G	-	-	Other	Unknown	"GSE70485:GSM1972519,GSM1972520,GSM1972521,GSM1972522,GSM1972523,GSM1972524,GSM1972525"	"HEPG2 cell line,mRNA untreated"	chr1:154970394..154970750	26863196	MeRIP-seq:(Medium)	-	Functional Loss	SNV	ICGC	33..33	33	ESCA	1	-
110359	RMVar_ID_110359	Human_SNP_ID_800627123	m1A	Human	chr1	+	226965406	226965406	226965406	TAAGGCTCGCCCCGAGAACAAGCAGCACAAACAGACGGTGCGTATGGGAGGCCCCTGGAGGGCCG	TAAGGCTCGCCCCGAGAACAAGCAGCACAAACTGACGGTGCGTATGGGAGGCCCCTGGAGGGCCG	A	T	COQ8A	Ensembl:ENSG00000163050	Protein coding	CDS	"GSE135403:GSM4007704,GSM4007705,GSM4007706,GSM4007707"	"HTR8/Svneo,Hypoxia IP"	chr1:226965356..226965717	32194978	MeRIP-seq:(Medium)	-	Functional Loss	SNV	"TCGA,ICGC,COSMIC"	33..33	33	"lung adenocarcinoma,LUAD"	5	lung
110360	RMVar_ID_110360	Human_SNP_ID_800628984	m1A	Human	chr1	-	31424761	31424761	31424761	CGTGGCGAAGCACATGCGGTAGACAGCGCGGTAGCCAAGCAGGGAGCCACAGTCGATGTGGCCCT	CGTGGCGAAGCACATGCGGTAGACAGCGCGGTGGCCAAGCAGGGAGCCACAGTCGATGTGGCCCT	T	C	-	-	Other	Unknown	"GSE73941:GSM1906567,GSM1906568,GSM1906569,GSM1906570"	"HEK293T,ALKBH3 KO"	chr1:31423832..31425387	26863410	MeRIP-seq:(Medium)	rs782371695	Functional Loss	SNV	"TCGA,ICGC,COSMIC"	33..33	33	"COAD,colon adenocarcinoma,large_intestine adenocarcinoma"	6	large intestine
110361	RMVar_ID_110361	Human_SNP_ID_800630528	m1A	Human	chr1	+	116397991	116397991	116397991	TGAAGTACCACACTGAGATAGTGTTTGCCAGGACCTCCCCTCAGCAGAAGCTCATCATTGTGGAA	TGAAGTACCACACTGAGATAGTGTTTGCCAGGGCCTCCCCTCAGCAGAAGCTCATCATTGTGGAA	A	G	ATP1A1	Ensembl:ENSG00000163399	Protein coding	CDS	"GSE70485:GSM1782888,GSM1782889,GSM1782890,GSM1782891"	"HeLa cell line,mRNA"	chr1:116397844..116398079	26863196	MeRIP-seq:(Medium)	-	Functional Loss	SNV	"TCGA,ICGC,COSMIC"	33..33	33	"GBM,central_nervous_system astrocytoma_Grade_IV,brain astrocytoma_Grade_IV"	5	brain
110362	RMVar_ID_110362	Human_SNP_ID_800639970	m1A	Human	chr1	+	207752217	207752217	207752217	AGAAATAACAGCGTCTTCCGCGCCGCGCATGGAGCCTCCCGGCCGCCGCGAGTGTCCCTTTCCTT	AGAAATAACAGCGTCTTCCGCGCCGCGCATGGTGCCTCCCGGCCGCCGCGAGTGTCCCTTTCCTT	A	T	CD46	Ensembl:ENSG00000117335	Protein coding	CDS	"GSE70485:GSM1782896,GSM1782897"	"HEPG2 cell line,total RNA Untreated, competitive elution"	chr1:207752176..207752275	26863196	MeRIP-seq:(Medium)	-	Functional Loss	SNV	"TCGA,ICGC,COSMIC"	33..33	33	"UCEC,endometrium endometrioid_carcinoma"	12	uterus
110363	RMVar_ID_110363	Human_SNP_ID_800640085	m1A	Human	chr1	-	156243909	156243901	156243910	AGGGACCGTGAGGGGGCTCTTGATGGGAGTGGAAGAAGTGCTGAGGGTCTGAGAGGGGAGATGCA	AGGGACCGTGAGGGGGCTCTTGATGGGAGTG_________CTGAGGGTCTGAGAGGGGAGATGCA	GCACTTCTTC	G	PAQR6	Ensembl:ENSG00000160781	Protein coding	3'UTR	"GSE70485:GSM1972519,GSM1972520,GSM1972521,GSM1972522,GSM1972523,GSM1972524,GSM1972525"	"HEPG2 cell line,mRNA untreated"	chr1:156243858..156244090	26863196	MeRIP-seq:(Medium)	-	Functional Loss	DEL	ICGC	32..40	33	LUAD	1	-
110364	RMVar_ID_110364	Human_SNP_ID_800642701	m1A	Human	chr1	+	66925046	66925046	66925046	CCCGGCTGCAGGCGGATGGATGGGGCTTCTTCAGGCGGTGGCGGCAGCAGCGAAGGTGGCGGCGG	CCCGGCTGCAGGCGGATGGATGGGGCTTCTTCGGGCGGTGGCGGCAGCAGCGAAGGTGGCGGCGG	A	G	MIER1	Ensembl:ENSG00000198160	Protein coding	5'UTR	"GSE70485:GSM1972519,GSM1972520,GSM1972521,GSM1972522,GSM1972523,GSM1972524,GSM1972525;GSE70485:GSM1972527,GSM1972528,GSM1972529,GSM1972530"	"HEPG2 cell line,mRNA untreated;HEPG2 cell line,mRNA Glucose starvation 4h"	chr1:66924874..66925165;chr1:66924960..66925175	26863196	MeRIP-seq:(Medium)	-	Functional Loss	SNV	"TCGA,ICGC,COSMIC"	33..33	33	"UCEC,endometrium endometrioid_carcinoma"	9	uterus
110365	RMVar_ID_110365	Human_SNP_ID_800648449	m1A	Human	chr1	+	2228759	2228759	2228759	CGCGCGGGAGCGGGAGCGGCCGGGGGAGCCGGAGCGCACCATGGAGGCGGCGGCAGGCGGCCGCG	CGCGCGGGAGCGGGAGCGGCCGGGGGAGCCGGCGCGCACCATGGAGGCGGCGGCAGGCGGCCGCG	A	C	SKI	Ensembl:ENSG00000157933	Protein coding	5'UTR	"GSE70485:GSM1782894,GSM1782895;GSE70485:GSM1972527,GSM1972528,GSM1972529,GSM1972530"	"HEPG2 cell line,total RNA rearranged at 60c;HEPG2 cell line,mRNA Glucose starvation 4h"	chr1:2228637..2228850;chr1:2228701..2229253	26863196	MeRIP-seq:(Medium)	-	Functional Loss	SNV	"ICGC,COSMIC"	33..33	33	"BRCA,breast ductal_carcinoma"	2	breast
110366	RMVar_ID_110366	Human_SNP_ID_800652484	m1A	Human	chr1	-	155330474	155330474	155330474	GCCAGTCCTCATCCACTGTGGTGATGACACGCAGCACTTCCCCACGCCGGAAGCTCAACTGGTCA	GCCAGTCCTCATCCACTGTGGTGATGACACGCGGCACTTCCCCACGCCGGAAGCTCAACTGGTCA	T	C	-	-	Other	Unknown	"GSE70485:GSM1782888,GSM1782889,GSM1782890,GSM1782891"	"HeLa cell line,mRNA"	chr1:155330426..155330600	26863196	MeRIP-seq:(Medium)	-	Functional Loss	SNV	"TCGA,ICGC,COSMIC"	33..33	33	"STAD,stomach adenocarcinoma"	9	stomach
110367	RMVar_ID_110367	Human_SNP_ID_800656785	m1A	Human	chr1	-	234608681	234608681	234608681	CGCCGCCGCCTGCGCACCGGGGCCCGGCCGACAGCCTGTCCACCGCGGCCGGGGCCGCCGAGCTG	CGCCGCCGCCTGCGCACCGGGGCCCGGCCGACGGCCTGTCCACCGCGGCCGGGGCCGCCGAGCTG	T	C	IRF2BP2	Ensembl:ENSG00000168264	Protein coding	CDS	"GSE73941:GSM1906567,GSM1906568,GSM1906569,GSM1906570"	"HEK293T,ALKBH3 KO"	chr1:234608579..234608680	26863410	MeRIP-seq:(Medium)	-	Functional Loss	SNV	ICGC	33..33	33	LICA	1	-
110368	RMVar_ID_110368	Human_SNP_ID_800656901	m1A	Human	chr1	+	39576550	39576550	39576550	GGGGAGGGCACGGCGGGCCGGGCGGGCGGCTCACCCCCGGACCGACGGACGGAGACCGACGGACG	GGGGAGGGCACGGCGGGCCGGGCGGGCGGCTCCCCCCCGGACCGACGGACGGAGACCGACGGACG	A	C	-	-	Other	Unknown	"GSE73941:GSM1906561,GSM1906562,GSM1906563,GSM1906564"	"HEK293T,Wild Type"	chr1:39576451..39576725	26863410	MeRIP-seq:(Medium)	-	Functional Loss	SNV	ICGC	33..33	33	PAAD	1	-
110369	RMVar_ID_110369	Human_SNP_ID_800679030	m1A	Human	chr1	+	1817840	1817838	1817840	TGGCTCTGCGTGACTCAGTGGGCTCTTACCTGAGAGAGAGTTGCATCTGCACATGCTTTCCTGGC	TGGCTCTGCGTGACTCAGTGGGCTCTTACCT__GAGAGAGTTGCATCTGCACATGCTTTCCTGGC	TGA	T	-	-	Other	Unknown	"GSE70485:GSM1782888,GSM1782889,GSM1782890,GSM1782891;GSE70485:GSM1972519,GSM1972520,GSM1972521,GSM1972522,GSM1972523,GSM1972524,GSM1972525;GSE70485:GSM1972527,GSM1972528,GSM1972529,GSM1972530"	"HeLa cell line,mRNA;HEPG2 cell line,mRNA untreated;HEPG2 cell line,mRNA Glucose starvation 4h"	chr1:1817826..1817900	26863196	MeRIP-seq:(Medium)	-	Functional Loss	DEL	TCGA	32..33	33	"COAD,STAD"	2	-
110370	RMVar_ID_110370	Human_SNP_ID_800684913	m1A	Human	chr1	-	154962469	154962469	154962469	CAGTTCCTGAGTACCTTCTACAGGCCCGGCCCAGCCTAGGCCCGGGGTGGCCACACCACAGCAAG	CAGTTCCTGAGTACCTTCTACAGGCCCGGCCCGGCCTAGGCCCGGGGTGGCCACACCACAGCAAG	T	C	"SHC1,PYGO2"	"Ensembl:ENSG00000160691,Ensembl:ENSG00000163348"	"Protein coding,Protein coding"	"3'UTR,intron"	"GSE135403:GSM4007700,GSM4007701,GSM4007702,GSM4007703;GSE135403:GSM4007704,GSM4007705,GSM4007706,GSM4007707"	"HTR8/Svneo,Normoxia;HTR8/Svneo,Hypoxia IP"	chr1:154962223..154962525;chr1:154962323..154962575	32194978	MeRIP-seq:(Medium)	-	Functional Loss	SNV	"TCGA,ICGC"	33..33	33	UCEC	2	-
110371	RMVar_ID_110371	Human_SNP_ID_800687017	m1A	Human	chr1	+	64144013	64144013	64144013	GGAGATCAGTTGGGAAGCTACTGCAGGAATGCAGGGGAGAGATAAAGTGGCCTTGACAGGAGGAG	GGAGATCAGTTGGGAAGCTACTGCAGGAATGCGGGGGAGAGATAAAGTGGCCTTGACAGGAGGAG	A	G	ROR1	Ensembl:ENSG00000185483	Protein coding	intron	"GSE70485:GSM1972527,GSM1972528,GSM1972529,GSM1972530"	"HEPG2 cell line,mRNA Glucose starvation 4h"	chr1:64143963..64144201	26863196	MeRIP-seq:(Medium)	-	Functional Loss	SNV	ICGC	33..33	33	LICA	1	-
110372	RMVar_ID_110372	Human_SNP_ID_800688602	m1A	Human	chr1	-	203047192	203047192	203047192	GTCCTGGGTCTGCTGGGACACAGCCAGGCTGCAGGTTCCGTCCTCGAAGCAGCTGAGCTGCACAC	GTCCTGGGTCTGCTGGGACACAGCCAGGCTGCGGGTTCCGTCCTCGAAGCAGCTGAGCTGCACAC	T	C	-	-	Other	Unknown	"GSE135403:GSM4007704,GSM4007705,GSM4007706,GSM4007707"	"HTR8/Svneo,Hypoxia IP"	chr1:203039147..203049752	32194978	MeRIP-seq:(Medium)	rs114629482	Functional Loss	SNV	ICGC	33..33	33	LAML	1	-
110373	RMVar_ID_110373	Human_SNP_ID_800694488	m1A	Human	chr1	-	220094301	220094301	220094301	CCTCTTCGTCGCCCCTTGCCATCCCGGGCTGCAGGGAAGGCGGGGCGTCCCCCACAAACTTCGGG	CCTCTTCGTCGCCCCTTGCCATCCCGGGCTGCGGGGAAGGCGGGGCGTCCCCCACAAACTTCGGG	T	C	-	-	Other	Unknown	"GSE135403:GSM4007704,GSM4007705,GSM4007706,GSM4007707"	"HTR8/Svneo,Hypoxia IP"	chr1:220094200..220094300	32194978	MeRIP-seq:(Medium)	rs1167991391	Functional Loss	SNV	"TCGA,ICGC,COSMIC"	33..33	33	"kidney papillary_renal_cell_carcinoma,KIRP"	3	kidney
110374	RMVar_ID_110374	Human_SNP_ID_800701659	m1A	Human	chr1	-	24745523	24745523	24745523	ATGGCCGGCTCGGCTGCGCTCCGCGAACGGCGAGGGCTGCTGCTGCTGCTGCTGCTTCTGCTCCG	ATGGCCGGCTCGGCTGCGCTCCGCGAACGGCGGGGGCTGCTGCTGCTGCTGCTGCTTCTGCTCCG	T	C	-	-	Other	Unknown	"GSE73941:GSM1906567,GSM1906568,GSM1906569,GSM1906570"	"HEK293T,ALKBH3 KO"	chr1:24745426..24745600	26863410	MeRIP-seq:(Medium)	-	Functional Loss	SNV	"ICGC,COSMIC"	33..33	33	"LICA,liver neoplasm"	2	liver
110375	RMVar_ID_110375	Human_SNP_ID_800718539	m1A	Human	chr1	-	790461	790461	790461	TCGAGTCCATTCCATTCCATTCCATCTGAGTCAATTCCATTCCATTCCATTCGAGTCCATTCCAT	TCGAGTCCATTCCATTCCATTCCATCTGAGTCCATTCCATTCCATTCCATTCGAGTCCATTCCAT	T	G	AL669831.3	Ensembl:ENSG00000230021	Pseudogene	intron	"GSE70485:GSM1972519,GSM1972520,GSM1972521,GSM1972522,GSM1972523,GSM1972524,GSM1972525"	"HEPG2 cell line,mRNA untreated"	chr1:790429..790689	26863196	MeRIP-seq:(Medium)	rs111203401	Functional Loss	SNV	ICGC	33..33	33	COCA	1	-
110376	RMVar_ID_110376	Human_SNP_ID_800722190	m1A	Human	chr1	-	233614136	233614136	233614136	CTCCACCGCCGCCGCCAAGGCCAACGCCGCAGACCGGCCGGAGCGCGGCCCGCCGCCTCTTCTGG	CTCCACCGCCGCCGCCAAGGCCAACGCCGCAGGCCGGCCGGAGCGCGGCCCGCCGCCTCTTCTGG	T	C	-	-	Other	Unknown	"GSE70485:GSM1972527,GSM1972528,GSM1972529,GSM1972530"	"HEPG2 cell line,mRNA Glucose starvation 4h"	chr1:233614003..233614274	26863196	MeRIP-seq:(Medium)	-	Functional Loss	SNV	"ICGC,COSMIC"	33..33	33	"PAAD,pancreas ductal_carcinoma"	2	pancreas
110377	RMVar_ID_110377	Human_SNP_ID_800735832	m1A	Human	chr1	+	156325067	156325067	156325067	GTTGGGTGCATCTGCTGCTCCAGGAAGTGCTCAGCTACAGACAGCATTTCCCCTGCTGAAAAAGA	GTTGGGTGCATCTGCTGCTCCAGGAAGTGCTCGGCTACAGACAGCATTTCCCCTGCTGAAAAAGA	A	G	-	-	Other	Unknown	"GSE135403:GSM4007700,GSM4007701,GSM4007702,GSM4007703"	"HTR8/Svneo,Normoxia"	chr1:156324951..156325100	32194978	MeRIP-seq:(Medium)	-	Functional Loss	SNV	"TCGA,ICGC,COSMIC"	33..33	33	"kidney papillary_renal_cell_carcinoma,KIRP"	5	kidney
110378	RMVar_ID_110378	Human_SNP_ID_800751457	m1A	Human	chr1	-	953259	953259	953259	CAGAGAATGGTGATCGTATGGAGCACTGGGGAAGAGTCTCTGCGGGTGCTGGCTTTCCTGGTCCT	CAGAGAATGGTGATCGTATGGAGCACTGGGGAGGAGTCTCTGCGGGTGCTGGCTTTCCTGGTCCT	T	C	NOC2L	Ensembl:ENSG00000188976	Protein coding	CDS	"GSM3896225,GSM3896226,GSM3896227,GSM3896228,GSM3896229,GSM3896230"	"HEK-293T cells,m1A-quant-seq"	-	31548705	m1A-quant-seq:(High)	rs3748596	Functional Loss	SNV	"ICGC,COSMIC"	33..33	33	"thyroid neoplasm,COCA"	6	head and neck
110379	RMVar_ID_110379	Human_SNP_ID_800753944	m1A	Human	chr1	+	218285384	218285384	218285384	GGAAGAAAACCTGAAAAAGACCCCAAAGAAGAAGATGAAAATGGTAACTGGAGCCGTAGCGTCGG	GGAAGAAAACCTGAAAAAGACCCCAAAGAAGATGATGAAAATGGTAACTGGAGCCGTAGCGTCGG	A	T	RRP15	Ensembl:ENSG00000067533	Protein coding	CDS	"GSE70485:GSM1972533,GSM1972534"	"HEPG2 cell line,total RNA Untreated"	chr1:218285355..218285559	26863196	MeRIP-seq:(Medium)	-	Functional Loss	SNV	"TCGA,ICGC,COSMIC"	33..33	33	"UCEC,endometrium endometrioid_carcinoma"	3	uterus
110380	RMVar_ID_110380	Human_SNP_ID_800766839	m1A	Human	chr1	-	11858870	11858870	11858870	CGGACGCATCGCAGCAGCAGCAGCAGCAGCAGAAGCAGCAGCAGCAGCCTCCGCAGTCCCTCCAG	CGGACGCATCGCAGCAGCAGCAGCAGCAGCAGCAGCAGCAGCAGCAGCCTCCGCAGTCCCTCCAG	T	G	NPPB	Ensembl:ENSG00000120937	Protein coding	5'UTR	"GSE70485:GSM1972527,GSM1972528,GSM1972529,GSM1972530"	"HEPG2 cell line,mRNA Glucose starvation 4h"	chr1:11858823..11858922	26863196	MeRIP-seq:(Medium)	rs1000622449	Functional Loss	SNV	"ICGC,COSMIC"	33..33	33	"MELA,eye mixed"	2	eye
110381	RMVar_ID_110381	Human_SNP_ID_800778862	m1A	Human	chr1	-	6197752	6197751	6197752	CTCTGTTATCATTTGTGTATTTTCTTAGAAAAAGCTTGTGGTGAAGGGGGGCAAAAAAAAGAAGC	CTCTGTTATCATTTGTGTATTTTCTTAGAAAA_GCTTGTGGTGAAGGGGGGCAAAAAAAAGAAGC	CT	C	"RPL22,AL031847.2"	"Ensembl:ENSG00000116251,Ensembl:ENSG00000285629"	"Protein coding,Protein coding"	"CDS,5'UTR"	"GSE70485:GSM1782896,GSM1782897"	"HEPG2 cell line,total RNA Untreated, competitive elution"	chr1:6197701..6197775	26863196	MeRIP-seq:(Medium)	-	Functional Loss	DEL	"TCGA,ICGC"	33..33	33	"STAD,LIHC,KIRP"	3	-
110382	RMVar_ID_110382	Human_SNP_ID_800788470	m1A	Human	chr1	+	173865478	173865466	173865479	ACGTTAACATCAATAAAACATGTACCTTTAAAAGGTATGACAGGAACTGTCTTCATGTCCTTACC	ACGTTAACATCAATAAAACAT_____________GTATGACAGGAACTGTCTTCATGTCCTTACC	TGTACCTTTAAAAG	T	lnc-ZBTB37-2	RNACentral:URS00008B82B3	lincRNA	intron	"GSE135403:GSM4007700,GSM4007701,GSM4007702,GSM4007703"	"HTR8/Svneo,Normoxia"	chr1:173865476..173865525	32194978	MeRIP-seq:(Medium)	-	Functional Loss	DEL	ICGC	22..34	33	NKTL	1	-
110383	RMVar_ID_110383	Human_SNP_ID_800789135	m1A	Human	chr1	-	207322387	207322387	207322387	CTGGGCATTAGGTACATCTGGGGGAAGGCCACAGTCACCTAGGGAGACAAAAGCAGAACTGAAGG	CTGGGCATTAGGTACATCTGGGGGAAGGCCACGGTCACCTAGGGAGACAAAAGCAGAACTGAAGG	T	C	-	-	Other	Unknown	"GSE70485:GSM1782892,GSM1782893"	"HEPG2 cell line,total RNA rearranged at 50c"	chr1:207322376..207322400	26863196	MeRIP-seq:(Medium)	rs1261776205	Functional Loss	SNV	COSMIC	33..33	33	"stomach intestinal_adenocarcinoma,stomach adenocarcinoma"	14	stomach
110384	RMVar_ID_110384	Human_SNP_ID_800811015	m1A	Human	chr1	-	85540252	85540252	85540252	AACATAAAGAGGAAGATAGGGAAATAAGACTAAAAGGTGTAACCCCAGGTCAAAGGAAAAGGGAA	AACATAAAGAGGAAGATAGGGAAATAAGACTAGAAGGTGTAACCCCAGGTCAAAGGAAAAGGGAA	T	C	"DDAH1,AC092807.4"	"Ensembl:ENSG00000153904,Ensembl:ENSG00000282057"	"Protein coding,lincRNA"	"intron,intron"	"GSE70485:GSM1972527,GSM1972528,GSM1972529,GSM1972530"	"HEPG2 cell line,mRNA Glucose starvation 4h"	chr1:85540249..85540412	26863196	MeRIP-seq:(Medium)	-	Functional Loss	SNV	ICGC	33..33	33	LICA	1	-
110385	RMVar_ID_110385	Human_SNP_ID_800827534	m1A	Human	chr1	-	43592469	43592469	43592469	GTCCTCTAGTGTGTAGGAGGAGGTTGGGTCGAAGGTCACCTTGTGCTGGGAAGAGCAGGGAGCAC	GTCCTCTAGTGTGTAGGAGGAGGTTGGGTCGAGGGTCACCTTGTGCTGGGAAGAGCAGGGAGCAC	T	C	-	-	Other	Unknown	"GSE135403:GSM4007704,GSM4007705,GSM4007706,GSM4007707"	"HTR8/Svneo,Hypoxia IP"	chr1:43592451..43592575	32194978	MeRIP-seq:(Medium)	-	Functional Loss	SNV	"TCGA,ICGC,COSMIC"	33..33	33	"mouth squamous_cell_carcinoma,HNSC,head_neck squamous_cell_carcinoma"	6	head and neck
110386	RMVar_ID_110386	Human_SNP_ID_800845373	m1A	Human	chr1	+	76700050	76700050	76700050	GGGAGATCAGCCCTGGCATGATCAAAGACTGCAGAGCCACGTGGGTGGTCCTGGGGCACTCAGAG	GGGAGATCAGCCCTGGCATGATCAAAGACTGCGGAGCCACGTGGGTGGTCCTGGGGCACTCAGAG	A	G	TPI1P1	Ensembl:ENSG00000226415	Pseudogene	exon	"GSM3896225,GSM3896226,GSM3896227,GSM3896228,GSM3896229,GSM3896230"	"HEK-293T cells,m1A-quant-seq"	-	31548705	m1A-quant-seq:(High)	rs542567612	Functional Loss	SNV	ICGC	33..33	33	LAML	2	-
110387	RMVar_ID_110387	Human_SNP_ID_800854321	m1A	Human	chr1	+	43883197	43883197	43883197	CAGTGTGTTGCCTAGGCTGGTCTCAAACTCCTAGGTTCAAACAGTTCTCCCACCTCAGCCTTCTA	CAGTGTGTTGCCTAGGCTGGTCTCAAACTCCTTGGTTCAAACAGTTCTCCCACCTCAGCCTTCTA	A	T	"AL451062.4,ST3GAL3"	"Ensembl:ENSG00000284989,Ensembl:ENSG00000126091"	"Protein coding,Protein coding"	"intron,intron"	"GSE70485:GSM1782894,GSM1782895"	"HEPG2 cell line,total RNA rearranged at 60c"	chr1:43883188..43883315	26863196	MeRIP-seq:(Medium)	-	Functional Loss	SNV	"ICGC,COSMIC"	33..33	33	"LICA,liver neoplasm"	33	liver
110388	RMVar_ID_110388	Human_SNP_ID_800858264	m1A	Human	chr1	-	8874902	8874902	8874902	GTGTGTTTCTTCTACAGAAGTTCACCATGTCTATTCTCAAGATCCATGCCAGGGAGATCTTTGAC	GTGTGTTTCTTCTACAGAAGTTCACCATGTCTGTTCTCAAGATCCATGCCAGGGAGATCTTTGAC	T	C	ENO1	Ensembl:ENSG00000074800	Protein coding	CDS	"GSE70485:GSM1972531,GSM1972532"	"HEPG2 cell line,mRNA heat shock 4h"	chr1:8874851..8874979	26863196	MeRIP-seq:(Medium)	rs759744149	Functional Loss	SNV	"TCGA,ICGC"	33..33	33	BLCA	2	-
110389	RMVar_ID_110389	Human_SNP_ID_800869544	m1A	Human	chr1	-	93847599	93847599	93847599	ACCTTTGAATGCCTTCAGCCTCTAGAAGTCCAATGCGCTATCCATTGCGCCACGGAGCCACCTGT	ACCTTTGAATGCCTTCAGCCTCTAGAAGTCCACTGCGCTATCCATTGCGCCACGGAGCCACCTGT	T	G	-	-	Other	Unknown	"GSE70485:GSM1972527,GSM1972528,GSM1972529,GSM1972530"	"HEPG2 cell line,mRNA Glucose starvation 4h"	chr1:93847447..93847729	26863196	MeRIP-seq:(Medium)	-	Functional Loss	SNV	ICGC	33..33	33	PRAD	1	-
110390	RMVar_ID_110390	Human_SNP_ID_800874699	m1A	Human	chr1	-	148532727	148532727	148532727	TTTTAATTTGAACCACGTATCTCTGGGTAGCTACAAAATTCCTCAGGGATTTCATTTTGCAGGCA	TTTTAATTTGAACCACGTATCTCTGGGTAGCTGCAAAATTCCTCAGGGATTTCATTTTGCAGGCA	T	C	NBPF14	Ensembl:ENSG00000270629	Protein coding	3'UTR	"GSM3896225,GSM3896226,GSM3896227,GSM3896228,GSM3896229,GSM3896230"	"HEK-293T cells,m1A-quant-seq"	-	31548705	m1A-quant-seq:(High)	rs1329712810	Functional Loss	SNV	ICGC	33..33	33	LUSC	1	-
110391	RMVar_ID_110391	Human_SNP_ID_800881890	m1A	Human	chr1	-	43164492	43164492	43164492	GTGACCAGATGTGGTATGTCTTTTTCTGTAGAAGAGACCTGGAAAACGAACAAGAGAGAAGATGA	GTGACCAGATGTGGTATGTCTTTTTCTGTAGAGGAGACCTGGAAAACGAACAAGAGAGAAGATGA	T	C	EBNA1BP2	Ensembl:ENSG00000117395	Protein coding	CDS	"GSE70485:GSM1972531,GSM1972532"	"HEPG2 cell line,mRNA heat shock 4h"	chr1:43164451..43164500	26863196	MeRIP-seq:(Medium)	-	Functional Loss	SNV	TCGA	33..33	33	COAD	1	-
110392	RMVar_ID_110392	Human_SNP_ID_800918570	m1A	Human	chr1	+	35641447	35641447	35641447	ACCGATGAGGTACTCCATGGTGGCGGAAGGCCAGGGGCTGCAGGTCCGACACAGCACGAGACTCG	ACCGATGAGGTACTCCATGGTGGCGGAAGGCCTGGGGCTGCAGGTCCGACACAGCACGAGACTCG	A	T	-	-	Other	Unknown	"GSE70485:GSM1782896,GSM1782897"	"HEPG2 cell line,total RNA Untreated, competitive elution"	chr1:35641401..35641525	26863196	MeRIP-seq:(Medium)	-	Functional Loss	SNV	COSMIC	33..33	33	large_intestine adenocarcinoma	1	large intestine
110393	RMVar_ID_110393	Human_SNP_ID_800920715	m1A	Human	chr1	-	121184136	121184136	121184136	TGAGGGAAGGGAGGACGCGAGAGAAACAGCGCAAGCACGCTGAGGGCCGGGGGTTGCCAGGAGAG	TGAGGGAAGGGAGGACGCGAGAGAAACAGCGCGAGCACGCTGAGGGCCGGGGGTTGCCAGGAGAG	T	C	FAM72B	Ensembl:ENSG00000188610	Protein coding	5'UTR	"GSE70485:GSM1972519,GSM1972520,GSM1972521,GSM1972522,GSM1972523,GSM1972524,GSM1972525;GSE70485:GSM1972527,GSM1972528,GSM1972529,GSM1972530;GSE70485:GSM1972531,GSM1972532"	"HEPG2 cell line,mRNA untreated;HEPG2 cell line,mRNA Glucose starvation 4h;HEPG2 cell line,mRNA heat shock 4h"	chr1:121183915..121184200;chr1:121183907..121184200;chr1:121183930..121184200	26863196	MeRIP-seq:(Medium)	rs1172651974	Functional Loss	SNV	COSMIC	33..33	33	haematopoietic_and_lymphoid_tissue NK-T_cell_lymphoma	8	haematopoietic and lymphoid tissue
110394	RMVar_ID_110394	Human_SNP_ID_800932859	m1A	Human	chr1	-	149914181	149914181	149914181	CTTTTGCTGTCTGTTATTTTTTCTAGGTCTCCAGAGGCTTGTGGAAGAGAAGCAGGCGACCCTTC	CTTTTGCTGTCTGTTATTTTTTCTAGGTCTCCTGAGGCTTGTGGAAGAGAAGCAGGCGACCCTTC	T	A	SV2A	Ensembl:ENSG00000159164	Protein coding	5'UTR	"GSE73941:GSM1906567,GSM1906568,GSM1906569,GSM1906570"	"HEK293T,ALKBH3 KO"	chr1:149914101..149914242	26863410	MeRIP-seq:(Medium)	-	Functional Loss	SNV	ICGC	33..33	33	LICA	1	-
110395	RMVar_ID_110395	Human_SNP_ID_800945499	m1A	Human	chr1	-	156673020	156673020	156673020	AGGCCCGTACCCCTACCTTGGCCAGCACCCCCATCCCCCCCACACCTCAGGCACCCTCTCCTGCT	AGGCCCGTACCCCTACCTTGGCCAGCACCCCCGTCCCCCCCACACCTCAGGCACCCTCTCCTGCT	T	C	NES	Ensembl:ENSG00000132688	Protein coding	CDS	"GSE70485:GSM1972519,GSM1972520,GSM1972521,GSM1972522,GSM1972523,GSM1972524,GSM1972525"	"HEPG2 cell line,mRNA untreated"	chr1:156673018..156673172	26863196	MeRIP-seq:(Medium)	rs772195958	Functional Loss	SNV	COSMIC	33..33	33	"colon adenocarcinoma,large_intestine adenocarcinoma"	1	large intestine
110396	RMVar_ID_110396	Human_SNP_ID_800947110	m1A	Human	chr1	-	1349351	1349351	1349351	TTTAACGGCGCGGCCCGAGGGGCGCAGGCGGGAGGGCGGCGGGGCTGAGCGCGCCCTCCGTGCTG	TTTAACGGCGCGGCCCGAGGGGCGCAGGCGGGGGGGCGGCGGGGCTGAGCGCGCCCTCCGTGCTG	T	C	DVL1	Ensembl:ENSG00000107404	Protein coding	5'UTR	"GSE70485:GSM1782894,GSM1782895"	"HEPG2 cell line,total RNA rearranged at 60c"	chr1:1342717..1349400	26863196	MeRIP-seq:(Medium)	rs1004676729	Functional Loss	SNV	ICGC	33..33	33	SKCA	1	-
110397	RMVar_ID_110397	Human_SNP_ID_800949275	m1A	Human	chr1	+	227734869	227734869	227734869	CATGCCATCTCCCTGGGCCCCGTCCTCACTCCAAACCGTCTGCAGAGGAACTCTCCAGGGGCCAC	CATGCCATCTCCCTGGGCCCCGTCCTCACTCCGAACCGTCTGCAGAGGAACTCTCCAGGGGCCAC	A	G	SNAP47	Ensembl:ENSG00000143740	Protein coding	intron	"GSE70485:GSM1972527,GSM1972528,GSM1972529,GSM1972530"	"HEPG2 cell line,mRNA Glucose starvation 4h"	chr1:227734848..227734979	26863196	MeRIP-seq:(Medium)	-	Functional Loss	SNV	COSMIC	33..33	33	"face Merkel_cell_carcinoma,skin Merkel_cell_carcinoma"	5	"skin,head and neck"
110398	RMVar_ID_110398	Human_SNP_ID_800960846	m1A	Human	chr1	-	156480931	156480931	156480931	GAAGAAGGGCTTCAACGGCTGCGACAGCCCCGAGCCCGACGGGGAGGACTCGCTGGAACAGAGCC	GAAGAAGGGCTTCAACGGCTGCGACAGCCCCGGGCCCGACGGGGAGGACTCGCTGGAACAGAGCC	T	C	MEF2D	Ensembl:ENSG00000116604	Protein coding	intron	"GSE135403:GSM4007704,GSM4007705,GSM4007706,GSM4007707"	"HTR8/Svneo,Hypoxia IP"	chr1:156480770..156482492	32194978	MeRIP-seq:(Medium)	-	Functional Loss	SNV	COSMIC	33..33	33	haematopoietic_and_lymphoid_tissue acute_lymphoblastic_T_cell_leukaemia	4	haematopoietic and lymphoid tissue
110399	RMVar_ID_110399	Human_SNP_ID_800962490	m1A	Human	chr1	-	92837551	92837551	92837551	AAGCATCTTCATCTTCTTCCATTAAGTAGCGCATGTAATCTGCAACATTCTGGCCCATGATGTGC	AAGCATCTTCATCTTCTTCCATTAAGTAGCGCGTGTAATCTGCAACATTCTGGCCCATGATGTGC	T	C	DIPK1A	Ensembl:ENSG00000154511	Protein coding	intron	"GSE135403:GSM4007700,GSM4007701,GSM4007702,GSM4007703"	"HTR8/Svneo,Normoxia"	chr1:92837451..92841925	32194978	MeRIP-seq:(Medium)	-	Functional Loss	SNV	"TCGA,ICGC,COSMIC"	33..33	33	"STAD,stomach adenocarcinoma"	12	stomach
110400	RMVar_ID_110400	Human_SNP_ID_800963881	m1A	Human	chr1	-	244862732	244862732	244862732	GGCTTGGCCTTTATGGGGCTCGTGTGTGTTTTAGGGGACGGCAAAACAGAACAGAAAGGCGGAGA	GGCTTGGCCTTTATGGGGCTCGTGTGTGTTTTTGGGGACGGCAAAACAGAACAGAAAGGCGGAGA	T	A	HNRNPU	Ensembl:ENSG00000153187	Protein coding	intron	"GSE70485:GSM1782892,GSM1782893"	"HEPG2 cell line,total RNA rearranged at 50c"	chr1:244862651..244862752	26863196	MeRIP-seq:(Medium)	rs1411752390	Functional Loss	SNV	COSMIC	33..33	33	haematopoietic_and_lymphoid_tissue acute_myeloid_leukaemia	4	haematopoietic and lymphoid tissue
110401	RMVar_ID_110401	Human_SNP_ID_800967196	m1A	Human	chr1	+	167789547	167789547	167789547	TAAAACAGGATTGAGATTTTGAGGTGTGCACAAGGTGGTAAGATAAAGGGCATATGAGCTTCAAA	TAAAACAGGATTGAGATTTTGAGGTGTGCACAGGGTGGTAAGATAAAGGGCATATGAGCTTCAAA	A	G	-	-	Other	Unknown	"GSE97419:GSM2564283,GSM2564284,GSM2564285,GSM2564286"	"HEK293T cells, from four datasets"	-	29072297	m1A-MAP:(High)	rs3752606	Functional Loss	SNV	ICGC	33..33	33	ESCA	1	-
110402	RMVar_ID_110402	Human_SNP_ID_800967706	m1A	Human	chr1	+	71868745	71868745	71868745	ATTTCTGAAACACACTTCTACTCCTTCCTCTCACTTATGTCTGCACTTTATATTCCTTCTTTCCT	ATTTCTGAAACACACTTCTACTCCTTCCTCTCTCTTATGTCTGCACTTTATATTCCTTCTTTCCT	A	T	-	-	Other	Unknown	"GSE70485:GSM1972527,GSM1972528,GSM1972529,GSM1972530"	"HEPG2 cell line,mRNA Glucose starvation 4h"	chr1:71868732..71868818	26863196	MeRIP-seq:(Medium)	-	Functional Loss	SNV	ICGC	33..33	33	MELA	1	-
110403	RMVar_ID_110403	Human_SNP_ID_800969823	m1A	Human	chr1	+	70205530	70205530	70205530	CAGCGCGGAGATCCTGCCCCGCTATCCGCTTCAGGCGCGACATGTTCAAAGTCCTAGGTCCAGAA	CAGCGCGGAGATCCTGCCCCGCTATCCGCTTCGGGCGCGACATGTTCAAAGTCCTAGGTCCAGAA	A	G	-	-	Other	Unknown	"GSE70485:GSM1972527,GSM1972528,GSM1972529,GSM1972530"	"HEPG2 cell line,mRNA Glucose starvation 4h"	chr1:70205423..70205534	26863196	MeRIP-seq:(Medium)	-	Functional Loss	SNV	ICGC	33..33	33	THCA	1	-
110404	RMVar_ID_110404	Human_SNP_ID_800972333	m1A	Human	chr1	-	214390997	214390997	214390997	CCCCCCATCAGACGCCAGCCCACCTGGAGCCGATCCTCTCTGGTATGTATAGAAGCTGCAGTGAT	CCCCCCATCAGACGCCAGCCCACCTGGAGCCGGTCCTCTCTGGTATGTATAGAAGCTGCAGTGAT	T	C	PTPN14	Ensembl:ENSG00000152104	Protein coding	CDS	"GSE70485:GSM1782894,GSM1782895"	"HEPG2 cell line,total RNA rearranged at 60c"	chr1:214390976..214391050	26863196	MeRIP-seq:(Medium)	rs7550799	Functional Loss	SNV	ICGC	33..33	33	COCA	4	-
110405	RMVar_ID_110405	Human_SNP_ID_800973043	m1A	Human	chr1	+	19169486	19169484	19169486	AATTCATTGGTATTGATGTTGTTCCAGGACTCACACACAGTCTGCACTGACGATGGCAAATTCTG	AATTCATTGGTATTGATGTTGTTCCAGGACT__CACACAGTCTGCACTGACGATGGCAAATTCTG	TCA	T	-	-	Other	Unknown	"GSE135403:GSM4007700,GSM4007701,GSM4007702,GSM4007703"	"HTR8/Svneo,Normoxia"	chr1:19167163..19170788	32194978	MeRIP-seq:(Medium)	-	Functional Loss	DEL	TCGA	32..33	33	COAD	1	-
110406	RMVar_ID_110406	Human_SNP_ID_800978862	m1A	Human	chr1	+	77942154	77942154	77942154	GAAGAAGAAGAACAAAGAAGAATTGAAGAACAAAAGTTACTACGCATGCAGTTTGAACAAAGGGA	GAAGAAGAAGAACAAAGAAGAATTGAAGAACACAAGTTACTACGCATGCAGTTTGAACAAAGGGA	A	C	NEXN	Ensembl:ENSG00000162614	Protein coding	CDS	"GSE70485:GSM1972527,GSM1972528,GSM1972529,GSM1972530"	"HEPG2 cell line,mRNA Glucose starvation 4h"	chr1:77942033..77942567	26863196	MeRIP-seq:(Medium)	-	Functional Loss	SNV	"TCGA,ICGC"	33..33	33	UCEC	2	-
110407	RMVar_ID_110407	Human_SNP_ID_801026798	m1A	Human	chr1	+	94530467	94530467	94530467	TGCAGTAGCTCCAACAGTGCTTCCTTTATGAAACATTCAGTGGGGAGTTCTCCTTCCAGCTCTGC	TGCAGTAGCTCCAACAGTGCTTCCTTTATGAAGCATTCAGTGGGGAGTTCTCCTTCCAGCTCTGC	A	G	-	-	Other	Unknown	"GSE135403:GSM4007700,GSM4007701,GSM4007702,GSM4007703"	"HTR8/Svneo,Normoxia"	chr1:94530420..94530498	32194978	MeRIP-seq:(Medium)	-	Functional Loss	SNV	COSMIC	33..33	33	prostate adenocarcinoma	2	prostate
110408	RMVar_ID_110408	Human_SNP_ID_801026940	m1A	Human	chr1	-	44255362	44255362	44255362	GCTAGGAAAACTGAGTAGAGTGTCAAGAAGGGAGAAGGGTTTCAGAGATGGAGCAGGCTGCAAAA	GCTAGGAAAACTGAGTAGAGTGTCAAGAAGGGTGAAGGGTTTCAGAGATGGAGCAGGCTGCAAAA	T	A	ERI3	Ensembl:ENSG00000117419	Protein coding	intron	"GSE70485:GSM1972531,GSM1972532;GSE70485:GSM1972533,GSM1972534"	"HEPG2 cell line,mRNA heat shock 4h;HEPG2 cell line,total RNA Untreated"	chr1:44255348..44255479;chr1:44255261..44255390	26863196	MeRIP-seq:(Medium)	-	Functional Loss	SNV	ICGC	33..33	33	SKCA	1	-
110409	RMVar_ID_110409	Human_SNP_ID_801039626	m1A	Human	chr1	+	236897756	236897756	236897756	ACAAAAAACCTGTGTGCATCTGGCTGACACTTACCTGCTTCTGGTTTTCGAAGACTATTTAGTGG	ACAAAAAACCTGTGTGCATCTGGCTGACACTTCCCTGCTTCTGGTTTTCGAAGACTATTTAGTGG	A	C	MTR	Ensembl:ENSG00000116984	Protein coding	3'UTR	"GSM3896225,GSM3896226,GSM3896227,GSM3896228,GSM3896229,GSM3896230"	"HEK-293T cells,m1A-quant-seq"	-	31548705	m1A-quant-seq:(High)	rs2853522	Functional Loss	SNV	ICGC	33..33	33	ESCA	1	-
110410	RMVar_ID_110410	Human_SNP_ID_801054870	m1A	Human	chr1	+	153936651	153936651	153936651	AGGGTGCCGACCGCACATAGGCAGGCAGACACAGGAACCACAGCCCATAGCAGTGCCCCAGCAGG	AGGGTGCCGACCGCACATAGGCAGGCAGACACGGGAACCACAGCCCATAGCAGTGCCCCAGCAGG	A	G	-	-	Other	Unknown	"GSE135403:GSM4007704,GSM4007705,GSM4007706,GSM4007707"	"HTR8/Svneo,Hypoxia IP"	chr1:153936602..153937542	32194978	MeRIP-seq:(Medium)	rs754098427	Functional Loss	SNV	ICGC	33..33	33	SKCA	1	-
110411	RMVar_ID_110411	Human_SNP_ID_801057608	m1A	Human	chr1	-	229271247	229271247	229271247	GCGTCTCGGTGGGGAAGGACCTGGGGCGGGGGACCGGAGGAGGGAGGGGCCCGACCGGTCCCCAC	GCGTCTCGGTGGGGAAGGACCTGGGGCGGGGGGCCGGAGGAGGGAGGGGCCCGACCGGTCCCCAC	T	C	-	-	Other	Unknown	"GSE73941:GSM1906567,GSM1906568,GSM1906569,GSM1906570"	"HEK293T,ALKBH3 KO"	chr1:229271151..229271350	26863410	MeRIP-seq:(Medium)	-	Functional Loss	SNV	ICGC	33..33	33	PBCA	1	-
110412	RMVar_ID_110412	Human_SNP_ID_801078832	m1A	Human	chr1	-	156743856	156743851	156743856	TCCTGCCTAGGACTCTCCTAAACGTCCCAAGGAGGCAGAAAACCCTGAAGGAGAGGAGAAGGAGG	TCCTGCCTAGGACTCTCCTAAACGTCCCAAGG_____GAAAACCCTGAAGGAGAGGAGAAGGAGG	CTGCCT	C	HDGF	Ensembl:ENSG00000143321	Protein coding	CDS	"GSE70485:GSM1782888,GSM1782889,GSM1782890,GSM1782891;GSE70485:GSM1782892,GSM1782893"	"HeLa cell line,mRNA;HEPG2 cell line,total RNA rearranged at 50c"	chr1:156743609..156743909;chr1:156743851..156743900	26863196	MeRIP-seq:(Medium)	-	Functional Loss	DEL	TCGA	33..37	33	HNSC	1	-
110413	RMVar_ID_110413	Human_SNP_ID_801089034	m1A	Human	chr1	-	1487895	1487895	1487895	TAGTGACACTCACAGTGGCTCGCTTCCGAAGGAAGGCGTCTGCTTCATCCATGAAGAGCAGGAGG	TAGTGACACTCACAGTGGCTCGCTTCCGAAGGGAGGCGTCTGCTTCATCCATGAAGAGCAGGAGG	T	C	lnc-TMEM240-2	RNACentral:URS0000D5CEEB	lincRNA	intron	"GSE73941:GSM1906567,GSM1906568,GSM1906569,GSM1906570"	"HEK293T,ALKBH3 KO"	chr1:1486611..1487906	26863410	MeRIP-seq:(Medium)	-	Functional Loss	SNV	COSMIC	33..33	33	haematopoietic_and_lymphoid_tissue acute_myeloid_leukaemia	1	haematopoietic and lymphoid tissue
110414	RMVar_ID_110414	Human_SNP_ID_801090412	m1A	Human	chr1	-	44405421	44405421	44405421	AAAAGTCCCGGGTTCGCAGAGCCGGCGGAGGCAGCGGCGGCGGCGGCGGCGGCAGCGGCAGCAGC	AAAAGTCCCGGGTTCGCAGAGCCGGCGGAGGCGGCGGCGGCGGCGGCGGCGGCAGCGGCAGCAGC	T	C	-	-	Other	Unknown	"GSE70485:GSM1972527,GSM1972528,GSM1972529,GSM1972530"	"HEPG2 cell line,mRNA Glucose starvation 4h"	chr1:44405382..44405512	26863196	MeRIP-seq:(Medium)	rs1469380464	Functional Loss	SNV	"TCGA,ICGC,COSMIC"	33..33	33	"UCEC,endometrium endometrioid_carcinoma"	5	uterus
110415	RMVar_ID_110415	Human_SNP_ID_801090802	m1A	Human	chr1	-	3739314	3739314	3739314	GTTAGATAGAGGTCATCAGCTGGGTTGATTGTATGGGTTAGATAGAGGTCATCAGCTGGGTTGAT	GTTAGATAGAGGTCATCAGCTGGGTTGATTGTGTGGGTTAGATAGAGGTCATCAGCTGGGTTGAT	T	C	TP73-AS1	Ensembl:ENSG00000227372	Pseudogene	intron	"GSE70485:GSM1782888,GSM1782889,GSM1782890,GSM1782891;GSE70485:GSM1972519,GSM1972520,GSM1972521,GSM1972522,GSM1972523,GSM1972524,GSM1972525"	"HeLa cell line,mRNA;HEPG2 cell line,mRNA untreated"	chr1:3739208..3739350;chr1:3739144..3739375	26863196	MeRIP-seq:(Medium)	rs375473604	Functional Loss	SNV	ICGC	33..33	33	LAML	1	-
110416	RMVar_ID_110416	Human_SNP_ID_801091469	m1A	Human	chr1	+	70250473	70250473	70250473	AAGAAGAGTAAAGATAAGGAAAAGGACCGGGAAAGAAAATCAGAGAGTGATAAAGATGTAAAAGT	AAGAAGAGTAAAGATAAGGAAAAGGACCGGGAGAGAAAATCAGAGAGTGATAAAGATGTAAAAGT	A	G	SRSF11	Ensembl:ENSG00000116754	Protein coding	CDS	"GSE70485:GSM1782888,GSM1782889,GSM1782890,GSM1782891"	"HeLa cell line,mRNA"	chr1:70250340..70250758	26863196	MeRIP-seq:(Medium)	rs757016269	Functional Loss	SNV	"TCGA,ICGC,COSMIC"	33..33	33	"HNSC,head_neck squamous_cell_carcinoma"	5	head and neck
110417	RMVar_ID_110417	Human_SNP_ID_801112139	m1A	Human	chr1	-	23559140	23559140	23559140	CGAGCCAGCCCCTGGACCCCCTGATGGCCCCCACCTTCCCATCCAGGTAAGCCTCGAAGTCGGGA	CGAGCCAGCCCCTGGACCCCCTGATGGCCCCCGCCTTCCCATCCAGGTAAGCCTCGAAGTCGGGA	T	C	ID3	Ensembl:ENSG00000117318	Protein coding	CDS	"GSE70485:GSM1782896,GSM1782897"	"HEPG2 cell line,total RNA Untreated, competitive elution"	chr1:23558926..23559231	26863196	MeRIP-seq:(Medium)	-	Functional Loss	SNV	"ICGC,COSMIC"	33..33	33	"COCA,large_intestine adenocarcinoma"	2	large intestine
110418	RMVar_ID_110418	Human_SNP_ID_801115932	m1A	Human	chr1	+	119622391	119622391	119622391	TAGTCTATTGCCCGCCATCCTGTTCCCACCCCAGCCCACGAACTGCCCTTCCTCAAAGTGCCTGG	TAGTCTATTGCCCGCCATCCTGTTCCCACCCCGGCCCACGAACTGCCCTTCCTCAAAGTGCCTGG	A	G	-	-	Other	Unknown	"GSE70485:GSM1972519,GSM1972520,GSM1972521,GSM1972522,GSM1972523,GSM1972524,GSM1972525"	"HEPG2 cell line,mRNA untreated"	chr1:119622342..119622554	26863196	MeRIP-seq:(Medium)	-	Functional Loss	SNV	"TCGA,ICGC,COSMIC"	33..33	33	"UCEC,endometrium endometrioid_carcinoma"	3	uterus
110419	RMVar_ID_110419	Human_SNP_ID_801118224	m1A	Human	chr1	-	224418261	224418261	224418261	CTGTGTCTCTGCTTATAGACCATGTTTGTAGTAGGTAAGAGGAAAACTTCCTATATTCTGAAACA	CTGTGTCTCTGCTTATAGACCATGTTTGTAGTGGGTAAGAGGAAAACTTCCTATATTCTGAAACA	T	C	WDR26	Ensembl:ENSG00000162923	Protein coding	CDS	"GSE73941:GSM1906567,GSM1906568,GSM1906569,GSM1906570"	"HEK293T,ALKBH3 KO"	chr1:224418250..224418375	26863410	MeRIP-seq:(Medium)	-	Functional Loss	SNV	"TCGA,ICGC,COSMIC"	33..33	33	"UCEC,endometrium endometrioid_carcinoma"	3	uterus
110420	RMVar_ID_110420	Human_SNP_ID_801134723	m1A	Human	chr1	+	155320459	155320459	155320459	GAGGCTGAGAAAGTGGCCCGGGTGAAGGCGCTATATGAGGAGCTGGATCTGCCAGCAGTGTTCTT	GAGGCTGAGAAAGTGGCCCGGGTGAAGGCGCTGTATGAGGAGCTGGATCTGCCAGCAGTGTTCTT	A	G	FDPS	Ensembl:ENSG00000160752	Protein coding	CDS	"GSE70485:GSM1972519,GSM1972520,GSM1972521,GSM1972522,GSM1972523,GSM1972524,GSM1972525"	"HEPG2 cell line,mRNA untreated"	chr1:155320242..155320609	26863196	MeRIP-seq:(Medium)	rs760412972	Functional Loss	SNV	COSMIC	33..33	33	haematopoietic_and_lymphoid_tissue diffuse_large_B_cell_lymphoma	6	haematopoietic and lymphoid tissue
110421	RMVar_ID_110421	Human_SNP_ID_801152433	m1A	Human	chr1	-	77979004	77979004	77979004	GAACAGGCGGCAGCGGCTCTTATAGTGCAACCATGGCAGACTATTCAACAGTGCCTCCCCCCTCT	GAACAGGCGGCAGCGGCTCTTATAGTGCAACCGTGGCAGACTATTCAACAGTGCCTCCCCCCTCT	T	C	FUBP1	Ensembl:ENSG00000162613	Protein coding	start codon	"GSE70485:GSM1972519,GSM1972520,GSM1972521,GSM1972522,GSM1972523,GSM1972524,GSM1972525;GSE70485:GSM1972531,GSM1972532"	"HEPG2 cell line,mRNA untreated;HEPG2 cell line,mRNA heat shock 4h"	chr1:77978855..77979076;chr1:77978838..77979075	26863196	MeRIP-seq:(Medium)	-	Functional Loss	SNV	COSMIC	33..33	33	"brain oligodendroglioma,central_nervous_system oligodendroglioma"	2	brain
110422	RMVar_ID_110422	Human_SNP_ID_801153093	m1A	Human	chr1	+	171532852	171532852	171532852	GAACTACAAAAGATGAAAGAACAAGAAAAGGAATGTGAGCTGGAGAAGGAAAGGGAAAAATTAGA	GAACTACAAAAGATGAAAGAACAAGAAAAGGAGTGTGAGCTGGAGAAGGAAAGGGAAAAATTAGA	A	G	PRRC2C	Ensembl:ENSG00000117523	Protein coding	CDS	"GSE70485:GSM1972533,GSM1972534"	"HEPG2 cell line,total RNA Untreated"	chr1:171532476..171532975	26863196	MeRIP-seq:(Medium)	-	Functional Loss	SNV	COSMIC	33..33	33	lung adenocarcinoma	3	lung
110423	RMVar_ID_110423	Human_SNP_ID_801167617	m1A	Human	chr1	+	9269047	9269047	9269047	TGGGGCTCCCTTAGAACTTACTCCACTGATTTAAAAAAAAAAAACTGCCTGGCAGCATCTCAGTG	TGGGGCTCCCTTAGAACTTACTCCACTGATTTTAAAAAAAAAAACTGCCTGGCAGCATCTCAGTG	A	T	H6PD	Ensembl:ENSG00000049239	Protein coding	3'UTR	"GSM3896225,GSM3896226,GSM3896227,GSM3896228,GSM3896229,GSM3896230"	"HEK-293T cells,m1A-quant-seq"	-	31548705	m1A-quant-seq:(High)	rs11121355	Functional Loss	SNV	"ICGC,COSMIC"	33..33	33	"haematopoietic_and_lymphoid_tissue chronic_lymphocytic_leukaemia-small_lymphocytic_lymphoma,CLLE"	2	haematopoietic and lymphoid tissue
110424	RMVar_ID_110424	Human_SNP_ID_801170058	m1A	Human	chr1	+	820993	820993	820993	TGCCTGCAAAGCAGATCCACCCTGTCTACACTACCTGGCTGGCCAGTAGATCCACGCTATCTACA	TGCCTGCAAAGCAGATCCACCCTGTCTACACTGCCTGGCTGGCCAGTAGATCCACGCTATCTACA	A	G	"FAM87B,lnc-SAMD11-4"	"RNACentral:URS00008B5E4E,RNACentral:URS00008B984E"	"lincRNA,lincRNA"	"intron,exon"	"GSE70485:GSM1972533,GSM1972534"	"HEPG2 cell line,total RNA Untreated"	chr1:820905..821034	26863196	MeRIP-seq:(Medium)	rs1366068885	Functional Loss	SNV	ICGC	33..33	33	SKCA	1	-
110425	RMVar_ID_110425	Human_SNP_ID_801171189	m1A	Human	chr1	-	154275776	154275776	154275776	ATTCCACATATCCAAGCCCCTGAGGTGGCAAGAGAAGCTAAGCTTATTAATGGTGGGCAATGGGT	ATTCCACATATCCAAGCCCCTGAGGTGGCAAGTGAAGCTAAGCTTATTAATGGTGGGCAATGGGT	T	A	-	-	Other	Unknown	"GSE70485:GSM1782894,GSM1782895;GSE70485:GSM1782896,GSM1782897"	"HEPG2 cell line,total RNA rearranged at 60c;HEPG2 cell line,total RNA Untreated, competitive elution"	chr1:154275751..154275825;chr1:154275601..154275800	26863196	MeRIP-seq:(Medium)	-	Functional Loss	SNV	"TCGA,ICGC"	33..33	33	UCEC	2	-
110426	RMVar_ID_110426	Human_SNP_ID_801175618	m1A	Human	chr1	+	26282392	26282362	26282392	GGGCCGGGACCGGGACCGGGACTGGGGCCGGGACCGGGACCGGGACAGGGACCAGGACTGAATTT	GGG______________________________CCGGGACCGGGACAGGGACCAGGACTGAATTT	GCCGGGACCGGGACCGGGACTGGGGCCGGGA	G	-	-	Other	Unknown	"GSE70485:GSM1972519,GSM1972520,GSM1972521,GSM1972522,GSM1972523,GSM1972524,GSM1972525"	"HEPG2 cell line,mRNA untreated"	chr1:26282346..26282463	26863196	MeRIP-seq:(Medium)	-	Functional Loss	DEL	ICGC	4..33	33	THCA	1	-
110428	RMVar_ID_110428	Human_SNP_ID_801189598	m1A	Human	chr1	-	154176154	154176153	154176154	TGCTCAGGAGCGCCTGGCCACTGCCCTGCAAAAGCTGGAAGAAGCTGAAAAAGCTGCTGATGAGA	TGCTCAGGAGCGCCTGGCCACTGCCCTGCAAA_GCTGGAAGAAGCTGAAAAAGCTGCTGATGAGA	CT	C	TPM3	Ensembl:ENSG00000143549	Protein coding	CDS	"GSE123365:GSM3896231,GSM3896232,GSM3896233,GSM3896234,GSM3896235,GSM3896236;GSE70485:GSM1782892,GSM1782893"	"HEK-293T cells,m1A-IP-seq;HEPG2 cell line,total RNA rearranged at 50c"	chr1:154176151..154176175	"3,154,870,526,863,190"	m1A-IP-seq:(High)	-	Functional Loss	DEL	TCGA	33..33	33	LUAD	1	-
110429	RMVar_ID_110429	Human_SNP_ID_801193344	m1A	Human	chr1	-	151874650	151874650	151874650	AACTCTCGGGCCAGGCGCTGTGGCTCACACCTATAATCCCAGCACTTTAGGAGGCCGAGGCAGGC	AACTCTCGGGCCAGGCGCTGTGGCTCACACCTGTAATCCCAGCACTTTAGGAGGCCGAGGCAGGC	T	C	THEM4	Ensembl:ENSG00000159445	Protein coding	3'UTR	"GSM3896225,GSM3896226,GSM3896227,GSM3896228,GSM3896229,GSM3896230"	"HEK-293T cells,m1A-quant-seq"	-	31548705	m1A-quant-seq:(High)	rs12045899	Functional Loss	SNV	ICGC	33..33	33	LAML	1	-
110430	RMVar_ID_110430	Human_SNP_ID_801198435	m1A	Human	chr1	-	154405645	154405645	154405645	CGGCGCGGCCAGCAGGGCAGCCAGCAGCGCGCAGCCGACGGCCAGCATGCTTCCTCCTCGGCTAC	CGGCGCGGCCAGCAGGGCAGCCAGCAGCGCGCGGCCGACGGCCAGCATGCTTCCTCCTCGGCTAC	T	C	IL6R-AS1	Ensembl:ENSG00000228013	lincRNA	intron	"GSE70485:GSM1972519,GSM1972520,GSM1972521,GSM1972522,GSM1972523,GSM1972524,GSM1972525"	"HEPG2 cell line,mRNA untreated"	chr1:154405599..154405828	26863196	MeRIP-seq:(Medium)	-	Functional Loss	SNV	ICGC	33..33	33	STAD	1	-
110431	RMVar_ID_110431	Human_SNP_ID_801206488	m1A	Human	chr1	+	160290062	160290062	160290062	AGGTTTTAGGGTACAGAGAGCCAGATCTGAAGAGTAGCTGCAGGGGGAAGGTGCTGTTAGAAGGA	AGGTTTTAGGGTACAGAGAGCCAGATCTGAAGTGTAGCTGCAGGGGGAAGGTGCTGTTAGAAGGA	A	T	-	-	Other	Unknown	"GSE70485:GSM1782896,GSM1782897"	"HEPG2 cell line,total RNA Untreated, competitive elution"	chr1:160290026..160290100	26863196	MeRIP-seq:(Medium)	-	Functional Loss	SNV	"TCGA,ICGC,COSMIC"	33..33	33	"lung squamous_cell_carcinoma,LUSC"	4	lung
110432	RMVar_ID_110432	Human_SNP_ID_801230995	m1A	Human	chr1	+	15524151	15524151	15524151	CGTCCCAGAGCTGGTCCACCTGCAGCTCTTCCACCAGCCGCAGCCGGCACCGCCGCAGGAGCCGC	CGTCCCAGAGCTGGTCCACCTGCAGCTCTTCCCCCAGCCGCAGCCGGCACCGCCGCAGGAGCCGC	A	C	-	-	Other	Unknown	"GSE70485:GSM1972519,GSM1972520,GSM1972521,GSM1972522,GSM1972523,GSM1972524,GSM1972525"	"HEPG2 cell line,mRNA untreated"	chr1:15524037..15524448	26863196	MeRIP-seq:(Medium)	rs766813971	Functional Loss	SNV	COSMIC	33..33	33	head_neck squamous_cell_carcinoma	16	head and neck
110433	RMVar_ID_110433	Human_SNP_ID_801231264	m1A	Human	chr1	-	173866977	173866977	173866977	GATAGCACCTTATGGACAGGTAAGAATTGGGGAAAGTATGGTGGGAAGAATGAAATCTAAGAGGT	GATAGCACCTTATGGACAGGTAAGAATTGGGGTAAGTATGGTGGGAAGAATGAAATCTAAGAGGT	T	A	GAS5	Ensembl:ENSG00000234741	lincRNA	intron	"GSE70485:GSM1972519,GSM1972520,GSM1972521,GSM1972522,GSM1972523,GSM1972524,GSM1972525;GSE70485:GSM1972527,GSM1972528,GSM1972529,GSM1972530;GSE70485:GSM1972531,GSM1972532;GSE135403:GSM4007700,GSM4007701,GSM4007702,GSM4007703;GSE135403:GSM4007704,GSM4007705,GSM4007706,GSM4007707"	"HEPG2 cell line,mRNA untreated;HEPG2 cell line,mRNA Glucose starvation 4h;HEPG2 cell line,mRNA heat shock 4h;HTR8/Svneo,Normoxia;HTR8/Svneo,Hypoxia IP"	chr1:173866976..173867050;chr1:173866976..173867025	"268,631,963,219,497,000,000,000"	MeRIP-seq:(Medium)	-	Functional Loss	SNV	ICGC	33..33	33	LICA	1	-
110434	RMVar_ID_110434	Human_SNP_ID_801232809	m1A	Human	chr1	-	26943007	26943007	26943007	TGCCGTCCTCAATGAGCCACGAGCTCTCCTCCACCTTCACTTCATTGTAGAGCTCCCCATCAATG	TGCCGTCCTCAATGAGCCACGAGCTCTCCTCCGCCTTCACTTCATTGTAGAGCTCCCCATCAATG	T	C	-	-	Other	Unknown	"GSE70485:GSM1782888,GSM1782889,GSM1782890,GSM1782891;GSE70485:GSM1972519,GSM1972520,GSM1972521,GSM1972522,GSM1972523,GSM1972524,GSM1972525;GSE70485:GSM1972531,GSM1972532"	"HeLa cell line,mRNA;HEPG2 cell line,mRNA untreated;HEPG2 cell line,mRNA heat shock 4h"	chr1:26942618..26945139;chr1:26942623..26943110;chr1:26942759..26943116	26863196	MeRIP-seq:(Medium)	rs1031525845	Functional Loss	SNV	ICGC	33..33	33	THCA	1	-
110435	RMVar_ID_110435	Human_SNP_ID_801233005	m1A	Human	chr1	-	904561	904561	904561	CCACGTTCGGAGGAGGCCACGTTCGGAGGAGGAGGCGGCCGCGTTCGGAGGAGGAGGCGGCCGCG	CCACGTTCGGAGGAGGCCACGTTCGGAGGAGGCGGCGGCCGCGTTCGGAGGAGGAGGCGGCCGCG	T	G	-	-	Other	Unknown	"GSE70485:GSM1972531,GSM1972532"	"HEPG2 cell line,mRNA heat shock 4h"	chr1:904512..904705	26863196	MeRIP-seq:(Medium)	rs1390189362	Functional Loss	SNV	ICGC	33..33	33	PBCA	1	-
110436	RMVar_ID_110436	Human_SNP_ID_801236044	m1A	Human	chr1	-	944307	944307	944307	CCAGGCTCTGCCTTCACTCCCCCAAGTCTTTGAAAATTTGTTCCTTTCCTTTGAAGTCACATTTT	CCAGGCTCTGCCTTCACTCCCCCAAGTCTTTGGAAATTTGTTCCTTTCCTTTGAAGTCACATTTT	T	C	NOC2L	Ensembl:ENSG00000188976	Protein coding	3'UTR	"GSM3896225,GSM3896226,GSM3896227,GSM3896228,GSM3896229,GSM3896230"	"HEK-293T cells,m1A-quant-seq"	-	31548705	m1A-quant-seq:(High)	rs2839	Functional Loss	SNV	COSMIC	33..33	33	head_neck squamous_cell_carcinoma	10	head and neck
110437	RMVar_ID_110437	Human_SNP_ID_801236517	m1A	Human	chr1	+	159855983	159855980	159855983	ACCGCGGGCGCCGCCAGCCCCGGAGCCCCCGCAGCAGCAGCAGACGAGCCCCCAGATGCCTACGG	ACCGCGGGCGCCGCCAGCCCCGGAGCCCCC___GCAGCAGCAGACGAGCCCCCAGATGCCTACGG	CGCA	C	AL590560.3	Ensembl:ENSG00000272668	lincRNA	exon	"GSE70485:GSM1782888,GSM1782889,GSM1782890,GSM1782891"	"HeLa cell line,mRNA"	chr1:159855934..159856066	26863196	MeRIP-seq:(Medium)	rs774629452	Functional Loss	DEL	ICGC	31..33	33	STAD	1	-
110438	RMVar_ID_110438	Human_SNP_ID_801239541	m1A	Human	chr1	+	43172174	43172174	43172174	CTACAGGAAGAAACGGGGTATCCCGAGACCCAAGCGGCTAGCAGAGGGCGGCCCTGGCCGCTGCT	CTACAGGAAGAAACGGGGTATCCCGAGACCCAGGCGGCTAGCAGAGGGCGGCCCTGGCCGCTGCT	A	G	CFAP57	Ensembl:ENSG00000243710	Protein coding	5'UTR	"GSE135403:GSM4007704,GSM4007705,GSM4007706,GSM4007707"	"HTR8/Svneo,Hypoxia IP"	chr1:43172051..43172273	32194978	MeRIP-seq:(Medium)	rs11559314	Functional Loss	SNV	"ICGC,COSMIC"	33..33	33	"colon adenocarcinoma,LUSC,large_intestine adenocarcinoma"	13	large intestine
110439	RMVar_ID_110439	Human_SNP_ID_801240302	m1A	Human	chr1	+	200620581	200620581	200620581	GCTGAGGAACTGAATGGGGGACTGGAGCTAAGACCACCCGCCCGCAGAGCAGTGGTCGCCTGTAG	GCTGAGGAACTGAATGGGGGACTGGAGCTAAGTCCACCCGCCCGCAGAGCAGTGGTCGCCTGTAG	A	T	-	-	Other	Unknown	"GSE70485:GSM1782892,GSM1782893"	"HEPG2 cell line,total RNA rearranged at 50c"	chr1:200620531..200620678	26863196	MeRIP-seq:(Medium)	-	Functional Loss	SNV	"ICGC,COSMIC"	33..33	33	"PAAD,pancreas ductal_carcinoma"	2	pancreas
110440	RMVar_ID_110440	Human_SNP_ID_801242862	m1A	Human	chr1	-	17409090	17409090	17409090	AAACTGCCAGAATACAACCCCCGAACCCTCTGATGCTCCCGGAGACTCCTCCGACTCCACACCTC	AAACTGCCAGAATACAACCCCCGAACCCTCTGTTGCTCCCGGAGACTCCTCCGACTCCACACCTC	T	A	RCC2	Ensembl:ENSG00000179051	Protein coding	stop codon	"GSE70485:GSM1782898,GSM1782899,GSM1782900,GSM1782901"	"HEK293T cell line,total RNA"	chr1:17408989..17409126	26863196	MeRIP-seq:(Medium)	-	Functional Loss	SNV	"TCGA,ICGC,COSMIC"	33..33	33	"lung adenocarcinoma,LUAD"	4	lung
110441	RMVar_ID_110441	Human_SNP_ID_801257048	m1A	Human	chr1	+	42683405	42683405	42683405	TGGCTTGTTTTGCTTTGTTTTCTTTTCCAGCAACGAAGGTTTTGGGAACAGTAAAATGGTTCAAT	TGGCTTGTTTTGCTTTGTTTTCTTTTCCAGCAGCGAAGGTTTTGGGAACAGTAAAATGGTTCAAT	A	G	YBX1	Ensembl:ENSG00000065978	Protein coding	CDS	"GSE70485:GSM1972531,GSM1972532"	"HEPG2 cell line,mRNA heat shock 4h"	chr1:42683401..42683475	26863196	MeRIP-seq:(Medium)	rs772779381	Functional Loss	SNV	COSMIC	33..33	33	"haematopoietic_and_lymphoid_tissue marginal_zone_lymphoma,spleen marginal_zone_lymphoma"	1	"spleen,haematopoietic and lymphoid tissue"
110442	RMVar_ID_110442	Human_SNP_ID_801258563	m1A	Human	chr1	-	20633849	20633849	20633849	GATGAGGCCCAGCCCTAGCCCGAAGGCCAGAAAGACTGCCCGGCCGCAAGGGCCCGCGCAGCCCC	GATGAGGCCCAGCCCTAGCCCGAAGGCCAGAAGGACTGCCCGGCCGCAAGGGCCCGCGCAGCCCC	T	C	-	-	Other	Unknown	"GSE73941:GSM1906567,GSM1906568,GSM1906569,GSM1906570"	"HEK293T,ALKBH3 KO"	chr1:20633528..20637859	26863410	MeRIP-seq:(Medium)	-	Functional Loss	SNV	ICGC	33..33	33	THCA	1	-
110444	RMVar_ID_110444	Human_SNP_ID_801277444	m1A	Human	chr1	+	162023759	162023759	162023759	CAGGAGGGCTCAGGTGGCTGGAAGGCGTTCGGACAGACGCCCGCGGTGCGCGCCGGGACGGGCGG	CAGGAGGGCTCAGGTGGCTGGAAGGCGTTCGGGCAGACGCCCGCGGTGCGCGCCGGGACGGGCGG	A	G	-	-	Other	Unknown	"GSE70485:GSM1972531,GSM1972532"	"HEPG2 cell line,mRNA heat shock 4h"	chr1:162023714..162023845	26863196	MeRIP-seq:(Medium)	rs114746071	Functional Loss	SNV	"ICGC,COSMIC"	33..33	33	"MALY,haematopoietic_and_lymphoid_tissue diffuse_large_B_cell_lymphoma"	2	haematopoietic and lymphoid tissue
110445	RMVar_ID_110445	Human_SNP_ID_801288853	m1A	Human	chr1	+	146228956	146228956	146228956	CCAGCGCAAATGCCTCGACTCCCCGCGCCCCGAGTCCGCCGCTCCTCGGCCGCCGCCTCAGCCGC	CCAGCGCAAATGCCTCGACTCCCCGCGCCCCGGGTCCGCCGCTCCTCGGCCGCCGCCTCAGCCGC	A	G	-	-	Other	Unknown	"GSE73941:GSM1906561,GSM1906562,GSM1906563,GSM1906564"	"HEK293T,Wild Type"	chr1:146228865..146228955	26863410	MeRIP-seq:(Medium)	-	Functional Loss	SNV	ICGC	33..33	33	LUSC	1	-
110446	RMVar_ID_110446	Human_SNP_ID_801288974	m1A	Human	chr1	-	32817248	32817248	32817248	GCCGGGCTGAGCGGGGGAAGCAGGGGTAGCGGAGCCATGGGGGACGCTCCCAGCCCTGAAGAGAA	GCCGGGCTGAGCGGGGGAAGCAGGGGTAGCGGGGCCATGGGGGACGCTCCCAGCCCTGAAGAGAA	T	C	YARS1	Ensembl:ENSG00000134684	Protein coding	5'UTR	"GSE70485:GSM1782888,GSM1782889,GSM1782890,GSM1782891"	"HeLa cell line,mRNA"	chr1:32817149..32817400	26863196	MeRIP-seq:(Medium)	-	Functional Loss	SNV	COSMIC	33..33	33	large_intestine adenocarcinoma	1	large intestine
110447	RMVar_ID_110447	Human_SNP_ID_801292416	m1A	Human	chr1	-	6124552	6124552	6124552	CCCGGGAGGGCCTCTCCAGGCAGCACGTGCTGACCCGCATCGGGGTCATGTCACTAGTTAGGAAG	CCCGGGAGGGCCTCTCCAGGCAGCACGTGCTGTCCCGCATCGGGGTCATGTCACTAGTTAGGAAG	T	A	CHD5	Ensembl:ENSG00000116254	Protein coding	CDS	"GSE135403:GSM4007704,GSM4007705,GSM4007706,GSM4007707"	"HTR8/Svneo,Hypoxia IP"	chr1:6124547..6126592	32194978	MeRIP-seq:(Medium)	-	Functional Loss	SNV	COSMIC	33..33	33	lung adenocarcinoma	1	lung
110449	RMVar_ID_110449	Human_SNP_ID_801310766	m1A	Human	chr1	+	2587281	2587281	2587281	GGCCCTGGGTCTGCAGGAGTTCCTGGACGGCGACTACTTCGCGGGAGGTGCGTCCTGTTCCCCGC	GGCCCTGGGTCTGCAGGAGTTCCTGGACGGCGTCTACTTCGCGGGAGGTGCGTCCTGTTCCCCGC	A	T	PRXL2B	Ensembl:ENSG00000157870	Protein coding	exon	"GSE135403:GSM4007704,GSM4007705,GSM4007706,GSM4007707"	"HTR8/Svneo,Hypoxia IP"	chr1:2587088..2587782	32194978	MeRIP-seq:(Medium)	rs1224350440	Functional Loss	SNV	"TCGA,ICGC,COSMIC"	33..33	33	"kidney papillary_renal_cell_carcinoma,KIRP"	7	kidney
110450	RMVar_ID_110450	Human_SNP_ID_801313516	m1A	Human	chr1	+	204620189	204620189	204620189	CTCTTCCTTGTCCTCTGGGGCTGGGCCTGCTCAGTCATTGCCAGGCCCCATCAGGGGCAGCCCTG	CTCTTCCTTGTCCTCTGGGGCTGGGCCTGCTCGGTCATTGCCAGGCCCCATCAGGGGCAGCCCTG	A	G	-	-	Other	Unknown	"GSE70485:GSM1782888,GSM1782889,GSM1782890,GSM1782891;GSE70485:GSM1972519,GSM1972520,GSM1972521,GSM1972522,GSM1972523,GSM1972524,GSM1972525"	"HeLa cell line,mRNA;HEPG2 cell line,mRNA untreated"	chr1:204619810..204620209;chr1:204620069..204620232	26863196	MeRIP-seq:(Medium)	-	Functional Loss	SNV	"TCGA,ICGC,COSMIC"	33..33	33	"UCEC,endometrium endometrioid_carcinoma"	5	uterus
110451	RMVar_ID_110451	Human_SNP_ID_801326613	m1A	Human	chr1	-	112956602	112956602	112956602	TCCTCAGTCGCTTCCCGCTACTCCGCACGCGCATCTCCCCCACCCGTCAGGGTCAGGCCTCTCGG	TCCTCAGTCGCTTCCCGCTACTCCGCACGCGCCTCTCCCCCACCCGTCAGGGTCAGGCCTCTCGG	T	G	SLC16A1	Ensembl:ENSG00000155380	Protein coding	intron	"GSE70485:GSM1782888,GSM1782889,GSM1782890,GSM1782891;GSE70485:GSM1972519,GSM1972520,GSM1972521,GSM1972522,GSM1972523,GSM1972524,GSM1972525"	"HeLa cell line,mRNA;HEPG2 cell line,mRNA untreated"	chr1:112956471..112956709;chr1:112956495..112956712	26863196	MeRIP-seq:(Medium)	-	Functional Loss	SNV	ICGC	33..33	33	LUSC	1	-
110452	RMVar_ID_110452	Human_SNP_ID_801330878	m1A	Human	chr1	+	154627896	154627896	154627896	CACTTCCTCGGGACACGGCCGGACACCCGGAGACTGCCAGTGCGGCCGCGACCCTCCCCCCACCC	CACTTCCTCGGGACACGGCCGGACACCCGGAGGCTGCCAGTGCGGCCGCGACCCTCCCCCCACCC	A	G	-	-	Other	Unknown	"GSE70485:GSM1972533,GSM1972534"	"HEPG2 cell line,total RNA Untreated"	chr1:154627810..154627939	26863196	MeRIP-seq:(Medium)	rs6426859	Functional Loss	SNV	ICGC	33..33	33	COCA	5	-
110453	RMVar_ID_110453	Human_SNP_ID_801332289	m1A	Human	chr1	-	26945454	26945454	26945454	AGCCAGGGCTCACCTTGGAATTCTCAGGGTTAATCTTCTTGGTGTTGATCTCAGGGTCACTGGAC	AGCCAGGGCTCACCTTGGAATTCTCAGGGTTATTCTTCTTGGTGTTGATCTCAGGGTCACTGGAC	T	A	-	-	Other	Unknown	"GSE70485:GSM1972519,GSM1972520,GSM1972521,GSM1972522,GSM1972523,GSM1972524,GSM1972525"	"HEPG2 cell line,mRNA untreated"	chr1:26945376..26945475	26863196	MeRIP-seq:(Medium)	-	Functional Loss	SNV	"TCGA,ICGC,COSMIC"	33..33	33	"UCEC,endometrium endometrioid_carcinoma"	3	uterus
110454	RMVar_ID_110454	Human_SNP_ID_801337176	m1A	Human	chr1	-	11948069	11948069	11948069	TCACTGTCTCTGCCTCACCCAGGAAACCCCTTACCTGGATCTTGTAGTTGAAGAACTGAGCTGAG	TCACTGTCTCTGCCTCACCCAGGAAACCCCTTGCCTGGATCTTGTAGTTGAAGAACTGAGCTGAG	T	C	-	-	Other	Unknown	"GSE70485:GSM1782888,GSM1782889,GSM1782890,GSM1782891"	"HeLa cell line,mRNA"	chr1:11948026..11948122	26863196	MeRIP-seq:(Medium)	-	Functional Loss	SNV	"TCGA,ICGC"	33..33	33	UCEC	2	-
110455	RMVar_ID_110455	Human_SNP_ID_801352948	m1A	Human	chr1	+	224011919	224011919	224011919	ATGGACACGAATGGAACAGAATGGAACGGAATAGACTCGAATGGGATGGAATGGAATTGAATGGA	ATGGACACGAATGGAACAGAATGGAACGGAATGGACTCGAATGGGATGGAATGGAATTGAATGGA	A	G	-	-	Other	Unknown	"GSE70485:GSM1972527,GSM1972528,GSM1972529,GSM1972530"	"HEPG2 cell line,mRNA Glucose starvation 4h"	chr1:224011731..224011973	26863196	MeRIP-seq:(Medium)	rs547456594	Functional Loss	SNV	ICGC	33..33	33	COCA	1	-
110456	RMVar_ID_110456	Human_SNP_ID_801408042	m1A	Human	chr1	-	233666706	233666706	233666706	AGAGGACCGGCCTGCGGGTGACGTGCACGGTGATGCGCTGGACCACAGCCGTCAGGAACAGGAGG	AGAGGACCGGCCTGCGGGTGACGTGCACGGTGGTGCGCTGGACCACAGCCGTCAGGAACAGGAGG	T	C	-	-	Other	Unknown	"GSE70485:GSM1972519,GSM1972520,GSM1972521,GSM1972522,GSM1972523,GSM1972524,GSM1972525"	"HEPG2 cell line,mRNA untreated"	chr1:233666601..233666911	26863196	MeRIP-seq:(Medium)	-	Functional Loss	SNV	"TCGA,ICGC,COSMIC"	33..33	33	"STAD,stomach adenocarcinoma"	3	stomach
110457	RMVar_ID_110457	Human_SNP_ID_801425293	m1A	Human	chr1	-	1909275	1909275	1909275	CGGATCACCCGGCCCCGCCCCGTCACCCGGCCACGCCCCGTCATCCGGCCACGCCCCGTCACTTC	CGGATCACCCGGCCCCGCCCCGTCACCCGGCCCCGCCCCGTCATCCGGCCACGCCCCGTCACTTC	T	G	-	-	Other	Unknown	"GSE70485:GSM1972519,GSM1972520,GSM1972521,GSM1972522,GSM1972523,GSM1972524,GSM1972525"	"HEPG2 cell line,mRNA untreated"	chr1:1909267..1909408	26863196	MeRIP-seq:(Medium)	rs562966514	Functional Loss	SNV	ICGC	33..33	33	MALY	1	-
110458	RMVar_ID_110458	Human_SNP_ID_801452273	m1A	Human	chr1	+	8878655	8878655	8878655	CTGCAGACACCGAGGTGAACGTAAAGCCGGCGAGATCTCCGTGCTCCGGGTACCCACAGATACTG	CTGCAGACACCGAGGTGAACGTAAAGCCGGCGTGATCTCCGTGCTCCGGGTACCCACAGATACTG	A	T	-	-	Other	Unknown	"GSE70485:GSM1972533,GSM1972534"	"HEPG2 cell line,total RNA Untreated"	chr1:8878651..8878700	26863196	MeRIP-seq:(Medium)	-	Functional Loss	SNV	ICGC	33..33	33	STAD	1	-
110459	RMVar_ID_110459	Human_SNP_ID_801469909	m1A	Human	chr1	+	53962326	53962326	53962326	AGGACATCAAAACCGTCAAGCACAAGCTCCAGACCCACATAGGCCTTGTTCACTCCAAAGTGCCT	AGGACATCAAAACCGTCAAGCACAAGCTCCAGGCCCACATAGGCCTTGTTCACTCCAAAGTGCCT	A	G	LRRC42	Ensembl:ENSG00000116212	Protein coding	CDS	"GSE135403:GSM4007700,GSM4007701,GSM4007702,GSM4007703"	"HTR8/Svneo,Normoxia"	chr1:53962276..53962325	32194978	MeRIP-seq:(Medium)	-	Functional Loss	SNV	"TCGA,ICGC"	33..33	33	COAD	2	-
110460	RMVar_ID_110460	Human_SNP_ID_801474713	m1A	Human	chr1	-	244863671	244863671	244863671	GGGCGAGGCAGGGCCAGCAGCAGGCGGGAGGTAAGAAGAAGGCGGAAGGCGGCGGAGGCGGCGGT	GGGCGAGGCAGGGCCAGCAGCAGGCGGGAGGTGAGAAGAAGGCGGAAGGCGGCGGAGGCGGCGGT	T	C	HNRNPU	Ensembl:ENSG00000153187	Protein coding	intron	"GSE73941:GSM1906577,GSM1906578,GSM1906579,GSM1906580"	"HEK293T,Starvation treatment"	chr1:244863658..244864106	26863410	MeRIP-seq:(Medium)	-	Functional Loss	SNV	ICGC	33..33	33	THCA	1	-
110461	RMVar_ID_110461	Human_SNP_ID_801476222	m1A	Human	chr1	+	110211758	110211758	110211758	CCGATGGCGGCGGTGTGGGTAGCAGCGGCAGCAGCGGCGGCGGGGGCTGCGAGTTCTTCTTCGAC	CCGATGGCGGCGGTGTGGGTAGCAGCGGCAGCGGCGGCGGCGGGGGCTGCGAGTTCTTCTTCGAC	A	G	KCNC4	Ensembl:ENSG00000116396	Protein coding	exon	"GSE135403:GSM4007704,GSM4007705,GSM4007706,GSM4007707"	"HTR8/Svneo,Hypoxia IP"	chr1:110211708..110211860	32194978	MeRIP-seq:(Medium)	-	Functional Loss	SNV	"ICGC,COSMIC"	33..33	33	"COCA,large_intestine adenocarcinoma"	4	large intestine
110462	RMVar_ID_110462	Human_SNP_ID_801476924	m1A	Human	chr1	+	167722038	167722038	167722038	GACCGGAGTGGGGAGCGCGGCGTGGAGGTGCCACCCGGCGCGGGTGGCGGAGAGATCAGAAGCCT	GACCGGAGTGGGGAGCGCGGCGTGGAGGTGCCCCCCGGCGCGGGTGGCGGAGAGATCAGAAGCCT	A	C	MPZL1	Ensembl:ENSG00000197965	Protein coding	exon	"GSE70485:GSM1972527,GSM1972528,GSM1972529,GSM1972530"	"HEPG2 cell line,mRNA Glucose starvation 4h"	chr1:167721951..167722250	26863196	MeRIP-seq:(Medium)	-	Functional Loss	SNV	"ICGC,COSMIC"	33..33	33	"ovary mixed_adenosquamous_carcinoma,OV"	3	ovary
110463	RMVar_ID_110463	Human_SNP_ID_801481348	m1A	Human	chr1	+	154220575	154220575	154220575	GACCCGGCCTGAAAACATGGCGGACAGGCAGGAGAGCTGGGAAAGGAGAACGACGCCTTCCAGCT	GACCCGGCCTGAAAACATGGCGGACAGGCAGGGGAGCTGGGAAAGGAGAACGACGCCTTCCAGCT	A	G	UBAP2L	Ensembl:ENSG00000143569	Protein coding	intron	"GSE70485:GSM1782896,GSM1782897"	"HEPG2 cell line,total RNA Untreated, competitive elution"	chr1:154220526..154220575	26863196	MeRIP-seq:(Medium)	-	Functional Loss	SNV	ICGC	33..33	33	LICA	1	-
110464	RMVar_ID_110464	Human_SNP_ID_801485727	m1A	Human	chr1	-	149886413	149886413	149886413	TTCGTCAACGACATCTTCGAGCGCATCGCGGGAGAGGCTTCCCGCCTGGCGCACTACAACAAGCG	TTCGTCAACGACATCTTCGAGCGCATCGCGGGCGAGGCTTCCCGCCTGGCGCACTACAACAAGCG	T	G	H2BC21	Ensembl:ENSG00000184678	Protein coding	CDS	"GSE70485:GSM1782888,GSM1782889,GSM1782890,GSM1782891"	"HeLa cell line,mRNA"	chr1:149886363..149886437	26863196	MeRIP-seq:(Medium)	-	Functional Loss	SNV	"ICGC,COSMIC"	33..33	33	"LICA,liver neoplasm"	2	liver
110465	RMVar_ID_110465	Human_SNP_ID_801494154	m1A	Human	chr1	-	1045741	1045741	1045741	ACAGTCATCCCGCACGGCGCCTTGGGGATCACAGCTGCAGGCTTTGGGGAAAATCGGGGAGGAAC	ACAGTCATCCCGCACGGCGCCTTGGGGATCACCGCTGCAGGCTTTGGGGAAAATCGGGGAGGAAC	T	G	-	-	Other	Unknown	"GSE70485:GSM1972519,GSM1972520,GSM1972521,GSM1972522,GSM1972523,GSM1972524,GSM1972525"	"HEPG2 cell line,mRNA untreated"	chr1:1045730..1045828	26863196	MeRIP-seq:(Medium)	-	Functional Loss	SNV	"TCGA,ICGC,COSMIC"	33..33	33	"UCEC,endometrium endometrioid_carcinoma"	4	uterus
110466	RMVar_ID_110466	Human_SNP_ID_801506177	m1A	Human	chr1	-	156671328	156671328	156671328	CGCAGTCTGCAGATGTGCAGAGGTGGGAAGATACGGTGGAGAAGGACCAAGAACTGGCTCAGGAA	CGCAGTCTGCAGATGTGCAGAGGTGGGAAGATGCGGTGGAGAAGGACCAAGAACTGGCTCAGGAA	T	C	NES	Ensembl:ENSG00000132688	Protein coding	CDS	"GSE70485:GSM1782888,GSM1782889,GSM1782890,GSM1782891;GSE70485:GSM1972527,GSM1972528,GSM1972529,GSM1972530"	"HeLa cell line,mRNA;HEPG2 cell line,mRNA Glucose starvation 4h"	chr1:156670647..156671500;chr1:156669796..156671505	26863196	MeRIP-seq:(Medium)	rs375001753	Functional Loss	SNV	COSMIC	33..33	33	"colon adenocarcinoma,large_intestine adenocarcinoma"	1	large intestine
110467	RMVar_ID_110467	Human_SNP_ID_801520016	m1A	Human	chr1	+	248855920	248855919	248855921	CCTCTTTAGGTGTGCAGGTGACAGGGGAAGGCAGTAGTCTGGGGGCATCAGGCTCACTACTGAAA	CCTCTTTAGGTGTGCAGGTGACAGGGGAAGGC__TAGTCTGGGGGCATCAGGCTCACTACTGAAA	CAG	C	-	-	Other	Unknown	"GSE70485:GSM1782888,GSM1782889,GSM1782890,GSM1782891"	"HeLa cell line,mRNA"	chr1:248855546..248855980	26863196	MeRIP-seq:(Medium)	-	Functional Loss	DEL	TCGA	33..34	33	STAD	1	-
110468	RMVar_ID_110468	Human_SNP_ID_801546675	m1A	Human	chr1	-	19304313	19304313	19304313	GGAGCAGCTGGAGCAGAACTTGGCAGCAACAGAGGAAGGGCCCCTGGAGCCGGCTGTCGTGGATG	GGAGCAGCTGGAGCAGAACTTGGCAGCAACAGCGGAAGGGCCCCTGGAGCCGGCTGTCGTGGATG	T	G	AKR7A2	Ensembl:ENSG00000053371	Protein coding	CDS	"GSE135403:GSM4007700,GSM4007701,GSM4007702,GSM4007703"	"HTR8/Svneo,Normoxia"	chr1:19304226..19304350	32194978	MeRIP-seq:(Medium)	-	Functional Loss	SNV	TCGA	33..33	33	LIHC	1	-
110469	RMVar_ID_110469	Human_SNP_ID_801555506	m1A	Human	chr1	-	53257333	53257333	53257333	ACCAGAACCACAGCACAGAGACACCAAGCCTGACAGCTGCAGTCCCAAGCTCAGTTAGTGTCCCC	ACCAGAACCACAGCACAGAGACACCAAGCCTGGCAGCTGCAGTCCCAAGCTCAGTTAGTGTCCCC	T	C	LRP8	Ensembl:ENSG00000157193	Protein coding	CDS	"GSE70485:GSM1782888,GSM1782889,GSM1782890,GSM1782891"	"HeLa cell line,mRNA"	chr1:53257283..53257404	26863196	MeRIP-seq:(Medium)	-	Functional Loss	SNV	TCGA	33..33	33	UCEC	1	-
110470	RMVar_ID_110470	Human_SNP_ID_801574073	m1A	Human	chr1	+	145912491	145912491	145912491	CCAGAACCTTTCAGTCGCCGGCTACAAGCAGAAGACTCTTGCTCCATCAGTAGGCGAATCTCATA	CCAGAACCTTTCAGTCGCCGGCTACAAGCAGATGACTCTTGCTCCATCAGTAGGCGAATCTCATA	A	T	-	-	Other	Unknown	"GSE135403:GSM4007700,GSM4007701,GSM4007702,GSM4007703"	"HTR8/Svneo,Normoxia"	chr1:145912441..145912542	32194978	MeRIP-seq:(Medium)	-	Functional Loss	SNV	COSMIC	33..33	33	thyroid neoplasm	2	head and neck
110471	RMVar_ID_110471	Human_SNP_ID_801581687	m1A	Human	chr1	+	17589784	17589784	17589784	TCTTCCAAGGGTTTATATCTCCAGGGTGGGCCAGGGGTGAAGTTGTGGAGAAACTCAGTCTGGTG	TCTTCCAAGGGTTTATATCTCCAGGGTGGGCCTGGGGTGAAGTTGTGGAGAAACTCAGTCTGGTG	A	T	ARHGEF10L	Ensembl:ENSG00000074964	Protein coding	intron	"GSE70485:GSM1972519,GSM1972520,GSM1972521,GSM1972522,GSM1972523,GSM1972524,GSM1972525"	"HEPG2 cell line,mRNA untreated"	chr1:17589780..17589895	26863196	MeRIP-seq:(Medium)	-	Functional Loss	SNV	ICGC	33..33	33	LICA	1	-
110472	RMVar_ID_110472	Human_SNP_ID_801582185	m1A	Human	chr1	-	30995174	30995174	30995174	AGACAGTGATGAAAACGACAAAGGTGAAAAGAAGAACAAGGGTACGTTTGATGGAGATAAGCTAG	AGACAGTGATGAAAACGACAAAGGTGAAAAGAGGAACAAGGGTACGTTTGATGGAGATAAGCTAG	T	C	PUM1	Ensembl:ENSG00000134644	Protein coding	intron	"GSE70485:GSM1972531,GSM1972532"	"HEPG2 cell line,mRNA heat shock 4h"	chr1:30995076..30995267	26863196	MeRIP-seq:(Medium)	-	Functional Loss	SNV	COSMIC	33..33	33	ovary serous_carcinoma	7	ovary
110473	RMVar_ID_110473	Human_SNP_ID_801619176	m1A	Human	chr1	-	153962650	153962650	153962650	TGGCGCCCCGAGGCGGTAGCTTCAGAGCCTCCAGTGCCTGTGGGGCTGGAGGTGAAGTTGGGGGC	TGGCGCCCCGAGGCGGTAGCTTCAGAGCCTCCGGTGCCTGTGGGGCTGGAGGTGAAGTTGGGGGC	T	C	"SLC39A1,AL358472.7"	"Ensembl:ENSG00000143570,Ensembl:ENSG00000285779"	"Protein coding,Protein coding"	"CDS,3'UTR"	"GSE70485:GSM1782892,GSM1782893"	"HEPG2 cell line,total RNA rearranged at 50c"	chr1:153962601..153962675	26863196	MeRIP-seq:(Medium)	-	Functional Loss	SNV	ICGC	33..33	33	STAD	1	-
110474	RMVar_ID_110474	Human_SNP_ID_801647447	m1A	Human	chr1	-	248855446	248855444	248855446	CTTTCCATTCTTCTCCTCAGGAAAGCTGCCAAAAGAGAGCTGATGCCTTGTGACTTCCCTGGCTG	CTTTCCATTCTTCTCCTCAGGAAAGCTGCCAA__GAGAGCTGATGCCTTGTGACTTCCCTGGCTG	CTT	C	ZNF692	Ensembl:ENSG00000171163	Protein coding	3'UTR	"GSE135403:GSM4007704,GSM4007705,GSM4007706,GSM4007707"	"HTR8/Svneo,Hypoxia IP"	chr1:248855389..248855638	32194978	MeRIP-seq:(Medium)	-	Functional Loss	DEL	TCGA	33..34	33	STAD	1	-
110475	RMVar_ID_110475	Human_SNP_ID_801650271	m1A	Human	chr1	+	154157575	154157575	154157575	GATCAGCCCTCAGTTAAAGGTCAGCTTCCCGCAGGCTGGCCTCAGGCGGAGTCTGGGTCAGAGGG	GATCAGCCCTCAGTTAAAGGTCAGCTTCCCGCGGGCTGGCCTCAGGCGGAGTCTGGGTCAGAGGG	A	G	-	-	Other	Unknown	"GSE135403:GSM4007700,GSM4007701,GSM4007702,GSM4007703;GSE135403:GSM4007704,GSM4007705,GSM4007706,GSM4007707"	"HTR8/Svneo,Normoxia;HTR8/Svneo,Hypoxia IP"	chr1:154157426..154157725;chr1:154157526..154157600	32194978	MeRIP-seq:(Medium)	-	Functional Loss	SNV	"TCGA,ICGC,COSMIC"	33..33	33	"STAD,stomach adenocarcinoma"	9	stomach
110476	RMVar_ID_110476	Human_SNP_ID_801650819	m1A	Human	chr1	-	183546151	183546151	183546151	TCTGAGGGATTATGGTTATATGGCTCCATGGGAAAAGGCTTCATTTTTTTTTCTAGAGGCTGCTG	TCTGAGGGATTATGGTTATATGGCTCCATGGGGAAAGGCTTCATTTTTTTTTCTAGAGGCTGCTG	T	C	-	-	Other	Unknown	"GSE70485:GSM1782888,GSM1782889,GSM1782890,GSM1782891"	"HeLa cell line,mRNA"	chr1:183546021..183546200	26863196	MeRIP-seq:(Medium)	-	Functional Loss	SNV	COSMIC	33..33	33	mouth squamous_cell_carcinoma	5	head and neck
110477	RMVar_ID_110477	Human_SNP_ID_801656976	m1A	Human	chr1	-	6349791	6349791	6349791	GGGGGGACCATCCTGAAGATGATCGAGGAGGCAGGCGCCATCATCAGCACCCGGCATTGCAACAG	GGGGGGACCATCCTGAAGATGATCGAGGAGGCTGGCGCCATCATCAGCACCCGGCATTGCAACAG	T	A	ACOT7	Ensembl:ENSG00000097021	Protein coding	CDS	"GSE70485:GSM1972527,GSM1972528,GSM1972529,GSM1972530"	"HEPG2 cell line,mRNA Glucose starvation 4h"	chr1:6349751..6349924	26863196	MeRIP-seq:(Medium)	-	Functional Loss	SNV	"TCGA,ICGC,COSMIC"	33..33	33	"lung squamous_cell_carcinoma,LUSC"	8	lung
110478	RMVar_ID_110478	Human_SNP_ID_801661169	m1A	Human	chr1	-	228316799	228316799	228316799	CATTGATGTACCAGGACGCCTCTCCCACGGGCACCGCCTCGCTGAGCGTGCAGGTGAAGCATGCC	CATTGATGTACCAGGACGCCTCTCCCACGGGCCCCGCCTCGCTGAGCGTGCAGGTGAAGCATGCC	T	G	-	-	Other	Unknown	"GSE135403:GSM4007704,GSM4007705,GSM4007706,GSM4007707"	"HTR8/Svneo,Hypoxia IP"	chr1:228316749..228316950	32194978	MeRIP-seq:(Medium)	-	Functional Loss	SNV	"TCGA,ICGC"	33..33	33	UCEC	2	-
110479	RMVar_ID_110479	Human_SNP_ID_801662180	m1A	Human	chr1	-	153645134	153645134	153645134	TGCTCCTTGGTCAATACAGGGCGAGCAAGGGCACCTCTCCCTCGTCCACGGCCTCGGCCTCGGCC	TGCTCCTTGGTCAATACAGGGCGAGCAAGGGCGCCTCTCCCTCGTCCACGGCCTCGGCCTCGGCC	T	C	lnc-S100A13-1	RNACentral:URS00008B8491	lincRNA	intron	"GSE70485:GSM1782896,GSM1782897"	"HEPG2 cell line,total RNA Untreated, competitive elution"	chr1:153645051..153645175	26863196	MeRIP-seq:(Medium)	rs1455731990	Functional Loss	SNV	"ICGC,COSMIC"	33..33	33	"COCA,large_intestine adenocarcinoma"	6	large intestine
110480	RMVar_ID_110480	Human_SNP_ID_801674961	m1A	Human	chr1	-	51825312	51825312	51825312	GAAATGTTGTTTGGAAGCCTTGCTAGACCTGGACATCCTATGGGAAAATTTTTTTGGGGTAAGAT	GAAATGTTGTTTGGAAGCCTTGCTAGACCTGGCCATCCTATGGGAAAATTTTTTTGGGGTAAGAT	T	G	NRDC	Ensembl:ENSG00000078618	Protein coding	CDS	"GSM3896225,GSM3896226,GSM3896227,GSM3896228,GSM3896229,GSM3896230"	"HEK-293T cells,m1A-quant-seq"	-	31548705	m1A-quant-seq:(High)	rs11205896	Functional Loss	SNV	"ICGC,COSMIC"	33..33	33	"COCA,liver hepatocellular_carcinoma"	9	liver
110481	RMVar_ID_110481	Human_SNP_ID_801676286	m1A	Human	chr1	-	37475491	37475491	37475491	AGGCTTCTCTCCACAGGGGCCACTCATAGCTCAGACTCCTGGAAGGCCCCGCGCCACAGCTCCTA	AGGCTTCTCTCCACAGGGGCCACTCATAGCTCTGACTCCTGGAAGGCCCCGCGCCACAGCTCCTA	T	A	-	-	Other	Unknown	"GSE70485:GSM1972519,GSM1972520,GSM1972521,GSM1972522,GSM1972523,GSM1972524,GSM1972525"	"HEPG2 cell line,mRNA untreated"	chr1:37475472..37475762	26863196	MeRIP-seq:(Medium)	-	Functional Loss	SNV	TCGA	33..33	33	KIRP	1	-
110482	RMVar_ID_110482	Human_SNP_ID_801676384	m1A	Human	chr1	-	1787408	1787408	1787408	CAGGTGTCTTGGCTGGGCATGACAACCGCGTCAGCTGCCTGGGCGTGACTGACGATGGCATGGCT	CAGGTGTCTTGGCTGGGCATGACAACCGCGTCGGCTGCCTGGGCGTGACTGACGATGGCATGGCT	T	C	GNB1	Ensembl:ENSG00000078369	Protein coding	CDS	"GSE70485:GSM1782888,GSM1782889,GSM1782890,GSM1782891"	"HeLa cell line,mRNA"	chr1:1787290..1787477	26863196	MeRIP-seq:(Medium)	-	Functional Loss	SNV	"TCGA,ICGC,COSMIC"	33..33	33	"COAD,UCEC,large_intestine adenocarcinoma"	9	large intestine
110483	RMVar_ID_110483	Human_SNP_ID_801688780	m1A	Human	chr1	-	150231889	150231889	150231889	AGAGTTAGTCCTTGATAATTGCCTGTGTGTCAATGGGGAAATTGAAGGCCTGAATGATACTTTCA	AGAGTTAGTCCTTGATAATTGCCTGTGTGTCAGTGGGGAAATTGAAGGCCTGAATGATACTTTCA	T	C	ANP32E	Ensembl:ENSG00000143401	Protein coding	CDS	"GSE70485:GSM1972527,GSM1972528,GSM1972529,GSM1972530"	"HEPG2 cell line,mRNA Glucose starvation 4h"	chr1:150231838..150231984	26863196	MeRIP-seq:(Medium)	rs782794752	Functional Loss	SNV	"ICGC,COSMIC"	33..33	33	"BRCA,breast lobular_carcinoma"	8	breast
110484	RMVar_ID_110484	Human_SNP_ID_801697485	m1A	Human	chr1	-	89994914	89994914	89994914	AAGGAGCGCTAAAGATTGGCGGGGGTTGTGGGAAAGCAAGCCGAGTGTACGGGAAGGGCCGGCTG	AAGGAGCGCTAAAGATTGGCGGGGGTTGTGGGGAAGCAAGCCGAGTGTACGGGAAGGGCCGGCTG	T	C	-	-	Other	Unknown	"GSE70485:GSM1972531,GSM1972532"	"HEPG2 cell line,mRNA heat shock 4h"	chr1:89994866..89994951	26863196	MeRIP-seq:(Medium)	rs1354731249	Functional Loss	SNV	ICGC	33..33	33	SKCA	1	-
110485	RMVar_ID_110485	Human_SNP_ID_801698477	m1A	Human	chr1	+	45693719	45693719	45693719	TTCCTTATTTCTGAAAGACTTAGTGAAGCCATAGTCACAGTAATAATGGGTATGGGAGTAGCATT	TTCCTTATTTCTGAAAGACTTAGTGAAGCCATGGTCACAGTAATAATGGGTATGGGAGTAGCATT	A	G	TMEM69	Ensembl:ENSG00000159596	Protein coding	CDS	"GSE135403:GSM4007700,GSM4007701,GSM4007702,GSM4007703"	"HTR8/Svneo,Normoxia"	chr1:45693646..45693796	32194978	MeRIP-seq:(Medium)	-	Functional Loss	SNV	TCGA	33..33	33	UCEC	1	-
110486	RMVar_ID_110486	Human_SNP_ID_801698932	m1A	Human	chr1	+	161526241	161526241	161526241	GGAGAGGATGGTTCATGAAGCCGAGCAGTACAAGGCTGAGGATGAGGCCCAGAGGGACAGAGTGG	GGAGAGGATGGTTCATGAAGCCGAGCAGTACAGGGCTGAGGATGAGGCCCAGAGGGACAGAGTGG	A	G	"AL590385.2,HSPA6"	"Ensembl:ENSG00000273112,Ensembl:ENSG00000173110"	"lincRNA,Protein coding"	"intron,CDS"	"GSE70485:GSM1972531,GSM1972532"	"HEPG2 cell line,mRNA heat shock 4h"	chr1:161526130..161526281	26863196	MeRIP-seq:(Medium)	rs570167	Functional Loss	SNV	ICGC	33..33	33	CHOL	1	-
110487	RMVar_ID_110487	Human_SNP_ID_801720425	m1A	Human	chr1	-	16631096	16631096	16631096	TTCCCTCCCTTACCCTCAGGCCGTCCTGTCTGACGCTGAGAGCGGCAGCCTGCGTCCAACAGCGT	TTCCCTCCCTTACCCTCAGGCCGTCCTGTCTGTCGCTGAGAGCGGCAGCCTGCGTCCAACAGCGT	T	A	CROCCP2	Ensembl:ENSG00000215908	Pseudogene	exon	"GSE135403:GSM4007704,GSM4007705,GSM4007706,GSM4007707"	"HTR8/Svneo,Hypoxia IP"	chr1:16630883..16633135	32194978	MeRIP-seq:(Medium)	-	Functional Loss	SNV	ICGC	33..33	33	PAAD	1	-
110488	RMVar_ID_110488	Human_SNP_ID_801723088	m1A	Human	chr1	+	44113546	44113546	44113546	ACCTAGGCCAGCCTGGGTATCAGGGAAGGCATAAGACAGGTAGGAGTTGGGTGGGGGAAGCATTA	ACCTAGGCCAGCCTGGGTATCAGGGAAGGCATGAGACAGGTAGGAGTTGGGTGGGGGAAGCATTA	A	G	AL139220.2	Ensembl:ENSG00000230615	lincRNA	intron	"GSE70485:GSM1782888,GSM1782889,GSM1782890,GSM1782891"	"HeLa cell line,mRNA"	chr1:44113498..44113596	26863196	MeRIP-seq:(Medium)	rs1232866430	Functional Loss	SNV	ICGC	33..33	33	ESCA	1	-
110489	RMVar_ID_110489	Human_SNP_ID_801746282	m1A	Human	chr1	-	156742955	156742955	156742955	TGGGGGCAGCACAGGAGGGCGGCCTCCTTCTGAGCTCCTGTCCCCTGCTACACCTATTATCCCAG	TGGGGGCAGCACAGGAGGGCGGCCTCCTTCTGTGCTCCTGTCCCCTGCTACACCTATTATCCCAG	T	A	HDGF	Ensembl:ENSG00000143321	Protein coding	3'UTR	"GSE70485:GSM1972519,GSM1972520,GSM1972521,GSM1972522,GSM1972523,GSM1972524,GSM1972525"	"HEPG2 cell line,mRNA untreated"	chr1:156742904..156743475	26863196	MeRIP-seq:(Medium)	-	Functional Loss	SNV	ICGC	33..33	33	STAD	1	-
110490	RMVar_ID_110490	Human_SNP_ID_801758695	m1A	Human	chr1	-	112647207	112647207	112647207	ATGAGTGATGAATTTAGCAGCTATGCGTACCTAAAGAGAAACAAAATTTACACTTAGGAGAATTA	ATGAGTGATGAATTTAGCAGCTATGCGTACCTGAAGAGAAACAAAATTTACACTTAGGAGAATTA	T	C	"lnc-ST7L-5,lnc-ST7L-5:2,RF00017-071,lnc-ST7L-5:3"	"RNACentral:URS00008BCA23,RNACentral:URS00008B26DB,RNACentral:URS00009310A4,RNACentral:URS00008B64AA"	"lincRNA,lincRNA,SRP RNA,lincRNA"	"intron,intron,intron,intron"	"GSE70485:GSM1782888,GSM1782889,GSM1782890,GSM1782891"	"HeLa cell line,mRNA"	chr1:112647201..112647225	26863196	MeRIP-seq:(Medium)	-	Functional Loss	SNV	"TCGA,ICGC,COSMIC"	33..33	33	"UCEC,endometrium endometrioid_carcinoma"	3	uterus
110491	RMVar_ID_110491	Human_SNP_ID_801769050	m1A	Human	chr1	+	43598648	43598648	43598648	CTGGGGGAGTGGGGTGCTGAGGCAGGACCCTCAAGTTTGCTGTGCCCACCTGAGCTAGGGTTGAT	CTGGGGGAGTGGGGTGCTGAGGCAGGACCCTCGAGTTTGCTGTGCCCACCTGAGCTAGGGTTGAT	A	G	PTPRF	Ensembl:ENSG00000142949	Protein coding	intron	"GSM3896225,GSM3896226,GSM3896227,GSM3896228,GSM3896229,GSM3896230"	"HEK-293T cells,m1A-quant-seq"	-	31548705	m1A-quant-seq:(High)	rs17849103	Functional Loss	SNV	"ICGC,COSMIC"	33..33	33	"LICA,liver hepatocellular_carcinoma"	3	liver
110492	RMVar_ID_110492	Human_SNP_ID_801772409	m1A	Human	chr1	-	159884488	159884486	159884489	GCGATCGCTGCTTGCTGAGCAGCGGGAGCAGGAGAAGGAGCAGATGCTGGAATATATGGAACAGC	GCGATCGCTGCTTGCTGAGCAGCGGGAGCAG___AAGGAGCAGATGCTGGAATATATGGAACAGC	TCTC	T	CFAP45	Ensembl:ENSG00000213085	Protein coding	CDS	"GSE70485:GSM1972519,GSM1972520,GSM1972521,GSM1972522,GSM1972523,GSM1972524,GSM1972525"	"HEPG2 cell line,mRNA untreated"	chr1:159884436..159884547	26863196	MeRIP-seq:(Medium)	rs753806120	Functional Loss	DEL	TCGA	32..34	33	COAD	1	-
110493	RMVar_ID_110493	Human_SNP_ID_801776051	m1A	Human	chr1	+	109235325	109235325	109235325	TGCCCTGCACCGGGATGAGTGGCTCCGGCCGGAGGACCTGCCCATCAAGTATGCTGGCCTGTCTA	TGCCCTGCACCGGGATGAGTGGCTCCGGCCGGTGGACCTGCCCATCAAGTATGCTGGCCTGTCTA	A	T	SARS1	Ensembl:ENSG00000031698	Protein coding	CDS	"GSE135403:GSM4007700,GSM4007701,GSM4007702,GSM4007703"	"HTR8/Svneo,Normoxia"	chr1:109231626..109236125	32194978	MeRIP-seq:(Medium)	-	Functional Loss	SNV	"TCGA,ICGC,COSMIC"	33..33	33	"lung adenocarcinoma,LUAD"	4	lung
110494	RMVar_ID_110494	Human_SNP_ID_801783053	m1A	Human	chr1	+	72282415	72282415	72282415	CACTCTGTCCAGCCGGGAGGCAGGAGGGTAGCAGGCAGCACAGGCTGAGGAGCACCGCCGCCAGC	CACTCTGTCCAGCCGGGAGGCAGGAGGGTAGCTGGCAGCACAGGCTGAGGAGCACCGCCGCCAGC	A	T	-	-	Other	Unknown	"GSE70485:GSM1972519,GSM1972520,GSM1972521,GSM1972522,GSM1972523,GSM1972524,GSM1972525"	"HEPG2 cell line,mRNA untreated"	chr1:72282367..72282724	26863196	MeRIP-seq:(Medium)	-	Functional Loss	SNV	"TCGA,ICGC,COSMIC"	33..33	33	"lung squamous_cell_carcinoma,LUSC"	3	lung
110496	RMVar_ID_110496	Human_SNP_ID_801810348	m1A	Human	chr1	+	31577327	31577324	31577327	GGAGCAGGACCTGTGCTGCCGCGGCCGTGCCGACGACTGTGCCCTGCCCTACCTGGGCGCCATCT	GGAGCAGGACCTGTGCTGCCGCGGCCGTGC___CGACTGTGCCCTGCCCTACCTGGGCGCCATCT	CCGA	C	"TINAGL1,LINC01226"	"Ensembl:ENSG00000142910,Ensembl:ENSG00000284543"	"Protein coding,lincRNA"	"CDS,intron"	"GSE70485:GSM1972519,GSM1972520,GSM1972521,GSM1972522,GSM1972523,GSM1972524,GSM1972525"	"HEPG2 cell line,mRNA untreated"	chr1:31577276..31577397	26863196	MeRIP-seq:(Medium)	rs1192018462	Functional Loss	DEL	TCGA	31..33	33	UCEC	1	-
110497	RMVar_ID_110497	Human_SNP_ID_801821171	m1A	Human	chr1	+	109627267	109627267	109627267	CCATGCCTGGGGACCTGGGCTTGGGTCTGCGCATGGTGCGGGGTGTGGTGCACGTCTACACCCGC	CCATGCCTGGGGACCTGGGCTTGGGTCTGCGCTTGGTGCGGGGTGTGGTGCACGTCTACACCCGC	A	T	AMPD2	Ensembl:ENSG00000116337	Protein coding	CDS	"GSE135403:GSM4007704,GSM4007705,GSM4007706,GSM4007707"	"HTR8/Svneo,Hypoxia IP"	chr1:109627115..109627266	32194978	MeRIP-seq:(Medium)	-	Functional Loss	SNV	"ICGC,COSMIC"	33..33	33	"LICA,liver neoplasm"	7	liver
110498	RMVar_ID_110498	Human_SNP_ID_801838517	m1A	Human	chr1	-	228300051	228300051	228300051	TCTGCTATGACCAGGCCACGAATCTGCAGCTCACAACTGGTCCCATCCTGCTTCAGGCTGTACCT	TCTGCTATGACCAGGCCACGAATCTGCAGCTCCCAACTGGTCCCATCCTGCTTCAGGCTGTACCT	T	G	AL353593.2	Ensembl:ENSG00000270110	lincRNA	intron	"GSE135403:GSM4007704,GSM4007705,GSM4007706,GSM4007707"	"HTR8/Svneo,Hypoxia IP"	chr1:228300009..228300160	32194978	MeRIP-seq:(Medium)	-	Functional Loss	SNV	COSMIC	33..33	33	oesophagus adenocarcinoma	5	oesophagus
110499	RMVar_ID_110499	Human_SNP_ID_801861289	m1A	Human	chr1	+	77779729	77779729	77779729	TGGCGTGGGCAGGCCAGCTGTACCTGGCCTGGAGCTCCAGGTACAGGGCCAGGGGCGGGGTGGGG	TGGCGTGGGCAGGCCAGCTGTACCTGGCCTGGCGCTCCAGGTACAGGGCCAGGGGCGGGGTGGGG	A	C	MIGA1	Ensembl:ENSG00000180488	Protein coding	CDS	"GSE70485:GSM1972519,GSM1972520,GSM1972521,GSM1972522,GSM1972523,GSM1972524,GSM1972525"	"HEPG2 cell line,mRNA untreated"	chr1:77779680..77780039	26863196	MeRIP-seq:(Medium)	-	Functional Loss	SNV	COSMIC	33..33	33	large_intestine adenocarcinoma	5	large intestine
110500	RMVar_ID_110500	Human_SNP_ID_801862117	m1A	Human	chr1	+	6785519	6785517	6785520	GTACGAGGCGCGCGCTCGGGGTCCCGGTCGCGAGGAGGAGGAGGATGTGGCGCGCGGAGGGGAAA	GTACGAGGCGCGCGCTCGGGGTCCCGGTCGC___GAGGAGGAGGATGTGGCGCGCGGAGGGGAAA	CGAG	C	CAMTA1	Ensembl:ENSG00000171735	Protein coding	exon	"GSE70485:GSM1782898,GSM1782899,GSM1782900,GSM1782901"	"HEK293T cell line,total RNA"	chr1:6785476..6785638	26863196	MeRIP-seq:(Medium)	rs755609750	Functional Loss	DEL	ICGC	32..34	33	PAAD	2	-
110501	RMVar_ID_110501	Human_SNP_ID_801863984	m1A	Human	chr1	-	154602571	154602571	154602571	CACCCATCCATTTCAAGGCTATGAGCACAGACAGCTCAGGTACCAGCAGCCTGGGCCAGGATCTT	CACCCATCCATTTCAAGGCTATGAGCACAGACTGCTCAGGTACCAGCAGCCTGGGCCAGGATCTT	T	A	ADAR	Ensembl:ENSG00000160710	Protein coding	CDS	"GSE70485:GSM1972527,GSM1972528,GSM1972529,GSM1972530"	"HEPG2 cell line,mRNA Glucose starvation 4h"	chr1:154602504..154608225	26863196	MeRIP-seq:(Medium)	-	Functional Loss	SNV	"ICGC,COSMIC"	33..33	33	"LICA,liver hepatocellular_carcinoma"	3	liver
110502	RMVar_ID_110502	Human_SNP_ID_801869410	m1A	Human	chr1	-	631386	631386	631386	AGATGCAAGCAGGAGTAGGAGAGAGGGGGGTAAGAGTCAGAAGCTTATGTTGTTTATGCGGGGAA	AGATGCAAGCAGGAGTAGGAGAGAGGGGGGTAGGAGTCAGAAGCTTATGTTGTTTATGCGGGGAA	T	C	AL669831.3	Ensembl:ENSG00000230021	Pseudogene	intron	"GSE70485:GSM1782896,GSM1782897"	"HEPG2 cell line,total RNA Untreated, competitive elution"	chr1:631326..631538	26863196	MeRIP-seq:(Medium)	rs1431226121	Functional Loss	SNV	TCGA	33..33	33	OV	1	-
110503	RMVar_ID_110503	Human_SNP_ID_801883223	m1A	Human	chr1	+	243254527	243254524	243254528	CGCGTCCAAAAGGTTGCTCGCCTGACCTCGCCAACCGCCTCACACCCCAAAACCAATCACACAAA	CGCGTCCAAAAGGTTGCTCGCCTGACCTCG____CCGCCTCACACCCCAAAACCAATCACACAAA	GCCAA	G	-	-	Other	Unknown	"GSE70485:GSM1972527,GSM1972528,GSM1972529,GSM1972530"	"HEPG2 cell line,mRNA Glucose starvation 4h"	chr1:243254388..243254533	26863196	MeRIP-seq:(Medium)	-	Functional Loss	DEL	ICGC	31..34	33	SKCA	1	-
110504	RMVar_ID_110504	Human_SNP_ID_801891642	m1A	Human	chr1	+	65254519	65254519	65254519	GTGGCGCTCGGCTCGGGCGACCGCGGCGGGGGAGGGCGCGGCGCACCGATGGGCGCCACTGAGAA	GTGGCGCTCGGCTCGGGCGACCGCGGCGGGGGGGGGCGCGGCGCACCGATGGGCGCCACTGAGAA	A	G	DNAJC6	Ensembl:ENSG00000116675	Protein coding	intron	"GSE70485:GSM1972519,GSM1972520,GSM1972521,GSM1972522,GSM1972523,GSM1972524,GSM1972525;GSE70485:GSM1972531,GSM1972532"	"HEPG2 cell line,mRNA untreated;HEPG2 cell line,mRNA heat shock 4h"	chr1:65254470..65254625;chr1:65254472..65254636	26863196	MeRIP-seq:(Medium)	rs905058342	Functional Loss	SNV	ICGC	33..33	33	SKCA	2	-
110505	RMVar_ID_110505	Human_SNP_ID_801907867	m1A	Human	chr1	+	244048928	244048925	244048928	CACCAAGTCCGGCGGCGGCGGCGGCGGCCGGGAGGAGGAGGAGGAGGAGGCGGAGGACGCGGCGG	CACCAAGTCCGGCGGCGGCGGCGGCGGCCG___GGAGGAGGAGGAGGAGGCGGAGGACGCGGCGG	GGGA	G	-	-	Other	Unknown	"GSE70485:GSM1972531,GSM1972532"	"HEPG2 cell line,mRNA heat shock 4h"	chr1:244048882..244049001	26863196	MeRIP-seq:(Medium)	-	Functional Loss	DEL	ICGC	31..33	33	PBCA	1	-
110506	RMVar_ID_110506	Human_SNP_ID_801919972	m1A	Human	chr1	-	228103178	228103178	228103178	TGGAGGCGTGCGCGGCGGGCAGGACCAGTTCAACTGGGAGGACGTGAAGACTGACAAGCAGCGGG	TGGAGGCGTGCGCGGCGGGCAGGACCAGTTCAGCTGGGAGGACGTGAAGACTGACAAGCAGCGGG	T	C	C1orf35	Ensembl:ENSG00000143793	Protein coding	exon	"GSE70485:GSM1782896,GSM1782897"	"HEPG2 cell line,total RNA Untreated, competitive elution"	chr1:228103126..228103308	26863196	MeRIP-seq:(Medium)	rs1238161895	Functional Loss	SNV	ICGC	33..33	33	UCEC	1	-
110507	RMVar_ID_110507	Human_SNP_ID_801925422	m1A	Human	chr1	+	9603994	9603994	9603994	GAGTTGGGGCGGGTGAGCCAAAGCGGCCCCCCATGGTGTCTACCTGAGGGGCAGGGAACCGCCTG	GAGTTGGGGCGGGTGAGCCAAAGCGGCCCCCCCTGGTGTCTACCTGAGGGGCAGGGAACCGCCTG	A	C	TMEM201	Ensembl:ENSG00000188807	Protein coding	intron	"GSE70485:GSM1972519,GSM1972520,GSM1972521,GSM1972522,GSM1972523,GSM1972524,GSM1972525"	"HEPG2 cell line,mRNA untreated"	chr1:9603963..9604035	26863196	MeRIP-seq:(Medium)	-	Functional Loss	SNV	ICGC	33..33	33	SKCA	1	-
110508	RMVar_ID_110508	Human_SNP_ID_801928357	m1A	Human	chr1	+	19254824	19254824	19254824	CAAAACTGCCAAGAAAGGCTTGGAATTGAAACAAAACCTGATAGAAGAGGTAAGAGGTTGTTCTT	CAAAACTGCCAAGAAAGGCTTGGAATTGAAACGAAACCTGATAGAAGAGGTAAGAGGTTGTTCTT	A	G	MRTO4	Ensembl:ENSG00000053372	Protein coding	CDS	"GSE70485:GSM1972527,GSM1972528,GSM1972529,GSM1972530"	"HEPG2 cell line,mRNA Glucose starvation 4h"	chr1:19254801..19254850	26863196	MeRIP-seq:(Medium)	-	Functional Loss	SNV	ICGC	33..33	33	LICA	1	-
110509	RMVar_ID_110509	Human_SNP_ID_801930909	m1A	Human	chr1	-	55215193	55215193	55215193	CAGGGGCCAACCTGGGCGCGGAGGCGGCGCGGAGGGTGCGCCGCGCGGCCCGCCAGGCCCGGGAC	CAGGGGCCAACCTGGGCGCGGAGGCGGCGCGGGGGGTGCGCCGCGCGGCCCGCCAGGCCCGGGAC	T	C	USP24	Ensembl:ENSG00000162402	Protein coding	5'UTR	"GSE70485:GSM1782894,GSM1782895"	"HEPG2 cell line,total RNA rearranged at 60c"	chr1:55215142..55215325	26863196	MeRIP-seq:(Medium)	-	Functional Loss	SNV	ICGC	33..33	33	SKCA	1	-
110510	RMVar_ID_110510	Human_SNP_ID_801933201	m1A	Human	chr1	+	54406062	54406062	54406062	CGAGCCTCGCCGCCGCCGCCGCCGCCGCCGCTACCGCTCCGGCTCTCCCGAGCTGCCCCTCGCTC	CGAGCCTCGCCGCCGCCGCCGCCGCCGCCGCTGCCGCTCCGGCTCTCCCGAGCTGCCCCTCGCTC	A	G	-	-	Other	Unknown	"GSE73941:GSM1906567,GSM1906568,GSM1906569,GSM1906570;GSE73941:GSM1906581,GSM1906582,GSM1906583,GSM1906584"	"HEK293T,ALKBH3 KO;HEK293T,untreat control"	chr1:54405975..54406066;chr1:54405989..54406090	26863410	MeRIP-seq:(Medium)	rs1435546926	Functional Loss	SNV	"ICGC,COSMIC"	33..33	33	"kidney papillary_renal_cell_carcinoma,KIRP,liver hepatocellular_carcinoma"	10	"kidney,liver"
110511	RMVar_ID_110511	Human_SNP_ID_801953869	m1A	Human	chr1	-	153922356	153922356	153922356	CACGCCCCGTTTCCCCCGCCATCCCCGCTTTCACTCCCTGCCTCATGCCCGCCATGCTCCCCTCC	CACGCCCCGTTTCCCCCGCCATCCCCGCTTTCCCTCCCTGCCTCATGCCCGCCATGCTCCCCTCC	T	G	GATAD2B	Ensembl:ENSG00000143614	Protein coding	intron	"GSE70485:GSM1782892,GSM1782893"	"HEPG2 cell line,total RNA rearranged at 50c"	chr1:153922348..153922519	26863196	MeRIP-seq:(Medium)	rs1464129522	Functional Loss	SNV	ICGC	33..33	33	MALY	1	-
110512	RMVar_ID_110512	Human_SNP_ID_801991737	m1A	Human	chr1	+	109548668	109548645	109548668	GCAATAGACGGTGCCTCAGCCTGCCGAGCCGCAGTTTCCGTGGTGTGAGTGAGTCCGGGCCCGTG	GCAATAGACG_______________________GTTTCCGTGGTGTGAGTGAGTCCGGGCCCGTG	GGTGCCTCAGCCTGCCGAGCCGCA	G	GNAI3	Ensembl:ENSG00000065135	Protein coding	5'UTR	"GSE70485:GSM1972519,GSM1972520,GSM1972521,GSM1972522,GSM1972523,GSM1972524,GSM1972525"	"HEPG2 cell line,mRNA untreated"	chr1:109548601..109548850	26863196	MeRIP-seq:(Medium)	-	Functional Loss	DEL	TCGA	11..33	33	THCA	1	-
110513	RMVar_ID_110513	Human_SNP_ID_801992665	m1A	Human	chr1	+	28335065	28335065	28335065	TTTTGGTTTTTGTTTTGTTTTGTTTTTGAGACAGAGTCTCGCTTTGTTTCCCAGGCTGGAGTGCA	TTTTGGTTTTTGTTTTGTTTTGTTTTTGAGACGGAGTCTCGCTTTGTTTCCCAGGCTGGAGTGCA	A	G	MED18	Ensembl:ENSG00000130772	Protein coding	3'UTR	"GSM3896225,GSM3896226,GSM3896227,GSM3896228,GSM3896229,GSM3896230"	"HEK-293T cells,m1A-quant-seq"	-	31548705	m1A-quant-seq:(High)	-	Functional Loss	SNV	"TCGA,ICGC,COSMIC"	33..33	33	"OV,LAML,haematopoietic_and_lymphoid_tissue acute_myeloid_leukaemia"	4	haematopoietic and lymphoid tissue
110514	RMVar_ID_110514	Human_SNP_ID_801993010	m1A	Human	chr1	-	200999932	200999932	200999932	CCCCGAGAAGGAAGCCTTCAAAAAGAGGGCAAAACTCCAACAGGAGAACAGCGAGGAGACGGATG	CCCCGAGAAGGAAGCCTTCAAAAAGAGGGCAACACTCCAACAGGAGAACAGCGAGGAGACGGATG	T	G	KIF21B	Ensembl:ENSG00000116852	Protein coding	CDS	"GSE70485:GSM1972527,GSM1972528,GSM1972529,GSM1972530"	"HEPG2 cell line,mRNA Glucose starvation 4h"	chr1:200999827..200999965	26863196	MeRIP-seq:(Medium)	-	Functional Loss	SNV	"TCGA,ICGC,COSMIC"	33..33	33	"CESC,cervix squamous_cell_carcinoma"	6	uterus
110515	RMVar_ID_110515	Human_SNP_ID_801993339	m1A	Human	chr1	-	156562552	156562552	156562552	AAGAGACCTCGAGCAGGAGTGGTTTGGGGGTGACCTCAGGGTAAGCCCCTGCACTGGGAGGTTTG	AAGAGACCTCGAGCAGGAGTGGTTTGGGGGTGCCCTCAGGGTAAGCCCCTGCACTGGGAGGTTTG	T	G	IQGAP3	Ensembl:ENSG00000183856	Protein coding	intron	"GSM3896225,GSM3896226,GSM3896227,GSM3896228,GSM3896229,GSM3896230"	"HEK-293T cells,m1A-quant-seq"	-	31548705	m1A-quant-seq:(High)	rs7548309	Functional Loss	SNV	"ICGC,COSMIC"	33..33	33	"COCA,lung adenocarcinoma"	4	lung
110516	RMVar_ID_110516	Human_SNP_ID_801999025	m1A	Human	chr1	-	19597051	19597051	19597051	CACCGGTCCCACTTCCTGCCGAGCTCCGACTCAGACATGTTCCCCACCCGCGCCTCCAGCTTTCC	CACCGGTCCCACTTCCTGCCGAGCTCCGACTCGGACATGTTCCCCACCCGCGCCTCCAGCTTTCC	T	C	-	-	Other	Unknown	"GSE70485:GSM1972519,GSM1972520,GSM1972521,GSM1972522,GSM1972523,GSM1972524,GSM1972525;GSE70485:GSM1972527,GSM1972528,GSM1972529,GSM1972530;GSE70485:GSM1972531,GSM1972532;GSE70485:GSM1972533,GSM1972534"	"HEPG2 cell line,mRNA untreated;HEPG2 cell line,mRNA Glucose starvation 4h;HEPG2 cell line,mRNA heat shock 4h;HEPG2 cell line,total RNA Untreated"	chr1:19596959..19597850;chr1:19596976..19600890;chr1:19596951..19597185;chr1:19597001..19597167	26863196	MeRIP-seq:(Medium)	-	Functional Loss	SNV	COSMIC	33..33	33	large_intestine adenocarcinoma	3	large intestine
110517	RMVar_ID_110517	Human_SNP_ID_802002151	m1A	Human	chr1	-	3625066	3625066	3625066	TCCACCGAGTCCCGCAGTTGCAGCATTGCCGCACCCCTTACCGACCCCGACCCTGACGCCGACGC	TCCACCGAGTCCCGCAGTTGCAGCATTGCCGCCCCCCTTACCGACCCCGACCCTGACGCCGACGC	T	G	-	-	Other	Unknown	"GSE70485:GSM1972531,GSM1972532"	"HEPG2 cell line,mRNA heat shock 4h"	chr1:3625015..3625199	26863196	MeRIP-seq:(Medium)	-	Functional Loss	SNV	ICGC	33..33	33	SKCA	1	-
110518	RMVar_ID_110518	Human_SNP_ID_802005884	m1A	Human	chr1	-	154170463	154170463	154170463	TCTGACTAATTTCATATTTCCCCCAGGCAGAGACCCGTGCTGAGTTTGCTGAGAGATCGGTAGCC	TCTGACTAATTTCATATTTCCCCCAGGCAGAGGCCCGTGCTGAGTTTGCTGAGAGATCGGTAGCC	T	C	TPM3	Ensembl:ENSG00000143549	Protein coding	CDS	"GSE70485:GSM1782888,GSM1782889,GSM1782890,GSM1782891;GSE70485:GSM1972519,GSM1972520,GSM1972521,GSM1972522,GSM1972523,GSM1972524,GSM1972525;GSE70485:GSM1972527,GSM1972528,GSM1972529,GSM1972530"	"HeLa cell line,mRNA;HEPG2 cell line,mRNA untreated;HEPG2 cell line,mRNA Glucose starvation 4h"	chr1:154170349..154170506;chr1:154170382..154170762	26863196	MeRIP-seq:(Medium)	-	Functional Loss	SNV	COSMIC	33..33	33	"colon adenocarcinoma,large_intestine adenocarcinoma"	22	large intestine
110519	RMVar_ID_110519	Human_SNP_ID_802015590	m1A	Human	chr1	-	50974089	50974089	50974089	CCACCACCCGGAGGTGGCCTTCTTTGGCAGCCAAGTGCAAGGGCAGGTTCCCTTCATTATCCTCG	CCACCACCCGGAGGTGGCCTTCTTTGGCAGCCGAGTGCAAGGGCAGGTTCCCTTCATTATCCTCG	T	C	-	-	Other	Unknown	"GSE135403:GSM4007704,GSM4007705,GSM4007706,GSM4007707"	"HTR8/Svneo,Hypoxia IP"	chr1:50974038..50974286	32194978	MeRIP-seq:(Medium)	-	Functional Loss	SNV	"TCGA,ICGC,COSMIC"	33..33	33	"UCEC,endometrium endometrioid_carcinoma"	5	uterus
110520	RMVar_ID_110520	Human_SNP_ID_802032660	m1A	Human	chr1	-	170074547	170074547	170074547	TCAGGACTGTCATCGCCTCTGGGTGTGAGGGTACTTTGGCCACCGTCCCCGGAAATAACCGCGCC	TCAGGACTGTCATCGCCTCTGGGTGTGAGGGTGCTTTGGCCACCGTCCCCGGAAATAACCGCGCC	T	C	KIFAP3	Ensembl:ENSG00000075945	Protein coding	5'UTR	"GSE70485:GSM1782888,GSM1782889,GSM1782890,GSM1782891"	"HeLa cell line,mRNA"	chr1:170074498..170074598	26863196	MeRIP-seq:(Medium)	-	Functional Loss	SNV	"ICGC,COSMIC"	33..33	33	"COCA,large_intestine adenocarcinoma"	4	large intestine
110522	RMVar_ID_110522	Human_SNP_ID_802039143	m1A	Human	chr1	+	154970519	154970519	154970519	GGAGTGGATTGTACTTGGGCTTGGGGGGCAGGAGATCCATAGTTGAGGTGAAAGAGGGGCTGCTG	GGAGTGGATTGTACTTGGGCTTGGGGGGCAGGTGATCCATAGTTGAGGTGAAAGAGGGGCTGCTG	A	T	-	-	Other	Unknown	"GSE70485:GSM1782894,GSM1782895"	"HEPG2 cell line,total RNA rearranged at 60c"	chr1:154970501..154970650	26863196	MeRIP-seq:(Medium)	rs189263031	Functional Loss	SNV	ICGC	33..33	33	MALY	1	-
110523	RMVar_ID_110523	Human_SNP_ID_802042552	m1A	Human	chr1	+	240094533	240094533	240094533	ATACCCAGGGCGGCATAAAGCACAGCCAGAGTATGTTTGCTCTGGTCAGTGTCAAGCAGTCCAAT	ATACCCAGGGCGGCATAAAGCACAGCCAGAGTGTGTTTGCTCTGGTCAGTGTCAAGCAGTCCAAT	A	G	FMN2	Ensembl:ENSG00000155816	Protein coding	intron	"GSM3896225,GSM3896226,GSM3896227,GSM3896228,GSM3896229,GSM3896230"	"HEK-293T cells,m1A-quant-seq"	-	31548705	m1A-quant-seq:(High)	rs55746338	Functional Loss	SNV	ICGC	33..33	33	LAML	1	-
110524	RMVar_ID_110524	Human_SNP_ID_802056969	m1A	Human	chr1	-	235220407	235220407	235220407	AAAGAAATAAAAGTTAAGGAGGAAAATGAAACAGAGATCAAAGAAATAAAGATGGAGGAGGAGAG	AAAGAAATAAAAGTTAAGGAGGAAAATGAAACGGAGATCAAAGAAATAAAGATGGAGGAGGAGAG	T	C	ARID4B	Ensembl:ENSG00000054267	Protein coding	CDS	"GSE70485:GSM1972519,GSM1972520,GSM1972521,GSM1972522,GSM1972523,GSM1972524,GSM1972525"	"HEPG2 cell line,mRNA untreated"	chr1:235220357..235220438	26863196	MeRIP-seq:(Medium)	-	Functional Loss	SNV	COSMIC	33..33	33	lung small_cell_carcinoma	3	lung
110525	RMVar_ID_110525	Human_SNP_ID_802065500	m1A	Human	chr1	-	26863727	26863727	26863727	TCTCGTAGTGGAAGACGGAAAAGTTCAGGGCCAGGCCCAGGCGGATGGGGTTGGTGGGCGGCATC	TCTCGTAGTGGAAGACGGAAAAGTTCAGGGCCTGGCCCAGGCGGATGGGGTTGGTGGGCGGCATC	T	A	-	-	Other	Unknown	"GSE70485:GSM1782892,GSM1782893"	"HEPG2 cell line,total RNA rearranged at 50c"	chr1:26863676..26863862	26863196	MeRIP-seq:(Medium)	-	Functional Loss	SNV	"TCGA,ICGC,COSMIC"	33..33	33	"COAD,colon adenocarcinoma,large_intestine adenocarcinoma"	3	large intestine
110526	RMVar_ID_110526	Human_SNP_ID_802078067	m1A	Human	chr1	+	26729748	26729748	26729748	CTCGCAGCAACAGGGACCTCCGTCAGGACCGCAGCAAGGACATGGGTACCCAGGGCAGCCATACG	CTCGCAGCAACAGGGACCTCCGTCAGGACCGCGGCAAGGACATGGGTACCCAGGGCAGCCATACG	A	G	ARID1A	Ensembl:ENSG00000117713	Protein coding	CDS	"GSE135403:GSM4007704,GSM4007705,GSM4007706,GSM4007707"	"HTR8/Svneo,Hypoxia IP"	chr1:26729699..26731187	32194978	MeRIP-seq:(Medium)	-	Functional Loss	SNV	"ICGC,COSMIC"	33..33	33	"COCA,large_intestine adenocarcinoma"	6	large intestine
110527	RMVar_ID_110527	Human_SNP_ID_802086139	m1A	Human	chr1	-	155140243	155140243	155140243	TCAGGGGAGCATTGCTTCCTTCTCTCGCAGTGACCATGACGAAATTAGCGCAGTGGCTTTGGGGA	TCAGGGGAGCATTGCTTCCTTCTCTCGCAGTGTCCATGACGAAATTAGCGCAGTGGCTTTGGGGA	T	A	DPM3	Ensembl:ENSG00000179085	Protein coding	CDS	"GSE123365:GSM3896231,GSM3896232,GSM3896233,GSM3896234,GSM3896235,GSM3896236"	"HEK-293T cells,m1A-IP-seq"	-	31548705	m1A-IP-seq:(High)	-	Functional Loss	SNV	COSMIC	33..33	33	stomach adenocarcinoma	3	stomach
110528	RMVar_ID_110528	Human_SNP_ID_802087720	m1A	Human	chr1	-	207095869	207095869	207095869	GGAGGGAGGCATCTCACATAACAGGTGCAGGAACGAGAGAGGGAGGAGGCGTTACACACTTTTAA	GGAGGGAGGCATCTCACATAACAGGTGCAGGAGCGAGAGAGGGAGGAGGCGTTACACACTTTTAA	T	C	-	-	Other	Unknown	"GSE70485:GSM1972527,GSM1972528,GSM1972529,GSM1972530"	"HEPG2 cell line,mRNA Glucose starvation 4h"	chr1:207095751..207095940	26863196	MeRIP-seq:(Medium)	-	Functional Loss	SNV	ICGC	33..33	33	LICA	1	-
110529	RMVar_ID_110529	Human_SNP_ID_802088836	m1A	Human	chr1	-	226379973	226379973	226379973	CAGAGCCTGTTGAAGTTGTGGCCCCAAGAGGGAAGTCAGGGGCTGCGCTCTCCAAAAAAAGCAAG	CAGAGCCTGTTGAAGTTGTGGCCCCAAGAGGGGAGTCAGGGGCTGCGCTCTCCAAAAAAAGCAAG	T	C	PARP1	Ensembl:ENSG00000143799	Protein coding	CDS	"GSE70485:GSM1782888,GSM1782889,GSM1782890,GSM1782891"	"HeLa cell line,mRNA"	chr1:226379924..226380097	26863196	MeRIP-seq:(Medium)	-	Functional Loss	SNV	COSMIC	33..33	33	endometrium endometrioid_carcinoma	1	uterus
110530	RMVar_ID_110530	Human_SNP_ID_802095805	m1A	Human	chr1	-	11054870	11054870	11054870	GCCTCATGTCCCTCCAGGCCCTGAATGATGTGAGCTGAGCCCAGGCGCCACCACTGATGCCACCC	GCCTCATGTCCCTCCAGGCCCTGAATGATGTGGGCTGAGCCCAGGCGCCACCACTGATGCCACCC	T	C	SRM	Ensembl:ENSG00000116649	Protein coding	exon	"GSE70485:GSM1972527,GSM1972528,GSM1972529,GSM1972530"	"HEPG2 cell line,mRNA Glucose starvation 4h"	chr1:11054576..11054953	26863196	MeRIP-seq:(Medium)	-	Functional Loss	SNV	TCGA	33..33	33	GBM	1	-
110531	RMVar_ID_110531	Human_SNP_ID_802098969	m1A	Human	chr1	+	224929742	224929742	224929742	GCGTGGTAGGGCTGTGCTGCGCGGTCCTTCCCATTCACCCTAGTCTGGCGCTCGCCGGCGTGGGC	GCGTGGTAGGGCTGTGCTGCGCGGTCCTTCCCGTTCACCCTAGTCTGGCGCTCGCCGGCGTGGGC	A	G	DNAH14	Ensembl:ENSG00000185842	Protein coding	CDS	"GSE70485:GSM1972531,GSM1972532"	"HEPG2 cell line,mRNA heat shock 4h"	chr1:224929691..224929798	26863196	MeRIP-seq:(Medium)	-	Functional Loss	SNV	"ICGC,COSMIC"	33..33	33	"BRCA,breast ductal_carcinoma"	6	breast
110532	RMVar_ID_110532	Human_SNP_ID_802105149	m1A	Human	chr1	-	155318209	155318209	155318209	AGAGCTTCAGCAGGCGGTAGATACATGCTTCCAGGAGGTTAGCATCATTGATGGCATCCAAACCC	AGAGCTTCAGCAGGCGGTAGATACATGCTTCCGGGAGGTTAGCATCATTGATGGCATCCAAACCC	T	C	RUSC1-AS1	Ensembl:ENSG00000225855	lincRNA	intron	"GSE70485:GSM1972519,GSM1972520,GSM1972521,GSM1972522,GSM1972523,GSM1972524,GSM1972525"	"HEPG2 cell line,mRNA untreated"	chr1:155318170..155318239	26863196	MeRIP-seq:(Medium)	-	Functional Loss	SNV	COSMIC	33..33	33	large_intestine adenocarcinoma	6	large intestine
110533	RMVar_ID_110533	Human_SNP_ID_802116702	m1A	Human	chr1	+	39576251	39576250	39576251	CGAAGCTCCAAATTTCAAAAAATCAAAGTAGGAAAAAAATTAAACGGGGAATCCCCTTCCGAAGG	CGAAGCTCCAAATTTCAAAAAATCAAAGTAGG_AAAAAATTAAACGGGGAATCCCCTTCCGAAGG	GA	G	-	-	Other	Unknown	"GSE70485:GSM1782894,GSM1782895"	"HEPG2 cell line,total RNA rearranged at 60c"	chr1:39576226..39576250	26863196	MeRIP-seq:(Medium)	-	Functional Loss	DEL	ICGC	33..33	33	ESCA	1	-
110534	RMVar_ID_110534	Human_SNP_ID_802116785	m1A	Human	chr1	+	206406577	206406577	206406577	CAGCAAGAGACAGAGCAGTTTTATTTCACAGTAAGGGAGTGCTATGGCTTTTAAAGAGCGTCAGC	CAGCAAGAGACAGAGCAGTTTTATTTCACAGTGAGGGAGTGCTATGGCTTTTAAAGAGCGTCAGC	A	G	SRGAP2	Ensembl:ENSG00000266028	Protein coding	CDS	"GSM3896225,GSM3896226,GSM3896227,GSM3896228,GSM3896229,GSM3896230"	"HEK-293T cells,m1A-quant-seq"	-	31548705	m1A-quant-seq:(High)	rs2772061	Functional Loss	SNV	"ICGC,COSMIC"	33..33	33	"COCA,haematopoietic_and_lymphoid_tissue acute_myeloid_leukaemia,large_intestine adenocarcinoma"	9	"large intestine,haematopoietic and lymphoid tissue"
110535	RMVar_ID_110535	Human_SNP_ID_802121122	m1A	Human	chr1	+	156742833	156742833	156742833	AACTACAACTCCCAAAACTCTTGGGGTCGGCAAAAGGAAAAATGGGTGTTGTCAATCATCAAGGA	AACTACAACTCCCAAAACTCTTGGGGTCGGCACAAGGAAAAATGGGTGTTGTCAATCATCAAGGA	A	C	-	-	Other	Unknown	"GSE70485:GSM1782892,GSM1782893;GSE70485:GSM1972519,GSM1972520,GSM1972521,GSM1972522,GSM1972523,GSM1972524,GSM1972525"	"HEPG2 cell line,total RNA rearranged at 50c;HEPG2 cell line,mRNA untreated"	chr1:156742825..156742951;chr1:156742101..156742900	26863196	MeRIP-seq:(Medium)	rs925345802	Functional Loss	SNV	"TCGA,ICGC,COSMIC"	33..33	33	"UCEC,endometrium endometrioid_carcinoma"	5	uterus
110536	RMVar_ID_110536	Human_SNP_ID_802132808	m1A	Human	chr1	-	156250450	156250450	156250450	CACGCACACAGGAGGGAGGCCTAGCTGCTCAGAGGCTGCAGGGAGGGCCCAGGAGCCGGCTGGGA	CACGCACACAGGAGGGAGGCCTAGCTGCTCAGGGGCTGCAGGGAGGGCCCAGGAGCCGGCTGGGA	T	C	SMG5	Ensembl:ENSG00000198952	Protein coding	3'UTR	"GSE70485:GSM1972531,GSM1972532"	"HEPG2 cell line,mRNA heat shock 4h"	chr1:156250426..156250450	26863196	MeRIP-seq:(Medium)	-	Functional Loss	SNV	"TCGA,ICGC,COSMIC"	33..33	33	"UCEC,endometrium endometrioid_carcinoma"	3	uterus
110537	RMVar_ID_110537	Human_SNP_ID_802139293	m1A	Human	chr1	-	202950882	202950882	202950882	AGGAGTCATCCCCTTGTTCAGTTTCTCTCCTTAGAACTCTGTCATTTTCTCTTTTTTAAGAGCTC	AGGAGTCATCCCCTTGTTCAGTTTCTCTCCTTGGAACTCTGTCATTTTCTCTTTTTTAAGAGCTC	T	C	ADIPOR1	Ensembl:ENSG00000159346	Protein coding	intron	"GSE70485:GSM1972531,GSM1972532"	"HEPG2 cell line,mRNA heat shock 4h"	chr1:202950880..202950975	26863196	MeRIP-seq:(Medium)	-	Functional Loss	SNV	ICGC	33..33	33	STAD	1	-
110538	RMVar_ID_110538	Human_SNP_ID_802141011	m1A	Human	chr1	-	167220960	167220960	167220960	TGAATATGAATATGTAAAATGCTGTAATGATTACCTGCTGCTGCTGCCGCCGCGGCTGAACTCTC	TGAATATGAATATGTAAAATGCTGTAATGATTGCCTGCTGCTGCTGCCGCCGCGGCTGAACTCTC	T	C	-	-	Other	Unknown	"GSE70485:GSM1972519,GSM1972520,GSM1972521,GSM1972522,GSM1972523,GSM1972524,GSM1972525;GSE70485:GSM1972527,GSM1972528,GSM1972529,GSM1972530"	"HEPG2 cell line,mRNA untreated;HEPG2 cell line,mRNA Glucose starvation 4h"	chr1:167220914..167221051;chr1:167220935..167221027	26863196	MeRIP-seq:(Medium)	-	Functional Loss	SNV	ICGC	33..33	33	LUSC	1	-
110539	RMVar_ID_110539	Human_SNP_ID_802155754	m1A	Human	chr1	+	21847840	21847840	21847840	ACTCGATCCTGATCGGTGGGGAGACGCTGGGCACTGGGGACAGACGGGTGTGGACCACGCAGCCA	ACTCGATCCTGATCGGTGGGGAGACGCTGGGCGCTGGGGACAGACGGGTGTGGACCACGCAGCCA	A	G	-	-	Other	Unknown	"GSE135403:GSM4007704,GSM4007705,GSM4007706,GSM4007707"	"HTR8/Svneo,Hypoxia IP"	chr1:21847801..21847850	32194978	MeRIP-seq:(Medium)	-	Functional Loss	SNV	ICGC	33..33	33	PBCA	1	-
110540	RMVar_ID_110540	Human_SNP_ID_802164294	m1A	Human	chr1	+	154974774	154974774	154974774	GATCATGTCGCACAAACAAATTTACTATTCGGACAAATACGACGACGAGGAGTTTGAGTATCGGT	GATCATGTCGCACAAACAAATTTACTATTCGGGCAAATACGACGACGAGGAGTTTGAGTATCGGT	A	G	CKS1B	Ensembl:ENSG00000173207	Protein coding	5'UTR	"GSE73941:GSM1906567,GSM1906568,GSM1906569,GSM1906570;GSE73941:GSM1906581,GSM1906582,GSM1906583,GSM1906584"	"HEK293T,ALKBH3 KO;HEK293T,untreat control"	chr1:154974651..154974825;chr1:154974679..154974802	26863410	MeRIP-seq:(Medium)	-	Functional Loss	SNV	"TCGA,ICGC"	33..33	33	READ	2	-
110541	RMVar_ID_110541	Human_SNP_ID_802180775	m1A	Human	chr1	-	212697022	212697021	212697022	TGATGACAGGAAGGTCCGAAGGAGAGAAAAAAACCGAGTTGCTGCTCAGAGAAGTCGGAAGAAGC	TGATGACAGGAAGGTCCGAAGGAGAGAAAAAA_CCGAGTTGCTGCTCAGAGAAGTCGGAAGAAGC	GT	G	BATF3	Ensembl:ENSG00000123685	Protein coding	CDS	"GSE70485:GSM1972519,GSM1972520,GSM1972521,GSM1972522,GSM1972523,GSM1972524,GSM1972525"	"HEPG2 cell line,mRNA untreated"	chr1:212686741..212697111	26863196	MeRIP-seq:(Medium)	-	Functional Loss	DEL	"TCGA,ICGC"	33..33	33	"COAD,STAD"	4	-
110542	RMVar_ID_110542	Human_SNP_ID_802181694	m1A	Human	chr1	-	21889982	21889982	21889982	CCCCAGGGATTCCAGTTCCGACGCCTGGGCACAGGTGAGCCTATCCTGGTGTCTGGGATCGCCTC	CCCCAGGGATTCCAGTTCCGACGCCTGGGCACTGGTGAGCCTATCCTGGTGTCTGGGATCGCCTC	T	A	HSPG2	Ensembl:ENSG00000142798	Protein coding	CDS	"GSE70485:GSM1782894,GSM1782895"	"HEPG2 cell line,total RNA rearranged at 60c"	chr1:21889976..21890000	26863196	MeRIP-seq:(Medium)	-	Functional Loss	SNV	ICGC	33..33	33	LICA	1	-
110543	RMVar_ID_110543	Human_SNP_ID_802183137	m1A	Human	chr1	+	230279626	230279626	230279626	CTTCGGCAAGGCACGGACGACTGTGCAGACACAGCAGCGGCAAGAAGCGAGAACTGCCCTCCCCC	CTTCGGCAAGGCACGGACGACTGTGCAGACACGGCAGCGGCAAGAAGCGAGAACTGCCCTCCCCC	A	G	GALNT2	Ensembl:ENSG00000143641	Protein coding	3'UTR	"GSE135403:GSM4007704,GSM4007705,GSM4007706,GSM4007707"	"HTR8/Svneo,Hypoxia IP"	chr1:230279576..230279876	32194978	MeRIP-seq:(Medium)	rs146911682	Functional Loss	SNV	ICGC	33..33	33	LUSC	1	-
110544	RMVar_ID_110544	Human_SNP_ID_802188016	m1A	Human	chr1	+	26281396	26281396	26281396	CTGGCTGCCCCCAGCCAAGCATTGGGGCCGCCATCCTGCCTGGCACTGGCTGATGGGCACCTCTG	CTGGCTGCCCCCAGCCAAGCATTGGGGCCGCCTTCCTGCCTGGCACTGGCTGATGGGCACCTCTG	A	T	SH3BGRL3	Ensembl:ENSG00000142669	Protein coding	3'UTR	"GSE70485:GSM1782894,GSM1782895"	"HEPG2 cell line,total RNA rearranged at 60c"	chr1:26281376..26281400	26863196	MeRIP-seq:(Medium)	-	Functional Loss	SNV	ICGC	33..33	33	PRAD	1	-
110545	RMVar_ID_110545	Human_SNP_ID_802190895	m1A	Human	chr1	+	247310398	247310398	247310398	CTCCATAGAAGCCAGTCTGGGCAGGATCTAGAAGGGACCAATCCTCTTCAGAGAAGCATAAAATC	CTCCATAGAAGCCAGTCTGGGCAGGATCTAGACGGGACCAATCCTCTTCAGAGAAGCATAAAATC	A	C	-	-	Other	Unknown	"GSE135403:GSM4007700,GSM4007701,GSM4007702,GSM4007703"	"HTR8/Svneo,Normoxia"	chr1:247310348..247310449	32194978	MeRIP-seq:(Medium)	-	Functional Loss	SNV	"TCGA,ICGC"	33..33	33	SKCM	2	-
110546	RMVar_ID_110546	Human_SNP_ID_802195563	m1A	Human	chr1	+	156743355	156743355	156743355	GAGTAGAAGAGGAGAGCAGGTTGGGGTGGGAAAGGGGTTCCCAGTTTGCAGGCCATGGCCAGTTT	GAGTAGAAGAGGAGAGCAGGTTGGGGTGGGAAGGGGGTTCCCAGTTTGCAGGCCATGGCCAGTTT	A	G	-	-	Other	Unknown	"GSE70485:GSM1972531,GSM1972532"	"HEPG2 cell line,mRNA heat shock 4h"	chr1:156742891..156743457	26863196	MeRIP-seq:(Medium)	-	Functional Loss	SNV	TCGA	33..33	33	OV	1	-
110547	RMVar_ID_110547	Human_SNP_ID_802205487	m1A	Human	chr1	+	154183091	154183091	154183091	CCTGCTGCTGCAGAACCTGGATCTTGCGCTTCACCGCCTCGATGGTGGTGATCCCAGCCATGGTG	CCTGCTGCTGCAGAACCTGGATCTTGCGCTTCCCCGCCTCGATGGTGGTGATCCCAGCCATGGTG	A	C	-	-	Other	Unknown	"GSE73941:GSM1906567,GSM1906568,GSM1906569,GSM1906570"	"HEK293T,ALKBH3 KO"	chr1:154182951..154183175	26863410	MeRIP-seq:(Medium)	-	Functional Loss	SNV	ICGC	33..33	33	BLCA	1	-
110548	RMVar_ID_110548	Human_SNP_ID_802206378	m1A	Human	chr1	-	53328039	53328039	53328039	TGAAATGCAGCCGAGGAGCCGGGGCGGGCGGCAGCGGCGGCGGCGGCGGCGGCGGGGGCAGCGGC	TGAAATGCAGCCGAGGAGCCGGGGCGGGCGGCGGCGGCGGCGGCGGCGGCGGCGGGGGCAGCGGC	T	C	LRP8	Ensembl:ENSG00000157193	Protein coding	5'UTR	"GSE73941:GSM1906567,GSM1906568,GSM1906569,GSM1906570;GSE73941:GSM1906581,GSM1906582,GSM1906583,GSM1906584"	"HEK293T,ALKBH3 KO;HEK293T,untreat control"	chr1:53327944..53328074;chr1:53327940..53328091	26863410	MeRIP-seq:(Medium)	rs1340241530	Functional Loss	SNV	ICGC	33..33	33	LICA	1	-
110549	RMVar_ID_110549	Human_SNP_ID_802212505	m1A	Human	chr1	+	154268887	154268887	154268887	AGCTGCTGCCTACCCACCTGCCCCCTTTATGCACATTCTGACCCCCCATCAGCAGCCGCATTCTC	AGCTGCTGCCTACCCACCTGCCCCCTTTATGCGCATTCTGACCCCCCATCAGCAGCCGCATTCTC	A	G	UBAP2L	Ensembl:ENSG00000143569	Protein coding	CDS	"GSE70485:GSM1782888,GSM1782889,GSM1782890,GSM1782891"	"HeLa cell line,mRNA"	chr1:154268837..154268917	26863196	MeRIP-seq:(Medium)	-	Functional Loss	SNV	TCGA	33..33	33	LAML	1	-
110550	RMVar_ID_110550	Human_SNP_ID_802217693	m1A	Human	chr1	-	153613002	153613002	153613002	GGGCTGAGCGCAGGGAGCTGCTTGGCAGTGCCAGAGCCCAGGCCCCAGAGCCCTGCTGGAGAGGA	GGGCTGAGCGCAGGGAGCTGCTTGGCAGTGCCGGAGCCCAGGCCCCAGAGCCCTGCTGGAGAGGA	T	C	S100A16	Ensembl:ENSG00000188643	Protein coding	5'UTR	"GSE70485:GSM1782888,GSM1782889,GSM1782890,GSM1782891;GSE70485:GSM1782892,GSM1782893"	"HeLa cell line,mRNA;HEPG2 cell line,total RNA rearranged at 50c"	chr1:153612913..153613121;chr1:153612925..153613083	26863196	MeRIP-seq:(Medium)	-	Functional Loss	SNV	"ICGC,COSMIC"	33..33	33	"LICA,liver neoplasm"	2	liver
110551	RMVar_ID_110551	Human_SNP_ID_802225786	m1A	Human	chr1	+	156216731	156216731	156216731	GGCGCCCGGGGCGGCCGCGACAACCCCACCCCACTGGCTCCGTGCCGTGCGTGTCAGGCGTTCTC	GGCGCCCGGGGCGGCCGCGACAACCCCACCCCGCTGGCTCCGTGCCGTGCGTGTCAGGCGTTCTC	A	G	"PMF1-BGLAP,PMF1"	"Ensembl:ENSG00000260238,Ensembl:ENSG00000160783"	"Protein coding,Protein coding"	"intron,intron"	"GSM3896225,GSM3896226,GSM3896227,GSM3896228,GSM3896229,GSM3896230"	"HEK-293T cells,m1A-quant-seq"	-	31548705	m1A-quant-seq:(High)	rs4119260	Functional Loss	SNV	COSMIC	33..33	33	"frontal_lobe oligodendroglioma_Grade_II,frontal_lobe astrocytoma_Grade_III,central_nervous_system oligodendroglioma_Grade_III,central_nervous_system astrocytoma_Grade_III,central_nervous_system oligodendroglioma_Grade_II,frontal_lobe oligodendroglioma_Grade_III"	21	brain
110552	RMVar_ID_110552	Human_SNP_ID_802227546	m1A	Human	chr1	-	226402168	226402168	226402168	GGGGCAGCATGGGCATTCAGCCCCCACCCTGAAGCTCCCAGGAGGGCCTCGTCTCAGAGAGCAAA	GGGGCAGCATGGGCATTCAGCCCCCACCCTGAGGCTCCCAGGAGGGCCTCGTCTCAGAGAGCAAA	T	C	PARP1	Ensembl:ENSG00000143799	Protein coding	intron	"GSE70485:GSM1782888,GSM1782889,GSM1782890,GSM1782891"	"HeLa cell line,mRNA"	chr1:226402164..226402326	26863196	MeRIP-seq:(Medium)	rs768937503	Functional Loss	SNV	COSMIC	33..33	33	"head_neck squamous_cell_carcinoma,skin squamous_cell_carcinoma"	4	"skin,head and neck"
110554	RMVar_ID_110554	Human_SNP_ID_802279821	m1A	Human	chr1	+	226870643	226870643	226870643	CAGCTGCGTAAACTCCGCTGGAGCGCGGCGGCAGAGCAGGTGAGCGGGCGGTGCCGGGGGGTGCC	CAGCTGCGTAAACTCCGCTGGAGCGCGGCGGCGGAGCAGGTGAGCGGGCGGTGCCGGGGGGTGCC	A	G	PSEN2	Ensembl:ENSG00000143801	Protein coding	intron	"GSE123365:GSM3896231,GSM3896232,GSM3896233,GSM3896234,GSM3896235,GSM3896236"	"HEK-293T cells,m1A-IP-seq"	-	31548705	m1A-IP-seq:(High)	rs12758915	Functional Loss	SNV	ICGC	33..33	33	LAML	1	-
110555	RMVar_ID_110555	Human_SNP_ID_802283409	m1A	Human	chr1	+	19911973	19911973	19911973	TCTGACCTATGTCTTTGAAGCAGCTGCTTTGTAGAGTCCCTCTCTTTACTGTCCTCGTTAGGACT	TCTGACCTATGTCTTTGAAGCAGCTGCTTTGTGGAGTCCCTCTCTTTACTGTCCTCGTTAGGACT	A	G	OTUD3	Ensembl:ENSG00000169914	Protein coding	3'UTR	"GSM3896225,GSM3896226,GSM3896227,GSM3896228,GSM3896229,GSM3896230"	"HEK-293T cells,m1A-quant-seq"	-	31548705	m1A-quant-seq:(High)	rs17401847	Functional Loss	SNV	ICGC	33..33	33	ESCA	1	-
110556	RMVar_ID_110556	Human_SNP_ID_802290620	m1A	Human	chr1	+	45013141	45013141	45013141	TGAGCCCTGTCTTCCCTCTGTATGCAGAGTTTAGGGAAACCCGGGCTGCCCAGGACTTTTTCAGC	TGAGCCCTGTCTTCCCTCTGTATGCAGAGTTTGGGGAAACCCGGGCTGCCCAGGACTTTTTCAGC	A	G	UROD	Ensembl:ENSG00000126088	Protein coding	CDS	"GSE70485:GSM1972519,GSM1972520,GSM1972521,GSM1972522,GSM1972523,GSM1972524,GSM1972525"	"HEPG2 cell line,mRNA untreated"	chr1:45013126..45013175	26863196	MeRIP-seq:(Medium)	-	Functional Loss	SNV	"TCGA,ICGC"	33..33	33	BLCA	2	-
110557	RMVar_ID_110557	Human_SNP_ID_802295725	m1A	Human	chr1	+	26863181	26863181	26863181	ACAGAGTCCGGCATTGGTCCCAGGCAGCAGTTAGCCCGCCGCCCGCCTGTGTGTCCCCAGAGCCA	ACAGAGTCCGGCATTGGTCCCAGGCAGCAGTTGGCCCGCCGCCCGCCTGTGTGTCCCCAGAGCCA	A	G	SFN	Ensembl:ENSG00000175793	Protein coding	5'UTR	"GSE70485:GSM1782888,GSM1782889,GSM1782890,GSM1782891"	"HeLa cell line,mRNA"	chr1:26863126..26864425	26863196	MeRIP-seq:(Medium)	-	Functional Loss	SNV	"TCGA,ICGC,COSMIC"	33..33	33	"HNSC,head_neck squamous_cell_carcinoma"	3	head and neck
110558	RMVar_ID_110558	Human_SNP_ID_802316140	m1A	Human	chr1	-	15943516	15943516	15943516	GGCACCAACACCTTCTGCCCGGTCCCCAGGTGAGAAGCCATGCCAGTGTGTGATGTGCGGTAAGG	GGCACCAACACCTTCTGCCCGGTCCCCAGGTGTGAAGCCATGCCAGTGTGTGATGTGCGGTAAGG	T	A	ZBTB17	Ensembl:ENSG00000116809	Protein coding	CDS	"GSE135403:GSM4007704,GSM4007705,GSM4007706,GSM4007707"	"HTR8/Svneo,Hypoxia IP"	chr1:15943422..15943701	32194978	MeRIP-seq:(Medium)	-	Functional Loss	SNV	COSMIC	33..33	33	large_intestine adenocarcinoma	3	large intestine
110559	RMVar_ID_110559	Human_SNP_ID_802317588	m1A	Human	chr1	-	148522660	148522660	148522660	CAGAGGTCAGCACATCTGGAACGCAATGGATAAGCCGCGACCATGAGAAAAGCGCCTTCATGATC	CAGAGGTCAGCACATCTGGAACGCAATGGATACGCCGCGACCATGAGAAAAGCGCCTTCATGATC	T	G	-	-	Other	Unknown	"GSE70485:GSM1782894,GSM1782895"	"HEPG2 cell line,total RNA rearranged at 60c"	chr1:148522601..148522675	26863196	MeRIP-seq:(Medium)	rs1382998901	Functional Loss	SNV	ICGC	33..33	33	LICA	1	-
110560	RMVar_ID_110560	Human_SNP_ID_802332606	m1A	Human	chr1	+	227431021	227431020	227431022	GGCCTTGTCTGTTAATAAATAGTTTATATACCAAAAAAAAAAAAAAATGCAGAGATAGTGTGGGA	GGCCTTGTCTGTTAATAAATAGTTTATATACC__AAAAAAAAAAAAATGCAGAGATAGTGTGGGA	CAA	C	LINC01641	Ensembl:ENSG00000234277	lincRNA	exon	"GSM3896225,GSM3896226,GSM3896227,GSM3896228,GSM3896229,GSM3896230"	"HEK-293T cells,m1A-quant-seq"	-	31548705	m1A-quant-seq:(High)	-	Functional Loss	DEL	ICGC	33..34	33	LICA	1	-
110561	RMVar_ID_110561	Human_SNP_ID_802338805	m1A	Human	chr1	+	634031	634031	634031	CTAGCCATGGCCATCCCCTTATGAGCGGGCGCAGTGATTATAGGCTTTCGCTCTAAGATTAAAAA	CTAGCCATGGCCATCCCCTTATGAGCGGGCGCTGTGATTATAGGCTTTCGCTCTAAGATTAAAAA	A	T	MTATP6P1	Ensembl:ENSG00000248527	Pseudogene	exon	"GSE70485:GSM1782888,GSM1782889,GSM1782890,GSM1782891;GSE70485:GSM1782892,GSM1782893;GSE70485:GSM1782894,GSM1782895;GSE70485:GSM1782896,GSM1782897;GSE73941:GSM1906561,GSM1906562,GSM1906563,GSM1906564;GSE70485:GSM1972519,GSM1972520,GSM1972521,GSM1972522,GSM1972523,GSM1972524,GSM1972525;GSE70485:GSM1972527,GSM1972528,GSM1972529,GSM1972530;GSE70485:GSM1972531,GSM1972532"	"HeLa cell line,mRNA;HEPG2 cell line,total RNA rearranged at 50c;HEPG2 cell line,total RNA rearranged at 60c;HEPG2 cell line,total RNA Untreated, competitive elution;HEK293T,Wild Type;HEPG2 cell line,mRNA untreated;HEPG2 cell line,mRNA Glucose starvation 4h;HEPG2 cell line,mRNA heat shock 4h"	chr1:633979..634074;chr1:633916..634143;chr1:633911..634144;chr1:633976..634100;chr1:633932..634102;chr1:633976..634075;chr1:633976..634071	"2,686,319,626,863,410,000,000,000,000,000,000,000,000"	MeRIP-seq:(Medium)	rs574899449	Functional Loss	SNV	ICGC	33..33	33	BRCA	1	-
110562	RMVar_ID_110562	Human_SNP_ID_802340344	m1A	Human	chr1	+	729360	729360	729360	TGGCCTAAAGAGGCCACTGGGTGGCAGGAGCTAGGTGTGTAGAAGCTGCTGAAAGGTTGGGAGCT	TGGCCTAAAGAGGCCACTGGGTGGCAGGAGCTGGGTGTGTAGAAGCTGCTGAAAGGTTGGGAGCT	A	G	-	-	Other	Unknown	"GSE70485:GSM1782888,GSM1782889,GSM1782890,GSM1782891"	"HeLa cell line,mRNA"	chr1:729320..729524	26863196	MeRIP-seq:(Medium)	rs75192999	Functional Loss	SNV	ICGC	33..33	33	LUSC	1	-
110563	RMVar_ID_110563	Human_SNP_ID_802343134	m1A	Human	chr1	-	32336123	32336123	32336123	CCCGGCACCCCTCCCCCTCGGGCGCCAGCCCCACCCCTCCGCCGGCCGGGCCGACCCCGCCGTAC	CCCGGCACCCCTCCCCCTCGGGCGCCAGCCCCCCCCCTCCGCCGGCCGGGCCGACCCCGCCGTAC	T	G	MARCKSL1	Ensembl:ENSG00000175130	Protein coding	5'UTR	"GSE73941:GSM1906561,GSM1906562,GSM1906563,GSM1906564"	"HEK293T,Wild Type"	chr1:32336024..32336229	26863410	MeRIP-seq:(Medium)	rs948852732	Functional Loss	SNV	ICGC	33..33	33	PRAD	1	-
110564	RMVar_ID_110564	Human_SNP_ID_802354352	m1A	Human	chr1	-	939462	939462	939462	GATGAGGGGAGATCATGCCAGGGTGGGTCCTCACCGTGGCTGGGGAGGTGATGAGGGGGATCATG	GATGAGGGGAGATCATGCCAGGGTGGGTCCTCGCCGTGGCTGGGGAGGTGATGAGGGGGATCATG	T	C	-	-	Other	Unknown	"GSE70485:GSM1782894,GSM1782895"	"HEPG2 cell line,total RNA rearranged at 60c"	chr1:939451..939475	26863196	MeRIP-seq:(Medium)	-	Functional Loss	SNV	ICGC	33..33	33	STAD	1	-
110565	RMVar_ID_110565	Human_SNP_ID_802356391	m1A	Human	chr1	-	161154026	161154026	161154026	CGGCGTTAGTCTTCAGCACCGGGATCTCAGACACAACACGTCGCGTGGCTTCATCCGCCATCTTG	CGGCGTTAGTCTTCAGCACCGGGATCTCAGACCCAACACGTCGCGTGGCTTCATCCGCCATCTTG	T	G	AL590714.1	Ensembl:ENSG00000224985	lincRNA	exon	"GSE70485:GSM1782888,GSM1782889,GSM1782890,GSM1782891;GSE70485:GSM1972531,GSM1972532"	"HeLa cell line,mRNA;HEPG2 cell line,mRNA heat shock 4h"	chr1:161153976..161157025;chr1:161153976..161154151	26863196	MeRIP-seq:(Medium)	-	Functional Loss	SNV	"TCGA,ICGC,COSMIC"	33..33	33	"UCEC,endometrium endometrioid_carcinoma"	3	uterus
110566	RMVar_ID_110566	Human_SNP_ID_802382527	m1A	Human	chr1	+	231421908	231421908	231421908	TGTCATTGGCCATGGCGGCGGCGGCGGCGGCGACGGCGACTGCGGCGGCCGAGCAGGAGGGGTAG	TGTCATTGGCCATGGCGGCGGCGGCGGCGGCGGCGGCGACTGCGGCGGCCGAGCAGGAGGGGTAG	A	G	-	-	Other	Unknown	"GSE70485:GSM1782888,GSM1782889,GSM1782890,GSM1782891"	"HeLa cell line,mRNA"	chr1:231421862..231421961	26863196	MeRIP-seq:(Medium)	rs756211725	Functional Loss	SNV	ICGC	33..33	33	COCA	1	-
110567	RMVar_ID_110567	Human_SNP_ID_802394844	m1A	Human	chr1	+	166851047	166851047	166851047	GAGCTGCCAGAACATCTGAGAGCTGTAAAGTTAAAATTATTTGGACCCAAAGAAGCATAGTCTGA	GAGCTGCCAGAACATCTGAGAGCTGTAAAGTTTAAATTATTTGGACCCAAAGAAGCATAGTCTGA	A	T	POGK	Ensembl:ENSG00000143157	Protein coding	intron	"GSM3896225,GSM3896226,GSM3896227,GSM3896228,GSM3896229,GSM3896230"	"HEK-293T cells,m1A-quant-seq"	-	31548705	m1A-quant-seq:(High)	rs3820387	Functional Loss	SNV	COSMIC	33..33	33	prostate adenocarcinoma	2	prostate
110568	RMVar_ID_110568	Human_SNP_ID_802399281	m1A	Human	chr1	-	1495915	1495915	1495915	ACCCTCACAGTGGCCTGGGCAGGGGCTGGGGTACAAAGCCTCACCCTCCCCCTGTGAGCCAGACG	ACCCTCACAGTGGCCTGGGCAGGGGCTGGGGTGCAAAGCCTCACCCTCCCCCTGTGAGCCAGACG	T	C	lnc-TMEM240-2	RNACentral:URS0000D5CEEB	lincRNA	intron	"GSE70485:GSM1782888,GSM1782889,GSM1782890,GSM1782891"	"HeLa cell line,mRNA"	chr1:1495908..1496027	26863196	MeRIP-seq:(Medium)	rs1030185265	Functional Loss	SNV	ICGC	33..33	33	LICA	1	-
110569	RMVar_ID_110569	Human_SNP_ID_802418753	m1A	Human	chr1	+	224183386	224183386	224183386	GCGGGAAGACTTCGAGTGGGTCTACACCGACCAGCCGCACGCCGACCGGCGCCGGGAGATCCTGG	GCGGGAAGACTTCGAGTGGGTCTACACCGACCGGCCGCACGCCGACCGGCGCCGGGAGATCCTGG	A	G	DEGS1	Ensembl:ENSG00000143753	Protein coding	intron	"GSE70485:GSM1782896,GSM1782897"	"HEPG2 cell line,total RNA Untreated, competitive elution"	chr1:224183251..224183425	26863196	MeRIP-seq:(Medium)	-	Functional Loss	SNV	ICGC	33..33	33	MALY	1	-
110570	RMVar_ID_110570	Human_SNP_ID_802448721	m1A	Human	chr1	-	150811479	150811479	150811479	ACATGTGAGTAAGTGAGAGAGAGTGTGTGTGTATGTGTGTGTGTGTGTGTGTGCGCACACATGCT	ACATGTGAGTAAGTGAGAGAGAGTGTGTGTGTGTGTGTGTGTGTGTGTGTGTGCGCACACATGCT	T	C	ARNT	Ensembl:ENSG00000143437	Protein coding	3'UTR	"GSM3896225,GSM3896226,GSM3896227,GSM3896228,GSM3896229,GSM3896230"	"HEK-293T cells,m1A-quant-seq"	-	31548705	m1A-quant-seq:(High)	rs61817635	Functional Loss	SNV	"ICGC,COSMIC"	33..33	33	"PRAD,prostate adenocarcinoma,liver hepatocellular_carcinoma"	11	"liver,prostate"
110571	RMVar_ID_110571	Human_SNP_ID_802462875	m1A	Human	chr1	+	247000052	247000052	247000052	ATTCCCACTCCTCTGGAGAGAATTCTAGAGCCACATCCCTGAATGCCAATAGTCCCTGAAAAAGA	ATTCCCACTCCTCTGGAGAGAATTCTAGAGCCGCATCCCTGAATGCCAATAGTCCCTGAAAAAGA	A	G	-	-	Other	Unknown	"GSE70485:GSM1972519,GSM1972520,GSM1972521,GSM1972522,GSM1972523,GSM1972524,GSM1972525"	"HEPG2 cell line,mRNA untreated"	chr1:247000005..247000114	26863196	MeRIP-seq:(Medium)	-	Functional Loss	SNV	TCGA	33..33	33	ESCA	1	-
110572	RMVar_ID_110572	Human_SNP_ID_802464167	m1A	Human	chr1	-	154627918	154627918	154627918	GAGAAGGCTACGTGGTGGGGGAGGGTGGGGGGAGGGTCGCGGCCGCACTGGCAGTCTCCGGGTGT	GAGAAGGCTACGTGGTGGGGGAGGGTGGGGGGGGGGTCGCGGCCGCACTGGCAGTCTCCGGGTGT	T	C	ADAR	Ensembl:ENSG00000160710	Protein coding	5'UTR	"GSE70485:GSM1782888,GSM1782889,GSM1782890,GSM1782891"	"HeLa cell line,mRNA"	chr1:154627806..154627975	26863196	MeRIP-seq:(Medium)	rs749763161	Functional Loss	SNV	"ICGC,COSMIC"	33..33	33	"LAML,haematopoietic_and_lymphoid_tissue acute_myeloid_leukaemia"	2	haematopoietic and lymphoid tissue
110573	RMVar_ID_110573	Human_SNP_ID_802476082	m1A	Human	chr1	-	43305345	43305344	43305345	TACCCTCCCCACCAGTTCAAATGCCCCTCTTTACCGTTGCTCTTCCAGATCACGTCTGTCTGCTT	TACCCTCCCCACCAGTTCAAATGCCCCTCTTT_CCGTTGCTCTTCCAGATCACGTCTGTCTGCTT	GT	G	-	-	Other	Unknown	"GSE135403:GSM4007704,GSM4007705,GSM4007706,GSM4007707"	"HTR8/Svneo,Hypoxia IP"	chr1:43305298..43309084	32194978	MeRIP-seq:(Medium)	-	Functional Loss	DEL	ICGC	33..33	33	LMS	2	-
110574	RMVar_ID_110574	Human_SNP_ID_802484120	m1A	Human	chr1	-	182383486	182383486	182383486	GGAGAAGGTGGGCACTGGATTAGTTAACAGACAACACGTTACTAGCAGTCACTTGATCTCCGTGG	GGAGAAGGTGGGCACTGGATTAGTTAACAGACGACACGTTACTAGCAGTCACTTGATCTCCGTGG	T	C	GLUL	Ensembl:ENSG00000135821	Protein coding	3'UTR	"GSM3896225,GSM3896226,GSM3896227,GSM3896228,GSM3896229,GSM3896230"	"HEK-293T cells,m1A-quant-seq"	-	31548705	m1A-quant-seq:(High)	rs7734	Functional Loss	SNV	ICGC	33..33	33	ESCA	1	-
110575	RMVar_ID_110575	Human_SNP_ID_802488374	m1A	Human	chr1	-	35192727	35192727	35192727	GCAGCCGCCGCCACCGCCGCAGGACTCTTCCAAGCCCGTCGTTGCTCAGGGACCCGGCCCCGCTC	GCAGCCGCCGCCACCGCCGCAGGACTCTTCCAGGCCCGTCGTTGCTCAGGGACCCGGCCCCGCTC	T	C	SFPQ	Ensembl:ENSG00000116560	Protein coding	CDS	"GSE70485:GSM1782888,GSM1782889,GSM1782890,GSM1782891"	"HeLa cell line,mRNA"	chr1:35192501..35193150	26863196	MeRIP-seq:(Medium)	rs1283378510	Functional Loss	SNV	ICGC	33..33	33	THCA	1	-
110576	RMVar_ID_110576	Human_SNP_ID_802490880	m1A	Human	chr1	-	147203893	147203893	147203893	ACACCTCCTGTCCTTGAAGAAATGGGACACTGAGACAGTGTTTACCTCTCAGAAGTTGGAGATAC	ACACCTCCTGTCCTTGAAGAAATGGGACACTGTGACAGTGTTTACCTCTCAGAAGTTGGAGATAC	T	A	"CCT8P1,FMO5"	"Ensembl:ENSG00000226015,Ensembl:ENSG00000131781"	"Pseudogene,Protein coding"	"exon,intron"	"GSM3896225,GSM3896226,GSM3896227,GSM3896228,GSM3896229,GSM3896230"	"HEK-293T cells,m1A-quant-seq"	-	31548705	m1A-quant-seq:(High)	rs879998874	Functional Loss	SNV	"ICGC,COSMIC"	33..33	33	"LAML,haematopoietic_and_lymphoid_tissue acute_myeloid_leukaemia"	10	haematopoietic and lymphoid tissue
110577	RMVar_ID_110577	Human_SNP_ID_802508285	m1A	Human	chr1	-	204104957	204104957	204104957	CAAACCTAGCCCCTTTCTGCCCAAAACAAATCACCAGCCACTTCCTCTTCTAACCAGTCAACAAC	CAAACCTAGCCCCTTTCTGCCCAAAACAAATCCCCAGCCACTTCCTCTTCTAACCAGTCAACAAC	T	G	-	-	Other	Unknown	"GSE70485:GSM1972527,GSM1972528,GSM1972529,GSM1972530"	"HEPG2 cell line,mRNA Glucose starvation 4h"	chr1:204104954..204105105	26863196	MeRIP-seq:(Medium)	rs996052701	Functional Loss	SNV	ICGC	33..33	33	LICA	1	-
110578	RMVar_ID_110578	Human_SNP_ID_802508381	m1A	Human	chr1	+	219173941	219173941	219173941	TCGGTTCTGCAGCGCTGTATCGTGTCGCCGGCAGGGAGGCATAGCGCCTCTCTGATCTTCCTGCA	TCGGTTCTGCAGCGCTGTATCGTGTCGCCGGCGGGGAGGCATAGCGCCTCTCTGATCTTCCTGCA	A	G	LYPLAL1	Ensembl:ENSG00000143353	Protein coding	exon	"GSE70485:GSM1782888,GSM1782889,GSM1782890,GSM1782891"	"HeLa cell line,mRNA"	chr1:219173892..219174012	26863196	MeRIP-seq:(Medium)	-	Functional Loss	SNV	COSMIC	33..33	33	kidney clear_cell_renal_cell_carcinoma	2	kidney
110579	RMVar_ID_110579	Human_SNP_ID_802525875	m1A	Human	chr1	-	58783294	58783291	58783295	CAAAGCCGGGTAGCGCGCGCGAGTCGACAAGTAAGAGTGCGGGAGGCATCTTAATTAACCCTGCG	CAAAGCCGGGTAGCGCGCGCGAGTCGACAAG____AGTGCGGGAGGCATCTTAATTAACCCTGCG	TCTTA	T	JUN	Ensembl:ENSG00000177606	Protein coding	5'UTR	"GSE70485:GSM1972519,GSM1972520,GSM1972521,GSM1972522,GSM1972523,GSM1972524,GSM1972525"	"HEPG2 cell line,mRNA untreated"	chr1:58783246..58783500	26863196	MeRIP-seq:(Medium)	-	Functional Loss	DEL	ICGC	32..35	33	BRCA	1	-
110580	RMVar_ID_110580	Human_SNP_ID_802543872	m1A	Human	chr1	-	36177831	36177829	36177831	AAGGGAAAAGGGAAGGGTTAGGAGACACACACACCCACACGCTGAGAACTTGTTCCTTCCTCTGG	AAGGGAAAAGGGAAGGGTTAGGAGACACACAC__CCACACGCTGAGAACTTGTTCCTTCCTCTGG	GGT	G	-	-	Other	Unknown	"GSE70485:GSM1972527,GSM1972528,GSM1972529,GSM1972530"	"HEPG2 cell line,mRNA Glucose starvation 4h"	chr1:36177829..36178225	26863196	MeRIP-seq:(Medium)	-	Functional Loss	DEL	ICGC	33..34	33	CHOL	1	-
110581	RMVar_ID_110581	Human_SNP_ID_802547286	m1A	Human	chr1	-	154602152	154602152	154602152	GGAAGGCCACCACAGCACATGATCTGTCTGGGAAACTTGGGACTCCGAAGAAAGAAATCAATCGA	GGAAGGCCACCACAGCACATGATCTGTCTGGGTAACTTGGGACTCCGAAGAAAGAAATCAATCGA	T	A	ADAR	Ensembl:ENSG00000160710	Protein coding	CDS	"GSE135403:GSM4007700,GSM4007701,GSM4007702,GSM4007703"	"HTR8/Svneo,Normoxia"	chr1:154602102..154602203	32194978	MeRIP-seq:(Medium)	-	Functional Loss	SNV	"TCGA,ICGC,COSMIC"	33..33	33	"lung squamous_cell_carcinoma,LUSC"	4	lung
110582	RMVar_ID_110582	Human_SNP_ID_802556895	m1A	Human	chr1	-	150839656	150839634	150839657	CACCTGGATGGGGCTTCTCTTTCTTTCCATGCAGGGAAAATCACAGTGAAATTGAACGGCGGCGA	CACCTGGATGGGGCTTCTCTTTCTTTCCATG_______________________AACGGCGGCGA	TCAATTTCACTGTGATTTTCCCTG	T	ARNT	Ensembl:ENSG00000143437	Protein coding	intron	"GSE70485:GSM1972527,GSM1972528,GSM1972529,GSM1972530"	"HEPG2 cell line,mRNA Glucose starvation 4h"	chr1:150839615..150839703	26863196	MeRIP-seq:(Medium)	-	Functional Loss	DEL	TCGA	32..54	33	OV	1	-
110583	RMVar_ID_110583	Human_SNP_ID_802562536	m1A	Human	chr1	+	23692715	23692715	23692715	GGAGAGTGGAGACAGACTGACGCGAGCAGCCAAGGTGTTGGAGCAGCTCACAGGGCAGACCCCTG	GGAGAGTGGAGACAGACTGACGCGAGCAGCCACGGTGTTGGAGCAGCTCACAGGGCAGACCCCTG	A	C	RPL11	Ensembl:ENSG00000142676	Protein coding	CDS	"GSE70485:GSM1972527,GSM1972528,GSM1972529,GSM1972530"	"HEPG2 cell line,mRNA Glucose starvation 4h"	chr1:23692666..23692811	26863196	MeRIP-seq:(Medium)	-	Functional Loss	SNV	"TCGA,ICGC,COSMIC"	33..33	33	"UCEC,endometrium endometrioid_carcinoma"	5	uterus
110584	RMVar_ID_110584	Human_SNP_ID_802574058	m1A	Human	chr1	+	119741862	119741862	119741862	AGGCTTCCAAGCAGGCGGATGTGAACTTGGTGAACGCTAAGCTGCTGGTGAAAGAGGCTGGCCTC	AGGCTTCCAAGCAGGCGGATGTGAACTTGGTGTACGCTAAGCTGCTGGTGAAAGAGGCTGGCCTC	A	T	PHGDH	Ensembl:ENSG00000092621	Protein coding	CDS	"GSE123365:GSM3896231,GSM3896232,GSM3896233,GSM3896234,GSM3896235,GSM3896236;GSE70485:GSM1782888,GSM1782889,GSM1782890,GSM1782891"	"HEK-293T cells,m1A-IP-seq;HeLa cell line,mRNA"	chr1:119741733..119741949	"3,154,870,526,863,190"	m1A-IP-seq:(High)	-	Functional Loss	SNV	ICGC	33..33	33	LUSC	1	-
110585	RMVar_ID_110585	Human_SNP_ID_802576667	m1A	Human	chr1	-	180258210	180258210	180258210	AGGGGGACACCCCTGGACCCCTCCCCCTCAGCACTTCCTTCCCTGCTCCACAGCACTCATCTCAG	AGGGGGACACCCCTGGACCCCTCCCCCTCAGCGCTTCCTTCCCTGCTCCACAGCACTCATCTCAG	T	C	-	-	Other	Unknown	"GSE70485:GSM1972531,GSM1972532"	"HEPG2 cell line,mRNA heat shock 4h"	chr1:180258205..180258342	26863196	MeRIP-seq:(Medium)	-	Functional Loss	SNV	ICGC	33..33	33	PBCA	1	-
110586	RMVar_ID_110586	Human_SNP_ID_802587471	m1A	Human	chr1	-	1339805	1339805	1339805	ACCACCCTAATCCCCACCCCTGCAGGTGAATGACGTGAACTTTGAGAACATGAGCAATGACGATG	ACCACCCTAATCCCCACCCCTGCAGGTGAATGGCGTGAACTTTGAGAACATGAGCAATGACGATG	T	C	DVL1	Ensembl:ENSG00000107404	Protein coding	CDS	"GSE70485:GSM1782888,GSM1782889,GSM1782890,GSM1782891"	"HeLa cell line,mRNA"	chr1:1339699..1339811	26863196	MeRIP-seq:(Medium)	-	Functional Loss	SNV	COSMIC	33..33	33	"central_nervous_system astrocytoma_Grade_IV,brain astrocytoma_Grade_IV"	6	brain
110587	RMVar_ID_110587	Human_SNP_ID_802587779	m1A	Human	chr1	+	39424162	39424162	39424162	ATCACTGGACAGCTGGAGAGTCTTGAAAGTAGATGGACTGAACTACTCAGTAAGGCAGCAGCCAG	ATCACTGGACAGCTGGAGAGTCTTGAAAGTAGCTGGACTGAACTACTCAGTAAGGCAGCAGCCAG	A	C	MACF1	Ensembl:ENSG00000127603	Protein coding	CDS	"GSE135403:GSM4007700,GSM4007701,GSM4007702,GSM4007703"	"HTR8/Svneo,Normoxia"	chr1:39422875..39427513	32194978	MeRIP-seq:(Medium)	-	Functional Loss	SNV	COSMIC	33..33	33	haematopoietic_and_lymphoid_tissue chronic_lymphocytic_leukaemia-small_lymphocytic_lymphoma	5	haematopoietic and lymphoid tissue
110588	RMVar_ID_110588	Human_SNP_ID_802603028	m1A	Human	chr1	+	155015196	155015196	155015196	AGCCACGGCCTCTGGAGTTCCCAATGGTGAAGACAGTCCTCCACAGGTGCCCCTCCCACCACCTC	AGCCACGGCCTCTGGAGTTCCCAATGGTGAAGGCAGTCCTCCACAGGTGCCCCTCCCACCACCTC	A	G	ZBTB7B	Ensembl:ENSG00000160685	Protein coding	CDS	"GSE70485:GSM1782888,GSM1782889,GSM1782890,GSM1782891"	"HeLa cell line,mRNA"	chr1:155015145..155015350	26863196	MeRIP-seq:(Medium)	-	Functional Loss	SNV	"TCGA,ICGC,COSMIC"	33..33	33	"OV,ovary serous_carcinoma"	6	ovary
110589	RMVar_ID_110589	Human_SNP_ID_802616058	m1A	Human	chr1	-	206593669	206593669	206593669	CAATCCTGCCCCTGGGGCCAAGGACAGCCTTCAGGTGCAGATCCAGGGAAACCAGGTCCACCACC	CAATCCTGCCCCTGGGGCCAAGGACAGCCTTCGGGTGCAGATCCAGGGAAACCAGGTCCACCACC	T	C	EIF2D	Ensembl:ENSG00000143486	Protein coding	intron	"GSE135403:GSM4007700,GSM4007701,GSM4007702,GSM4007703"	"HTR8/Svneo,Normoxia"	chr1:206593601..206593750	32194978	MeRIP-seq:(Medium)	-	Functional Loss	SNV	"TCGA,ICGC,COSMIC"	33..33	33	"lung adenocarcinoma,LUAD"	4	lung
110590	RMVar_ID_110590	Human_SNP_ID_802622660	m1A	Human	chr1	-	154207563	154207563	154207563	ACCTAACTCAGTCCCCTGAGGTCTCCCCAACAACCATCCAGGTGACATACCTCCCCTCCAGTCAG	ACCTAACTCAGTCCCCTGAGGTCTCCCCAACACCCATCCAGGTGACATACCTCCCCTCCAGTCAG	T	G	C1orf43	Ensembl:ENSG00000143612	Protein coding	3'UTR	"GSE70485:GSM1782888,GSM1782889,GSM1782890,GSM1782891"	"HeLa cell line,mRNA"	chr1:154207384..154207647	26863196	MeRIP-seq:(Medium)	-	Functional Loss	SNV	"TCGA,ICGC,COSMIC"	33..33	33	"COAD,colon adenocarcinoma,large_intestine adenocarcinoma"	7	large intestine
110591	RMVar_ID_110591	Human_SNP_ID_802624606	m1A	Human	chr1	-	789860	789856	789861	CCGTTCCATTCCTTTCGGTTCCATTCCATTCGAGTCCATTCCATTCCATTCCATCCCATTCGAGT	CCGTTCCATTCCTTTCGGTTCCATTCCATTC_____CATTCCATTCCATTCCATCCCATTCGAGT	GGACTC	G	AL669831.3	Ensembl:ENSG00000230021	Pseudogene	intron	"GSE70485:GSM1972531,GSM1972532"	"HEPG2 cell line,mRNA heat shock 4h"	chr1:789809..790059	26863196	MeRIP-seq:(Medium)	rs1290262092	Functional Loss	DEL	ICGC	32..36	33	PBCA	1	-
110592	RMVar_ID_110592	Human_SNP_ID_802630658	m1A	Human	chr1	-	45332073	45332073	45332073	TCAACCCTGTGCCTCTCAGGTGGAGCAGGAACAGCTCTTAGCCTCAGGGAGCCTGTCGGGCAGTC	TCAACCCTGTGCCTCTCAGGTGGAGCAGGAACTGCTCTTAGCCTCAGGGAGCCTGTCGGGCAGTC	T	A	"MUTYH,AL451136.1"	"Ensembl:ENSG00000132781,Ensembl:ENSG00000288208"	"Protein coding,Protein coding"	"intron,CDS"	"GSE135403:GSM4007704,GSM4007705,GSM4007706,GSM4007707"	"HTR8/Svneo,Hypoxia IP"	chr1:45332011..45332399	32194978	MeRIP-seq:(Medium)	-	Functional Loss	SNV	"TCGA,ICGC,COSMIC"	33..33	33	"HNSC,head_neck squamous_cell_carcinoma"	15	head and neck
110593	RMVar_ID_110593	Human_SNP_ID_802636930	m1A	Human	chr1	-	20652339	20652339	20652339	GAGCCCTCTCCGCACAGCGTGGAGACGGGGCAAGGAGGGGGGTTATTAGGATTGGTGGTTTTGTT	GAGCCCTCTCCGCACAGCGTGGAGACGGGGCAGGGAGGGGGGTTATTAGGATTGGTGGTTTTGTT	T	C	DDOST	Ensembl:ENSG00000244038	Protein coding	3'UTR	"GSM3896225,GSM3896226,GSM3896227,GSM3896228,GSM3896229,GSM3896230"	"HEK-293T cells,m1A-quant-seq"	-	31548705	m1A-quant-seq:(High)	rs6893	Functional Loss	SNV	ICGC	33..33	33	COCA	4	-
110594	RMVar_ID_110594	Human_SNP_ID_802647672	m1A	Human	chr1	+	154974760	154974760	154974760	CTAGCAAACCGAGCGATCATGTCGCACAAACAAATTTACTATTCGGACAAATACGACGACGAGGA	CTAGCAAACCGAGCGATCATGTCGCACAAACACATTTACTATTCGGACAAATACGACGACGAGGA	A	C	CKS1B	Ensembl:ENSG00000173207	Protein coding	5'UTR	"GSE73941:GSM1906561,GSM1906562,GSM1906563,GSM1906564"	"HEK293T,Wild Type"	chr1:154974651..154974852	26863410	MeRIP-seq:(Medium)	-	Functional Loss	SNV	"TCGA,ICGC,COSMIC"	33..33	33	"COAD,colon adenocarcinoma,UCEC,large_intestine adenocarcinoma,endometrium endometrioid_carcinoma"	9	"uterus,large intestine"
110595	RMVar_ID_110595	Human_SNP_ID_802648220	m1A	Human	chr1	-	86914731	86914731	86914731	GCTCTCGCCTCCCTCTACTGCCTCAGTCCCCGACCCCCGCGCCCGCCTGCTTGCCCGCCTCCCTC	GCTCTCGCCTCCCTCTACTGCCTCAGTCCCCGCCCCCCGCGCCCGCCTGCTTGCCCGCCTCCCTC	T	G	-	-	Other	Unknown	"GSE70485:GSM1972533,GSM1972534"	"HEPG2 cell line,total RNA Untreated"	chr1:86914638..86914900	26863196	MeRIP-seq:(Medium)	-	Functional Loss	SNV	ICGC	33..33	33	SKCA	2	-
110596	RMVar_ID_110596	Human_SNP_ID_802654274	m1A	Human	chr1	-	41545122	41545117	41545123	TGGTGTTGGTGGTGATGGTGGTAGTGGTGATGATGGTAGTGGTGGTGGTGGTGATGGTAGCGATG	TGGTGTTGGTGGTGATGGTGGTAGTGGTGAT______AGTGGTGGTGGTGGTGATGGTAGCGATG	TACCATC	T	HIVEP3	Ensembl:ENSG00000127124	Protein coding	intron	"GSE70485:GSM1972527,GSM1972528,GSM1972529,GSM1972530"	"HEPG2 cell line,mRNA Glucose starvation 4h"	chr1:41545044..41545367	26863196	MeRIP-seq:(Medium)	-	Functional Loss	DEL	ICGC	32..37	33	PAAD	1	-
110597	RMVar_ID_110597	Human_SNP_ID_802669722	m1A	Human	chr1	+	212791738	212791738	212791738	CCGCGAGCTCCTTGTCCCATGGAGGGTCAAGGACCACCAACTCAGGAGACCCCGCCATTTTTCGT	CCGCGAGCTCCTTGTCCCATGGAGGGTCAAGGTCCACCAACTCAGGAGACCCCGCCATTTTTCGT	A	T	-	-	Other	Unknown	"GSE70485:GSM1972519,GSM1972520,GSM1972521,GSM1972522,GSM1972523,GSM1972524,GSM1972525"	"HEPG2 cell line,mRNA untreated"	chr1:212791601..212791775	26863196	MeRIP-seq:(Medium)	-	Functional Loss	SNV	COSMIC	33..33	33	haematopoietic_and_lymphoid_tissue mantle_cell_lymphoma	3	haematopoietic and lymphoid tissue
110598	RMVar_ID_110598	Human_SNP_ID_802671221	m1A	Human	chr1	+	11675727	11675727	11675727	GCTTCTCTCGTGTGCACCAGGACTGTGAAGGTACAGCCTGGAGAGGCAAGAGGTTGGTGGAGGCT	GCTTCTCTCGTGTGCACCAGGACTGTGAAGGTGCAGCCTGGAGAGGCAAGAGGTTGGTGGAGGCT	A	G	-	-	Other	Unknown	"GSE135403:GSM4007704,GSM4007705,GSM4007706,GSM4007707"	"HTR8/Svneo,Hypoxia IP"	chr1:11675676..11675750	32194978	MeRIP-seq:(Medium)	-	Functional Loss	SNV	COSMIC	33..33	33	large_intestine adenocarcinoma	10	large intestine
110599	RMVar_ID_110599	Human_SNP_ID_802677777	m1A	Human	chr1	-	204455914	204455914	204455914	ATGACCTGGTCCAGGAGGCCTGCCATTTCGCCAGGTCCCTGGCCTTCACTGTCTATGCCACCCAC	ATGACCTGGTCCAGGAGGCCTGCCATTTCGCCTGGTCCCTGGCCTTCACTGTCTATGCCACCCAC	T	A	PIK3C2B	Ensembl:ENSG00000133056	Protein coding	CDS	"GSE70485:GSM1782894,GSM1782895"	"HEPG2 cell line,total RNA rearranged at 60c"	chr1:204455851..204455925	26863196	MeRIP-seq:(Medium)	-	Functional Loss	SNV	ICGC	33..33	33	MELA	1	-
110600	RMVar_ID_110600	Human_SNP_ID_802693298	m1A	Human	chr1	+	145849624	145849609	145849624	GGGAGCTCCCCAGCGTGGGGGCCAGTGGGCCCAGAAAGTGAGAAGGGGTCCCTCGGTACTGGAAG	GGGAGCTCCCCAGCGTGG_______________GAAAGTGAGAAGGGGTCCCTCGGTACTGGAAG	GGGGCCAGTGGGCCCA	G	-	-	Other	Unknown	"GSE135403:GSM4007700,GSM4007701,GSM4007702,GSM4007703"	"HTR8/Svneo,Normoxia"	chr1:145849512..145849661	32194978	MeRIP-seq:(Medium)	-	Functional Loss	DEL	TCGA	19..33	33	BRCA	1	-
110601	RMVar_ID_110601	Human_SNP_ID_802726657	m1A	Human	chr1	+	1336395	1336395	1336395	GGCCGGCCGGACGCTCTCGCCAGCTGCTCCCCACCCCACTCGGTGCCGTGTGATCCGATTCACTG	GGCCGGCCGGACGCTCTCGCCAGCTGCTCCCCCCCCCACTCGGTGCCGTGTGATCCGATTCACTG	A	C	-	-	Other	Unknown	"GSE70485:GSM1972531,GSM1972532"	"HEPG2 cell line,mRNA heat shock 4h"	chr1:1336344..1336535	26863196	MeRIP-seq:(Medium)	-	Functional Loss	SNV	ICGC	33..33	33	BLCA	1	-
110602	RMVar_ID_110602	Human_SNP_ID_802730726	m1A	Human	chr1	+	156742401	156742401	156742401	AGAAATGACACTGGAAGGAACATCAAAGCCCCAGCTACAAAAAGAAAGTCATCAAGCCCCAAATA	AGAAATGACACTGGAAGGAACATCAAAGCCCCGGCTACAAAAAGAAAGTCATCAAGCCCCAAATA	A	G	-	-	Other	Unknown	"GSE70485:GSM1782896,GSM1782897"	"HEPG2 cell line,total RNA Untreated, competitive elution"	chr1:156742351..156742550	26863196	MeRIP-seq:(Medium)	rs1480491399	Functional Loss	SNV	ICGC	33..33	33	LICA	1	-
110603	RMVar_ID_110603	Human_SNP_ID_802740250	m1A	Human	chr1	-	77949280	77949280	77949280	TTTTTTTCAAAGGTCAGGCAGTTCCTGCTCCGACTGGGGCTCCTCCAGGTGGTCAGCCAGATTAT	TTTTTTTCAAAGGTCAGGCAGTTCCTGCTCCGGCTGGGGCTCCTCCAGGTGGTCAGCCAGATTAT	T	C	FUBP1	Ensembl:ENSG00000162613	Protein coding	exon	"GSE135403:GSM4007704,GSM4007705,GSM4007706,GSM4007707"	"HTR8/Svneo,Hypoxia IP"	chr1:77949232..77955336	32194978	MeRIP-seq:(Medium)	rs587778376	Functional Loss	SNV	COSMIC	33..33	33	"stomach adenocarcinoma,skin squamous_cell_carcinoma"	4	"skin,stomach"
110604	RMVar_ID_110604	Human_SNP_ID_802742381	m1A	Human	chr1	+	156592332	156592332	156592332	AGCTGGGCCAATATGGTCTATTACCGCCTGAAACCCCGCCGAACCACCCTTGACTCTGCCTTCAG	AGCTGGGCCAATATGGTCTATTACCGCCTGAACCCCCGCCGAACCACCCTTGACTCTGCCTTCAG	A	C	NAXE	Ensembl:ENSG00000163382	Protein coding	intron	"GSE70485:GSM1782888,GSM1782889,GSM1782890,GSM1782891"	"HeLa cell line,mRNA"	chr1:156592330..156592576	26863196	MeRIP-seq:(Medium)	rs1025418049	Functional Loss	SNV	ICGC	33..33	33	SKCA	2	-
110605	RMVar_ID_110605	Human_SNP_ID_802754371	m1A	Human	chr1	-	6554274	6554274	6554274	CCCGCCAGGTGTCGCGCGCGGCGGCGGCCCGGAGACCCAACACCGCGACCCCCAGCCCGATCCCT	CCCGCCAGGTGTCGCGCGCGGCGGCGGCCCGGTGACCCAACACCGCGACCCCCAGCCCGATCCCT	T	A	NOL9	Ensembl:ENSG00000162408	Protein coding	CDS	"GSE70485:GSM1782898,GSM1782899,GSM1782900,GSM1782901;GSE73941:GSM1906567,GSM1906568,GSM1906569,GSM1906570;GSE70485:GSM1972527,GSM1972528,GSM1972529,GSM1972530;GSE70485:GSM1972531,GSM1972532"	"HEK293T cell line,total RNA;HEK293T,ALKBH3 KO;HEPG2 cell line,mRNA Glucose starvation 4h;HEPG2 cell line,mRNA heat shock 4h"	chr1:6554227..6554385;chr1:6554197..6554291;chr1:6554224..6554449;chr1:6554233..6554418	"26,863,196,268,634,100,000,000,000,000,000"	MeRIP-seq:(Medium)	-	Functional Loss	SNV	TCGA	33..33	33	UCEC	1	-
110606	RMVar_ID_110606	Human_SNP_ID_802767106	m1A	Human	chr1	+	23559221	23559221	23559221	GGTCGAGAATGTAGTCGATGACGCGCTGTAGGATTTCCACCTGGCTAAGCTGAGTGCCTCTCGGG	GGTCGAGAATGTAGTCGATGACGCGCTGTAGGGTTTCCACCTGGCTAAGCTGAGTGCCTCTCGGG	A	G	lnc-BBS5-6	RNACentral:URS0000E2127A	lincRNA	intron	"GSE70485:GSM1782888,GSM1782889,GSM1782890,GSM1782891"	"HeLa cell line,mRNA"	chr1:23559075..23559500	26863196	MeRIP-seq:(Medium)	-	Functional Loss	SNV	"TCGA,ICGC,COSMIC"	33..33	33	"haematopoietic_and_lymphoid_tissue diffuse_large_B_cell_lymphoma,DLBC"	3	haematopoietic and lymphoid tissue
110607	RMVar_ID_110607	Human_SNP_ID_802770917	m1A	Human	chr1	-	145927060	145927060	145927060	CTTCTGGGGTTCCAGAGAGCATTCACAAACTGAAAGAAAAAGCGAAGAAACGGAAGGGTCGCGGC	CTTCTGGGGTTCCAGAGAGCATTCACAAACTGGAAGAAAAAGCGAAGAAACGGAAGGGTCGCGGC	T	C	RBM8A	Ensembl:ENSG00000265241	Protein coding	CDS	"GSE70485:GSM1782888,GSM1782889,GSM1782890,GSM1782891"	"HeLa cell line,mRNA"	chr1:145926880..145927100	26863196	MeRIP-seq:(Medium)	-	Functional Loss	SNV	ICGC	33..33	33	STAD	1	-
110608	RMVar_ID_110608	Human_SNP_ID_802779538	m1A	Human	chr1	+	171540553	171540553	171540553	AAAAAACCTGTACTTAGAGATATGAAAGAGGAACGGGAACAGAGGAAGGAGAAAGAAGGAGAAAA	AAAAAACCTGTACTTAGAGATATGAAAGAGGATCGGGAACAGAGGAAGGAGAAAGAAGGAGAAAA	A	T	PRRC2C	Ensembl:ENSG00000117523	Protein coding	CDS	"GSE70485:GSM1972531,GSM1972532"	"HEPG2 cell line,mRNA heat shock 4h"	chr1:171540502..171540675	26863196	MeRIP-seq:(Medium)	-	Functional Loss	SNV	"TCGA,ICGC"	33..33	33	SKCM	2	-
110609	RMVar_ID_110609	Human_SNP_ID_802793942	m1A	Human	chr1	-	156009550	156009550	156009550	CAGCAAGAGGAAATATGACACTCCCAAAACGAAGAAGAACTGATTGGGGCTTCCACAGCCCTCCT	CAGCAAGAGGAAATATGACACTCCCAAAACGAGGAAGAACTGATTGGGGCTTCCACAGCCCTCCT	T	C	SSR2	Ensembl:ENSG00000163479	Protein coding	CDS	"GSE70485:GSM1782896,GSM1782897"	"HEPG2 cell line,total RNA Untreated, competitive elution"	chr1:156009526..156009550	26863196	MeRIP-seq:(Medium)	rs200258821	Functional Loss	SNV	ICGC	33..33	33	LICA	1	-
110610	RMVar_ID_110610	Human_SNP_ID_802809944	m1A	Human	chr1	-	8360707	8360707	8360707	TGGCCATGCCCCACATCAAGCCCCCGCCTACCACTCCCATCCCCCAGCTGCCGGCGCCACAGGCC	TGGCCATGCCCCACATCAAGCCCCCGCCTACCCCTCCCATCCCCCAGCTGCCGGCGCCACAGGCC	T	G	RERE	Ensembl:ENSG00000142599	Protein coding	CDS	"GSE70485:GSM1972531,GSM1972532"	"HEPG2 cell line,mRNA heat shock 4h"	chr1:8360497..8360829	26863196	MeRIP-seq:(Medium)	rs1168686058	Functional Loss	SNV	ICGC	33..33	33	THCA	1	-
110611	RMVar_ID_110611	Human_SNP_ID_802825306	m1A	Human	chr1	+	108699518	108699518	108699518	CTATGATAAGGAAAGAGGAAATGAACGAGAAAAAGAGAGAGAGCGATCAAGAGAAAGGTCCAAGG	CTATGATAAGGAAAGAGGAAATGAACGAGAAAGAGAGAGAGAGCGATCAAGAGAAAGGTCCAAGG	A	G	PRPF38B	Ensembl:ENSG00000134186	Protein coding	CDS	"GSE70485:GSM1972533,GSM1972534"	"HEPG2 cell line,total RNA Untreated"	chr1:108699335..108699680	26863196	MeRIP-seq:(Medium)	-	Functional Loss	SNV	"TCGA,ICGC,COSMIC"	33..33	33	"COAD,colon adenocarcinoma,large_intestine adenocarcinoma"	4	large intestine
110612	RMVar_ID_110612	Human_SNP_ID_802839086	m1A	Human	chr1	-	31059253	31059253	31059253	GGGAGGAGGAAGTGGAGGAGGCGGCTATAATAATAGCAAACATCGATGGCCTACTGGGGATAACA	GGGAGGAGGAAGTGGAGGAGGCGGCTATAATACTAGCAAACATCGATGGCCTACTGGGGATAACA	T	G	PUM1	Ensembl:ENSG00000134644	Protein coding	CDS	"GSE70485:GSM1972519,GSM1972520,GSM1972521,GSM1972522,GSM1972523,GSM1972524,GSM1972525;GSE70485:GSM1972527,GSM1972528,GSM1972529,GSM1972530"	"HEPG2 cell line,mRNA untreated;HEPG2 cell line,mRNA Glucose starvation 4h"	chr1:31007081..31059327;chr1:31007081..31059300	26863196	MeRIP-seq:(Medium)	-	Functional Loss	SNV	"ICGC,COSMIC"	33..33	33	"mouth squamous_cell_carcinoma,RECA,large_intestine adenocarcinoma"	22	"head and neck,large intestine"
110613	RMVar_ID_110613	Human_SNP_ID_802839591	m1A	Human	chr1	+	31296731	31296731	31296731	TTGACTGGAACCAGCGGCAACTCTGGGCCCTTACGCTTCTGCTGTTCTATCATGGCGGCAACCGG	TTGACTGGAACCAGCGGCAACTCTGGGCCCTTTCGCTTCTGCTGTTCTATCATGGCGGCAACCGG	A	T	-	-	Other	Unknown	"GSE70485:GSM1782888,GSM1782889,GSM1782890,GSM1782891;GSE70485:GSM1972519,GSM1972520,GSM1972521,GSM1972522,GSM1972523,GSM1972524,GSM1972525"	"HeLa cell line,mRNA;HEPG2 cell line,mRNA untreated"	chr1:31296601..31296800;chr1:31293226..31296800	26863196	MeRIP-seq:(Medium)	rs769245953	Functional Loss	SNV	"ICGC,COSMIC"	33..33	33	"lung adenocarcinoma,LUAD"	2	lung
110614	RMVar_ID_110614	Human_SNP_ID_802842017	m1A	Human	chr1	-	143735935	143735935	143735935	GTTCGGCTGTTAACCGAAAGGTTGGTGGTTCGAGCCCATCCAGGGACGCTGATTGCAACTTTTAA	GTTCGGCTGTTAACCGAAAGGTTGGTGGTTCGGGCCCATCCAGGGACGCTGATTGCAACTTTTAA	T	C	"piR-37182,piR-59260,piR-37183,piR-59259,tRNA-Asn-GTT-6-1,piR-36706,piR-36705"	"RNACentral:URS00003B4A72,RNACentral:URS00005F0138,RNACentral:URS00003905DB,RNACentral:URS00000E6438,RNACentral:URS00005A1E0D,RNACentral:URS000020012B,RNACentral:URS00004F59A9"	"piRNA,piRNA,piRNA,piRNA,tRNA,piRNA,piRNA"	"intron,intron,intron,intron,exon,intron,exon"	"GSE97419:GSM2564283,GSM2564284,GSM2564285,GSM2564286;GSE97419:GSM2564289,GSM2564290,GSM2564291,GSM2564292"	"HEK293T cells, from four datasets;HEK293T cells, overexperss TRMT6"	-	29072297	m1A-MAP:(High)	-	Functional Loss	SNV	ICGC	33..33	33	MELA	1	-
110615	RMVar_ID_110615	Human_SNP_ID_802849217	m1A	Human	chr1	+	26864098	26864098	26864098	CTCCAAAGGGCTCCGTGGAGAGGGACTGGCAGAGCTGAGGCCACCTGGGGCTGGGGATCCCACTC	CTCCAAAGGGCTCCGTGGAGAGGGACTGGCAGGGCTGAGGCCACCTGGGGCTGGGGATCCCACTC	A	G	SFN	Ensembl:ENSG00000175793	Protein coding	3'UTR	"GSE70485:GSM1972531,GSM1972532"	"HEPG2 cell line,mRNA heat shock 4h"	chr1:26864047..26864387	26863196	MeRIP-seq:(Medium)	-	Functional Loss	SNV	ICGC	33..33	33	BRCA	1	-
110616	RMVar_ID_110616	Human_SNP_ID_802861234	m1A	Human	chr1	+	119623971	119623971	119623971	TGCTCCTCTTCCTCCTCCAGCCGGTTCTCCCCAGCACTCTCGTCGTCGTCCTCCCGGAGGCTCCG	TGCTCCTCTTCCTCCTCCAGCCGGTTCTCCCCGGCACTCTCGTCGTCGTCCTCCCGGAGGCTCCG	A	G	-	-	Other	Unknown	"GSE70485:GSM1972519,GSM1972520,GSM1972521,GSM1972522,GSM1972523,GSM1972524,GSM1972525"	"HEPG2 cell line,mRNA untreated"	chr1:119623923..119624034	26863196	MeRIP-seq:(Medium)	rs772380695	Functional Loss	SNV	"TCGA,ICGC,COSMIC"	33..33	33	"STAD,stomach adenocarcinoma"	3	stomach
110617	RMVar_ID_110617	Human_SNP_ID_802863979	m1A	Human	chr1	-	149070991	149070991	149070991	AAATCACATTTGAGGAAGACAAAGTCGACTCAACTCTCATTGGCTCATCCTCTCATGTTGAACGG	AAATCACATTTGAGGAAGACAAAGTCGACTCAGCTCTCATTGGCTCATCCTCTCATGTTGAACGG	T	C	NBPF9	Ensembl:ENSG00000269713	Protein coding	CDS	"GSM3896225,GSM3896226,GSM3896227,GSM3896228,GSM3896229,GSM3896230"	"HEK-293T cells,m1A-quant-seq"	-	31548705	m1A-quant-seq:(High)	rs797023053	Functional Loss	SNV	COSMIC	33..33	33	"prostate adenocarcinoma,bile_duct adenocarcinoma,biliary_tract adenocarcinoma,kidney clear_cell_renal_cell_carcinoma,head_neck squamous_cell_carcinoma,large_intestine adenocarcinoma,haematopoietic_and_lymphoid_tissue acute_myeloid_leukaemia,liver hepatocellular_carcinoma"	224	"biliary tract,kidney,gallbladder,liver,head and neck,prostate,large intestine,haematopoietic and lymphoid tissue"
110618	RMVar_ID_110618	Human_SNP_ID_802864154	m1A	Human	chr1	+	154932413	154932413	154932413	AGAGCCGGAGGACAGCACAGACATCAGCTCCAAGTCTGCAGGACAGGGAGATCAGAATCCAGTTA	AGAGCCGGAGGACAGCACAGACATCAGCTCCATGTCTGCAGGACAGGGAGATCAGAATCCAGTTA	A	T	-	-	Other	Unknown	"GSE70485:GSM1972519,GSM1972520,GSM1972521,GSM1972522,GSM1972523,GSM1972524,GSM1972525"	"HEPG2 cell line,mRNA untreated"	chr1:154932351..154932425	26863196	MeRIP-seq:(Medium)	-	Functional Loss	SNV	"TCGA,ICGC,COSMIC"	33..33	33	"kidney clear_cell_renal_cell_carcinoma,KIRC"	3	kidney
110619	RMVar_ID_110619	Human_SNP_ID_802867058	m1A	Human	chr1	+	227971424	227971424	227971424	AATGGTCTCCGGTCGGTGGGCTCCTCCACGCCAAGCTTGGGCCTCCCGGCGACCTCTGCAGACCC	AATGGTCTCCGGTCGGTGGGCTCCTCCACGCCCAGCTTGGGCCTCCCGGCGACCTCTGCAGACCC	A	C	-	-	Other	Unknown	"GSM3896225,GSM3896226,GSM3896227,GSM3896228,GSM3896229,GSM3896230"	"HEK-293T cells,m1A-quant-seq"	-	31548705	m1A-quant-seq:(High)	rs200489028	Functional Loss	SNV	ICGC	33..33	33	PAAD	1	-
110620	RMVar_ID_110620	Human_SNP_ID_802904861	m1A	Human	chr1	-	156207952	156207952	156207952	GATTGGTGAGGATGGAGGCAGTGGCTGCAGCCAGGGGCCCCGAGACAGCTTGAAAGACAATGTGA	GATTGGTGAGGATGGAGGCAGTGGCTGCAGCCGGGGGCCCCGAGACAGCTTGAAAGACAATGTGA	T	C	-	-	Other	Unknown	"GSE135403:GSM4007700,GSM4007701,GSM4007702,GSM4007703"	"HTR8/Svneo,Normoxia"	chr1:156207922..156210249	32194978	MeRIP-seq:(Medium)	-	Functional Loss	SNV	COSMIC	33..33	33	"colon adenocarcinoma,large_intestine adenocarcinoma"	2	large intestine
110621	RMVar_ID_110621	Human_SNP_ID_802905208	m1A	Human	chr1	+	21823704	21823704	21823704	CTGACCAGCTCCTCACCGTCGACTTGGATGGAACCTCTGCGGCCCTCCCTGCAGTGGAACTGGGT	CTGACCAGCTCCTCACCGTCGACTTGGATGGAGCCTCTGCGGCCCTCCCTGCAGTGGAACTGGGT	A	G	LDLRAD2	Ensembl:ENSG00000187942	Protein coding	3'UTR	"GSE70485:GSM1782894,GSM1782895"	"HEPG2 cell line,total RNA rearranged at 60c"	chr1:21823701..21823725	26863196	MeRIP-seq:(Medium)	rs1209865019	Functional Loss	SNV	COSMIC	33..33	33	large_intestine adenocarcinoma	3	large intestine
110622	RMVar_ID_110622	Human_SNP_ID_802905716	m1A	Human	chr1	+	59321577	59321577	59321577	CTGCAATGTCTGGTGGAGAACAGAAACCAGAGAGGTACTATGTGGGTGTGGACGTTGGAACAGGC	CTGCAATGTCTGGTGGAGAACAGAAACCAGAGTGGTACTATGTGGGTGTGGACGTTGGAACAGGC	A	T	FGGY	Ensembl:ENSG00000172456	Protein coding	CDS	"GSE70485:GSM1972533,GSM1972534"	"HEPG2 cell line,total RNA Untreated"	chr1:59321488..59321661	26863196	MeRIP-seq:(Medium)	-	Functional Loss	SNV	"TCGA,ICGC"	33..33	33	BLCA	2	-
110623	RMVar_ID_110623	Human_SNP_ID_802915281	m1A	Human	chr1	-	52772270	52772270	52772270	TCTGATAGAGAGCCAGATTCACCGTTTGGCTCAATATTATAAGACCAAGCGAGTCCTCCCTCCCA	TCTGATAGAGAGCCAGATTCACCGTTTGGCTCGATATTATAAGACCAAGCGAGTCCTCCCTCCCA	T	C	RPS13P2	Ensembl:ENSG00000228929	Pseudogene	exon	"GSE123365:GSM3896231,GSM3896232,GSM3896233,GSM3896234,GSM3896235,GSM3896236"	"HEK-293T cells,m1A-IP-seq"	-	31548705	m1A-IP-seq:(High)	rs879182143	Functional Loss	SNV	"ICGC,COSMIC"	33..33	33	"BRCA,breast ductal_carcinoma"	3	breast
110624	RMVar_ID_110624	Human_SNP_ID_802942248	m1A	Human	chr1	+	44739933	44739933	44739933	TTGCGCGTTTCTCTTCCTTGCTGACTCTCCGAATGGCCATGGACTCGTCGCTTCAGGCCCGCCTG	TTGCGCGTTTCTCTTCCTTGCTGACTCTCCGACTGGCCATGGACTCGTCGCTTCAGGCCCGCCTG	A	C	KIF2C	Ensembl:ENSG00000142945	Protein coding	start codon	"GSE70485:GSM1972519,GSM1972520,GSM1972521,GSM1972522,GSM1972523,GSM1972524,GSM1972525"	"HEPG2 cell line,mRNA untreated"	chr1:44739882..44739951	26863196	MeRIP-seq:(Medium)	-	Functional Loss	SNV	COSMIC	33..33	33	haematopoietic_and_lymphoid_tissue acute_myeloid_leukaemia	1	haematopoietic and lymphoid tissue
110625	RMVar_ID_110625	Human_SNP_ID_802948669	m1A	Human	chr1	-	44644762	44644762	44644762	TGTGGCTTCCCATACTCCAGAGTGTCATCCCCATCCACATCCAAGTCAGCATCACTGTCCGGGTT	TGTGGCTTCCCATACTCCAGAGTGTCATCCCCGTCCACATCCAAGTCAGCATCACTGTCCGGGTT	T	C	TMEM53	Ensembl:ENSG00000126106	Protein coding	intron	"GSE70485:GSM1972519,GSM1972520,GSM1972521,GSM1972522,GSM1972523,GSM1972524,GSM1972525;GSE70485:GSM1972527,GSM1972528,GSM1972529,GSM1972530"	"HEPG2 cell line,mRNA untreated;HEPG2 cell line,mRNA Glucose starvation 4h"	chr1:44644676..44644800;chr1:44644674..44644800	26863196	MeRIP-seq:(Medium)	-	Functional Loss	SNV	"TCGA,ICGC"	33..33	33	SKCM	2	-
110626	RMVar_ID_110626	Human_SNP_ID_802957806	m1A	Human	chr1	+	224189583	224189583	224189583	CCTGTTTTTTTGTTTTTTCTTTACAGCAAAGTATCCAGAGATAAAGTCCTTGATGAAACCTGATC	CCTGTTTTTTTGTTTTTTCTTTACAGCAAAGTGTCCAGAGATAAAGTCCTTGATGAAACCTGATC	A	G	DEGS1	Ensembl:ENSG00000143753	Protein coding	CDS	"GSE70485:GSM1972527,GSM1972528,GSM1972529,GSM1972530;GSE70485:GSM1972531,GSM1972532"	"HEPG2 cell line,mRNA Glucose starvation 4h;HEPG2 cell line,mRNA heat shock 4h"	chr1:224189576..224189625	26863196	MeRIP-seq:(Medium)	-	Functional Loss	SNV	"TCGA,ICGC,COSMIC"	33..33	33	"lung squamous_cell_carcinoma,LUSC"	4	lung
110627	RMVar_ID_110627	Human_SNP_ID_802968211	m1A	Human	chr1	-	100213390	100213390	100213390	AGGAGTAGGGCGGCTGCGGGGGCGCGGCGGGGATGGCGCCGTAGCCGTGCGGGCCTCACGCGTAG	AGGAGTAGGGCGGCTGCGGGGGCGCGGCGGGGGTGGCGCCGTAGCCGTGCGGGCCTCACGCGTAG	T	C	DBT	Ensembl:ENSG00000137992	Protein coding	intron	"GSE70485:GSM1972519,GSM1972520,GSM1972521,GSM1972522,GSM1972523,GSM1972524,GSM1972525;GSE70485:GSM1972527,GSM1972528,GSM1972529,GSM1972530"	"HEPG2 cell line,mRNA untreated;HEPG2 cell line,mRNA Glucose starvation 4h"	chr1:100213353..100213489;chr1:100213300..100213544	26863196	MeRIP-seq:(Medium)	-	Functional Loss	SNV	ICGC	33..33	33	SKCA	1	-
110628	RMVar_ID_110628	Human_SNP_ID_802972296	m1A	Human	chr1	+	19141483	19141483	19141483	GCCAGCAGGGCCTCCAGGGGAGAGGGGTTGCCATTGTTGACATTTTCAGCTGTCTCCAGGACCAT	GCCAGCAGGGCCTCCAGGGGAGAGGGGTTGCCGTTGTTGACATTTTCAGCTGTCTCCAGGACCAT	A	G	-	-	Other	Unknown	"GSE70485:GSM1782888,GSM1782889,GSM1782890,GSM1782891"	"HeLa cell line,mRNA"	chr1:19141315..19141546	26863196	MeRIP-seq:(Medium)	-	Functional Loss	SNV	"TCGA,ICGC,COSMIC"	33..33	33	"lung squamous_cell_carcinoma,LUSC"	3	lung
110629	RMVar_ID_110629	Human_SNP_ID_802984571	m1A	Human	chr1	-	162069869	162069869	162069869	CGGGCTGCGCGGCGCCCCTGCCCGGGGAGGGGAGCGGTGGGGCTTGCGGCCCGAAGCGGGACTGG	CGGGCTGCGCGGCGCCCCTGCCCGGGGAGGGGGGCGGTGGGGCTTGCGGCCCGAAGCGGGACTGG	T	C	-	-	Other	Unknown	"GSE73941:GSM1906561,GSM1906562,GSM1906563,GSM1906564"	"HEK293T,Wild Type"	chr1:162069775..162069900	26863410	MeRIP-seq:(Medium)	-	Functional Loss	SNV	ICGC	33..33	33	SKCA	1	-
110630	RMVar_ID_110630	Human_SNP_ID_802990921	m1A	Human	chr1	+	67791710	67791710	67791710	CATCTCCTCTGCTCCCATCTGGGCAAACTAGCAGCATCTCTCGCCTGGATGACTTAAAGAGTTCC	CATCTCCTCTGCTCCCATCTGGGCAAACTAGCTGCATCTCTCGCCTGGATGACTTAAAGAGTTCC	A	T	-	-	Other	Unknown	"GSE70485:GSM1972519,GSM1972520,GSM1972521,GSM1972522,GSM1972523,GSM1972524,GSM1972525"	"HEPG2 cell line,mRNA untreated"	chr1:67791707..67792037	26863196	MeRIP-seq:(Medium)	-	Functional Loss	SNV	"ICGC,COSMIC"	33..33	33	"oesophagus adenocarcinoma,ESCA"	2	oesophagus
110631	RMVar_ID_110631	Human_SNP_ID_802993522	m1A	Human	chr1	-	155763466	155763466	155763466	GAAGAGAATTCTCAGGAGGAGAACTCTGAGCCAGAAGAAGAGGAGGAAGAAGAAGCAGAAGGAAT	GAAGAGAATTCTCAGGAGGAGAACTCTGAGCCGGAAGAAGAGGAGGAAGAAGAAGCAGAAGGAAT	T	C	GON4L	Ensembl:ENSG00000116580	Protein coding	CDS	"GSE70485:GSM1972519,GSM1972520,GSM1972521,GSM1972522,GSM1972523,GSM1972524,GSM1972525"	"HEPG2 cell line,mRNA untreated"	chr1:155763424..155763509	26863196	MeRIP-seq:(Medium)	rs607834	Functional Loss	SNV	"ICGC,COSMIC"	33..33	33	"skin seborrhoeic_keratosis,thyroid neoplasm,COCA,oesophagus squamous_cell_carcinoma,liver neoplasm,large_intestine adenocarcinoma,haematopoietic_and_lymphoid_tissue acute_myeloid_leukaemia,endometrium endometrioid_carcinoma"	66	"uterus,liver,oesophagus,skin,head and neck,large intestine,haematopoietic and lymphoid tissue"
110632	RMVar_ID_110632	Human_SNP_ID_802994619	m1A	Human	chr1	-	225567358	225567358	225567358	AGCTGCTGTGATGGTTTATGATGATGCCAATAAGAAGTGGGTGCCAGCTGGTGGCTCAACTGGAT	AGCTGCTGTGATGGTTTATGATGATGCCAATATGAAGTGGGTGCCAGCTGGTGGCTCAACTGGAT	T	A	ENAH	Ensembl:ENSG00000154380	Protein coding	CDS	"GSE70485:GSM1972519,GSM1972520,GSM1972521,GSM1972522,GSM1972523,GSM1972524,GSM1972525"	"HEPG2 cell line,mRNA untreated"	chr1:225567307..225567454	26863196	MeRIP-seq:(Medium)	-	Functional Loss	SNV	"ICGC,COSMIC"	33..33	33	"KICH,kidney chromophobe_renal_cell_carcinoma"	4	kidney
110633	RMVar_ID_110633	Human_SNP_ID_803003796	m1A	Human	chr1	-	215573788	215573788	215573788	GAATCCACATAAGAGTTTGTCTTGAGGTACTAAATCTGCAATTAAAAATCATCTGGTATTATAAG	GAATCCACATAAGAGTTTGTCTTGAGGTACTACATCTGCAATTAAAAATCATCTGGTATTATAAG	T	G	-	-	Other	Unknown	"GSE70485:GSM1972519,GSM1972520,GSM1972521,GSM1972522,GSM1972523,GSM1972524,GSM1972525"	"HEPG2 cell line,mRNA untreated"	chr1:215573776..215573850	26863196	MeRIP-seq:(Medium)	-	Functional Loss	SNV	"TCGA,ICGC,COSMIC"	33..33	33	"OV,ovary serous_carcinoma"	3	ovary
110634	RMVar_ID_110634	Human_SNP_ID_803010124	m1A	Human	chr1	+	154963201	154963201	154963201	GCAATCTCTAAGGGTTGCATATCCCCAGGGAGAGGGGACAGCTGCCACTCCTGCCTCTGTTATCC	GCAATCTCTAAGGGTTGCATATCCCCAGGGAGGGGGGACAGCTGCCACTCCTGCCTCTGTTATCC	A	G	-	-	Other	Unknown	"GSE135403:GSM4007704,GSM4007705,GSM4007706,GSM4007707"	"HTR8/Svneo,Hypoxia IP"	chr1:154963151..154963225	32194978	MeRIP-seq:(Medium)	-	Functional Loss	SNV	ICGC	33..33	33	SKCA	1	-
110635	RMVar_ID_110635	Human_SNP_ID_803010666	m1A	Human	chr1	-	111763009	111763009	111763009	ATTATTTTGAAATAATGAAACAGATGAAATGTACCTGGTAAAGGGAGAAGGTTGATATTACATTT	ATTATTTTGAAATAATGAAACAGATGAAATGTGCCTGGTAAAGGGAGAAGGTTGATATTACATTT	T	C	-	-	Other	Unknown	"GSE135403:GSM4007700,GSM4007701,GSM4007702,GSM4007703"	"HTR8/Svneo,Normoxia"	chr1:111762849..111765828	32194978	MeRIP-seq:(Medium)	-	Functional Loss	SNV	COSMIC	33..33	33	large_intestine adenocarcinoma	2	large intestine
110636	RMVar_ID_110636	Human_SNP_ID_803010828	m1A	Human	chr1	-	150223239	150223239	150223239	CAATCTTCAAACTGAATATTTGAATTTCAAGGATGAAGAAGATGATGATGACTATGTTGAAGAAG	CAATCTTCAAACTGAATATTTGAATTTCAAGGTTGAAGAAGATGATGATGACTATGTTGAAGAAG	T	A	ANP32E	Ensembl:ENSG00000143401	Protein coding	CDS	"GSE70485:GSM1972527,GSM1972528,GSM1972529,GSM1972530"	"HEPG2 cell line,mRNA Glucose starvation 4h"	chr1:150223176..150223250	26863196	MeRIP-seq:(Medium)	-	Functional Loss	SNV	TCGA	33..33	33	ACC	1	-
110637	RMVar_ID_110637	Human_SNP_ID_803014738	m1A	Human	chr1	+	2193689	2193689	2193689	TGGCACATGGGGCAGCTGCGCAGGGCCGCGGCACCCTCCACAGACGGCTGCTGCTCCACCCTGGG	TGGCACATGGGGCAGCTGCGCAGGGCCGCGGCCCCCTCCACAGACGGCTGCTGCTCCACCCTGGG	A	C	-	-	Other	Unknown	"GSE70485:GSM1782888,GSM1782889,GSM1782890,GSM1782891;GSE70485:GSM1972527,GSM1972528,GSM1972529,GSM1972530"	"HeLa cell line,mRNA;HEPG2 cell line,mRNA Glucose starvation 4h"	chr1:2193589..2193921;chr1:2193607..2193942	26863196	MeRIP-seq:(Medium)	-	Functional Loss	SNV	TCGA	33..33	33	STAD	1	-
110638	RMVar_ID_110638	Human_SNP_ID_803025522	m1A	Human	chr1	-	67409731	67409731	67409731	CAGCTTCCCAGAAATTTGGGTTATTTGGCCTAAGCTGTGCCCTGGGATTACCTCTTCATCTTCCT	CAGCTTCCCAGAAATTTGGGTTATTTGGCCTAGGCTGTGCCCTGGGATTACCTCTTCATCTTCCT	T	C	SERBP1	Ensembl:ENSG00000142864	Protein coding	3'UTR	"GSM3896225,GSM3896226,GSM3896227,GSM3896228,GSM3896229,GSM3896230"	"HEK-293T cells,m1A-quant-seq"	-	31548705	m1A-quant-seq:(High)	rs4655707	Functional Loss	SNV	COSMIC	33..33	33	liver hepatocellular_carcinoma	1	liver
110639	RMVar_ID_110639	Human_SNP_ID_803041017	m1A	Human	chr1	+	21614084	21614084	21614084	CCGAGGGCAGCGTCCAGTGAGTAGTAATTGAAATGCTCCTGCAGTGGGAGGTGGGGGCCAGGGGA	CCGAGGGCAGCGTCCAGTGAGTAGTAATTGAAGTGCTCCTGCAGTGGGAGGTGGGGGCCAGGGGA	A	G	-	-	Other	Unknown	"GSE70485:GSM1782888,GSM1782889,GSM1782890,GSM1782891"	"HeLa cell line,mRNA"	chr1:21614037..21614123	26863196	MeRIP-seq:(Medium)	-	Functional Loss	SNV	COSMIC	33..33	33	liver hepatocellular_carcinoma	6	liver
110640	RMVar_ID_110640	Human_SNP_ID_803047962	m1A	Human	chr1	-	206696095	206696095	206696095	CTGGCAAAGAAATCATCTGCCGTGTGACTGGTAGGATGAAGGTGAAGGCAGGTGAGATGAATCCT	CTGGCAAAGAAATCATCTGCCGTGTGACTGGTGGGATGAAGGTGAAGGCAGGTGAGATGAATCCT	T	C	AL591846.2	Ensembl:ENSG00000224114	Pseudogene	exon	"GSM3896225,GSM3896226,GSM3896227,GSM3896228,GSM3896229,GSM3896230"	"HEK-293T cells,m1A-quant-seq"	-	31548705	m1A-quant-seq:(High)	rs879954703	Functional Loss	SNV	"ICGC,COSMIC"	33..33	33	"LAML,haematopoietic_and_lymphoid_tissue acute_myeloid_leukaemia"	3	haematopoietic and lymphoid tissue
110641	RMVar_ID_110641	Human_SNP_ID_803051251	m1A	Human	chr1	+	220787105	220787105	220787105	ATGGCCCACGCGGCGCCGGCGGCTGCTGCAGCAGGTGGGCACAGTGGCGCAGCTCTGGATCTACC	ATGGCCCACGCGGCGCCGGCGGCTGCTGCAGCCGGTGGGCACAGTGGCGCAGCTCTGGATCTACC	A	C	"AL445423.3,MTARC1"	"Ensembl:ENSG00000286231,Ensembl:ENSG00000186205"	"Protein coding,Protein coding"	"CDS,CDS"	"GSE70485:GSM1782894,GSM1782895"	"HEPG2 cell line,total RNA rearranged at 60c"	chr1:220786926..220787125	26863196	MeRIP-seq:(Medium)	-	Functional Loss	SNV	ICGC	33..33	33	LUSC	1	-
110642	RMVar_ID_110642	Human_SNP_ID_803056320	m1A	Human	chr1	-	45659098	45659098	45659098	AGGTTGGATGCCTCACCTTACTGAAAGGAGACACTGGACCTAAATGGCGCAGCATGATTTTGTTC	AGGTTGGATGCCTCACCTTACTGAAAGGAGACGCTGGACCTAAATGGCGCAGCATGATTTTGTTC	T	C	GPBP1L1	Ensembl:ENSG00000159592	Protein coding	5'UTR	"GSE135403:GSM4007700,GSM4007701,GSM4007702,GSM4007703"	"HTR8/Svneo,Normoxia"	chr1:45659009..45660550	32194978	MeRIP-seq:(Medium)	rs1340804810	Functional Loss	SNV	"TCGA,ICGC"	33..33	33	SKCM	2	-
110643	RMVar_ID_110643	Human_SNP_ID_803057560	m1A	Human	chr1	+	225653011	225653011	225653011	CCTCCTCCCGGAGCTTCCTCGGCCGCCCTCTGAGGGGTGCCCGCCGGGGCCGCGCGCCCGGCCGC	CCTCCTCCCGGAGCTTCCTCGGCCGCCCTCTGGGGGGTGCCCGCCGGGGCCGCGCGCCCGGCCGC	A	G	-	-	Other	Unknown	"GSE73941:GSM1906561,GSM1906562,GSM1906563,GSM1906564"	"HEK293T,Wild Type"	chr1:225652912..225653100	26863410	MeRIP-seq:(Medium)	-	Functional Loss	SNV	ICGC	33..33	33	SKCA	1	-
110644	RMVar_ID_110644	Human_SNP_ID_803058964	m1A	Human	chr1	+	39034445	39034445	39034445	AGGAAGCAGCGGGATAAGCTGATAAAGGAAGGAAAGTACACCCCTCCACCTCACCACATTGGCAA	AGGAAGCAGCGGGATAAGCTGATAAAGGAAGGGAAGTACACCCCTCCACCTCACCACATTGGCAA	A	G	NDUFS5	Ensembl:ENSG00000168653	Protein coding	CDS	"GSE70485:GSM1972519,GSM1972520,GSM1972521,GSM1972522,GSM1972523,GSM1972524,GSM1972525;GSE70485:GSM1972527,GSM1972528,GSM1972529,GSM1972530;GSE70485:GSM1972531,GSM1972532"	"HEPG2 cell line,mRNA untreated;HEPG2 cell line,mRNA Glucose starvation 4h;HEPG2 cell line,mRNA heat shock 4h"	chr1:39034390..39034491;chr1:39034375..39034536;chr1:39034369..39034468	26863196	MeRIP-seq:(Medium)	-	Functional Loss	SNV	"ICGC,COSMIC"	33..33	33	"LICA,liver neoplasm"	3	liver
110645	RMVar_ID_110645	Human_SNP_ID_803071985	m1A	Human	chr1	-	100133253	100133253	100133253	TCTTTTCCCTGCGGCCACCACCATCCTGCAGAACCGTTTCTTCTTTTCCACATAGTAACCGCATC	TCTTTTCCCTGCGGCCACCACCATCCTGCAGAGCCGTTTCTTCTTTTCCACATAGTAACCGCATC	T	C	-	-	Other	Unknown	"GSE70485:GSM1972519,GSM1972520,GSM1972521,GSM1972522,GSM1972523,GSM1972524,GSM1972525"	"HEPG2 cell line,mRNA untreated"	chr1:100133203..100133342	26863196	MeRIP-seq:(Medium)	rs757056954	Functional Loss	SNV	"TCGA,ICGC,COSMIC"	33..33	33	"UCEC,endometrium endometrioid_carcinoma"	5	uterus
110646	RMVar_ID_110646	Human_SNP_ID_803072660	m1A	Human	chr1	-	116392954	116392954	116392954	GGTACTTGTTGGTGGAGTTGAAGGGTATCTCGACGATTTTGGCGTATCTTTCTCTCATCTCCTTC	GGTACTTGTTGGTGGAGTTGAAGGGTATCTCGGCGATTTTGGCGTATCTTTCTCTCATCTCCTTC	T	C	ATP1A1-AS1	Ensembl:ENSG00000203865	lincRNA	exon	"GSE70485:GSM1782888,GSM1782889,GSM1782890,GSM1782891"	"HeLa cell line,mRNA"	chr1:116392904..116393028	26863196	MeRIP-seq:(Medium)	-	Functional Loss	SNV	COSMIC	33..33	33	kidney papillary_renal_cell_carcinoma	3	kidney
110647	RMVar_ID_110647	Human_SNP_ID_803085839	m1A	Human	chr1	-	44213759	44213759	44213759	AGTTCTAGAATGTCCCGTACATCCGCGCCCGTAGCCATCGCGCCTGAGAGATGGGGGAGCCACCG	AGTTCTAGAATGTCCCGTACATCCGCGCCCGTTGCCATCGCGCCTGAGAGATGGGGGAGCCACCG	T	A	-	-	Other	Unknown	"GSE70485:GSM1782892,GSM1782893"	"HEPG2 cell line,total RNA rearranged at 50c"	chr1:44213559..44213775	26863196	MeRIP-seq:(Medium)	-	Functional Loss	SNV	ICGC	33..33	33	ESCA	1	-
110648	RMVar_ID_110648	Human_SNP_ID_803118168	m1A	Human	chr1	+	151117986	151117986	151117986	CAGGAAGGCAATGAAAGAGAGCTACTACAGCAACAACTCCAGGAGGCCAATCGAAGAGCCCAGGA	CAGGAAGGCAATGAAAGAGAGCTACTACAGCAGCAACTCCAGGAGGCCAATCGAAGAGCCCAGGA	A	G	GABPB2	Ensembl:ENSG00000143458	Protein coding	CDS	"GSE70485:GSM1972519,GSM1972520,GSM1972521,GSM1972522,GSM1972523,GSM1972524,GSM1972525"	"HEPG2 cell line,mRNA untreated"	chr1:151117958..151118049	26863196	MeRIP-seq:(Medium)	rs1264066022	Functional Loss	SNV	ICGC	33..33	33	COCA	1	-
110649	RMVar_ID_110649	Human_SNP_ID_803131153	m1A	Human	chr1	-	153949326	153949326	153949326	GTCCACTGACCAGCGGTTACCCCCATACCCATACAGCTCCCCAAGTCTGGTTCTGCCTACCCAGC	GTCCACTGACCAGCGGTTACCCCCATACCCATTCAGCTCCCCAAGTCTGGTTCTGCCTACCCAGC	T	A	CRTC2	Ensembl:ENSG00000160741	Protein coding	3'UTR	"GSE70485:GSM1972531,GSM1972532"	"HEPG2 cell line,mRNA heat shock 4h"	chr1:153949301..153949325	26863196	MeRIP-seq:(Medium)	-	Functional Loss	SNV	COSMIC	33..33	33	lung small_cell_carcinoma	2	lung
110650	RMVar_ID_110650	Human_SNP_ID_803133906	m1A	Human	chr1	+	207331295	207331295	207331295	GGAGAGTGGAGTGGCCCACCACCTGAATGCAGAGGTAATCACTTTGGATAGTTATATTTTTGCTT	GGAGAGTGGAGTGGCCCACCACCTGAATGCAGGGGTAATCACTTTGGATAGTTATATTTTTGCTT	A	G	CD55	Ensembl:ENSG00000196352	Protein coding	CDS	"GSE70485:GSM1782888,GSM1782889,GSM1782890,GSM1782891"	"HeLa cell line,mRNA"	chr1:207331086..207331336	26863196	MeRIP-seq:(Medium)	-	Functional Loss	SNV	"TCGA,ICGC"	33..33	33	UCEC	2	-
110651	RMVar_ID_110651	Human_SNP_ID_803134863	m1A	Human	chr1	+	37978781	37978781	37978781	GGCAAACAAAGAGGTATCAAGTGACTCCAGGGACTTTCCTTTGGTACTGAATAGTCTCTGGGCTC	GGCAAACAAAGAGGTATCAAGTGACTCCAGGGCCTTTCCTTTGGTACTGAATAGTCTCTGGGCTC	A	C	-	-	Other	Unknown	"GSE135403:GSM4007700,GSM4007701,GSM4007702,GSM4007703"	"HTR8/Svneo,Normoxia"	chr1:37968076..37978814	32194978	MeRIP-seq:(Medium)	-	Functional Loss	SNV	"TCGA,ICGC"	33..33	33	READ	2	-
110652	RMVar_ID_110652	Human_SNP_ID_803137058	m1A	Human	chr1	+	116390377	116390377	116390377	ATGACAGTGGCCCACATGTGGTTTGACAATCAAATCCATGAAGCTGATACGACAGAGAATCAGAG	ATGACAGTGGCCCACATGTGGTTTGACAATCACATCCATGAAGCTGATACGACAGAGAATCAGAG	A	C	ATP1A1	Ensembl:ENSG00000163399	Protein coding	CDS	"GSE123365:GSM3896231,GSM3896232,GSM3896233,GSM3896234,GSM3896235,GSM3896236"	"HEK-293T cells,m1A-IP-seq"	-	31548705	m1A-IP-seq:(High)	-	Functional Loss	SNV	COSMIC	33..33	33	"colon adenocarcinoma,large_intestine adenocarcinoma"	3	large intestine
110653	RMVar_ID_110653	Human_SNP_ID_803144903	m1A	Human	chr1	-	156814009	156814009	156814009	TCTGATCCCTAACGGCGCCCTCCAGGAGCCGGACTTGCTGCCGCCACTTCCTGCTGGCCCAGCTC	TCTGATCCCTAACGGCGCCCTCCAGGAGCCGGGCTTGCTGCCGCCACTTCCTGCTGGCCCAGCTC	T	C	SH2D2A	Ensembl:ENSG00000027869	Protein coding	CDS	"GSE70485:GSM1972531,GSM1972532"	"HEPG2 cell line,mRNA heat shock 4h"	chr1:156813974..156814085	26863196	MeRIP-seq:(Medium)	-	Functional Loss	SNV	ICGC	33..33	33	PBCA	1	-
110654	RMVar_ID_110654	Human_SNP_ID_803155668	m1A	Human	chr1	+	153670931	153670930	153670931	ACCGCTTCGACCCACTTACCTCATGGCGCCTTAAAACACGAACAATGGAGGCCGCACCAACCGCC	ACCGCTTCGACCCACTTACCTCATGGCGCCTT_AAACACGAACAATGGAGGCCGCACCAACCGCC	TA	T	-	-	Other	Unknown	"GSE70485:GSM1782888,GSM1782889,GSM1782890,GSM1782891"	"HeLa cell line,mRNA"	chr1:153668526..153671000	26863196	MeRIP-seq:(Medium)	-	Functional Loss	DEL	TCGA	33..33	33	COAD	1	-
110655	RMVar_ID_110655	Human_SNP_ID_803176019	m1A	Human	chr1	+	110341295	110341295	110341295	GGTTGGTCCTTGGACCGGGACAGAGGTGATCGAGATCTGCCCAGCAGCAGAGACCAGCCTAGGAA	GGTTGGTCCTTGGACCGGGACAGAGGTGATCGGGATCTGCCCAGCAGCAGAGACCAGCCTAGGAA	A	G	RBM15	Ensembl:ENSG00000162775	Protein coding	CDS	"GSE135403:GSM4007704,GSM4007705,GSM4007706,GSM4007707"	"HTR8/Svneo,Hypoxia IP"	chr1:110341187..110341300	32194978	MeRIP-seq:(Medium)	rs3738751	Functional Loss	SNV	"ICGC,COSMIC"	33..33	33	"COCA,haematopoietic_and_lymphoid_tissue acute_myeloid_leukaemia"	7	haematopoietic and lymphoid tissue
110656	RMVar_ID_110656	Human_SNP_ID_803184561	m1A	Human	chr1	+	6554466	6554466	6554466	GGCCTTGCGGACCCGCAGCCAAGTGGAACGGCAGGAACCCCGCTTTAGCAGCAGTCCCGAGTCCG	GGCCTTGCGGACCCGCAGCCAAGTGGAACGGCGGGAACCCCGCTTTAGCAGCAGTCCCGAGTCCG	A	G	-	-	Other	Unknown	"GSE70485:GSM1972533,GSM1972534"	"HEPG2 cell line,total RNA Untreated"	chr1:6554336..6554465	26863196	MeRIP-seq:(Medium)	rs12742808	Functional Loss	SNV	COSMIC	33..33	33	liver hepatocellular_carcinoma	1	liver
110657	RMVar_ID_110657	Human_SNP_ID_803207263	m1A	Human	chr1	-	179889371	179889371	179889371	ACAAAGGTAAACCAACAGACAAACAATCTCTTACCATATCTTGGGTATCTTAGAGGGGGTCGACG	ACAAAGGTAAACCAACAGACAAACAATCTCTTGCCATATCTTGGGTATCTTAGAGGGGGTCGACG	T	C	-	-	Other	Unknown	"GSE135403:GSM4007700,GSM4007701,GSM4007702,GSM4007703"	"HTR8/Svneo,Normoxia"	chr1:179889362..179903980	32194978	MeRIP-seq:(Medium)	-	Functional Loss	SNV	"TCGA,ICGC,COSMIC"	33..33	33	"COAD,colon adenocarcinoma,large_intestine adenocarcinoma"	6	large intestine
110658	RMVar_ID_110658	Human_SNP_ID_803208848	m1A	Human	chr1	-	67753901	67753901	67753901	TGGCAGAGTGCTCACATACACTGCCACACTTAACGCCCGCCACCTGTCCTGCTGGGCAGGCATTC	TGGCAGAGTGCTCACATACACTGCCACACTTATCGCCCGCCACCTGTCCTGCTGGGCAGGCATTC	T	A	GNG12	Ensembl:ENSG00000172380	Protein coding	intron	"GSE135403:GSM4007704,GSM4007705,GSM4007706,GSM4007707"	"HTR8/Svneo,Hypoxia IP"	chr1:67753894..67754010	32194978	MeRIP-seq:(Medium)	-	Functional Loss	SNV	ICGC	33..33	33	CHOL	1	-
110659	RMVar_ID_110659	Human_SNP_ID_803210245	m1A	Human	chr1	-	12568159	12568159	12568159	AGTCCCAGGACCTTTGCACAGGACTGATGGGTATAACTGACCCCCACAGGGAGGCAGGAAAACAG	AGTCCCAGGACCTTTGCACAGGACTGATGGGTGTAACTGACCCCCACAGGGAGGCAGGAAAACAG	T	C	DHRS3	Ensembl:ENSG00000162496	Protein coding	3'UTR	"GSE135403:GSM4007704,GSM4007705,GSM4007706,GSM4007707"	"HTR8/Svneo,Hypoxia IP"	chr1:12568108..12568358	32194978	MeRIP-seq:(Medium)	rs4580	Functional Loss	SNV	ICGC	33..33	33	LUSC	1	-
110660	RMVar_ID_110660	Human_SNP_ID_803227502	m1A	Human	chr1	-	39565227	39565226	39565227	TGTTGCCCTGGCCCAGAGGAAGGAAGAGAGAAAGGCTCACCTGACCAACCAGTATATGCAACGAG	TGTTGCCCTGGCCCAGAGGAAGGAAGAGAGAA_GGCTCACCTGACCAACCAGTATATGCAACGAG	CT	C	PABPC4	Ensembl:ENSG00000090621	Protein coding	CDS	"GSE70485:GSM1782888,GSM1782889,GSM1782890,GSM1782891"	"HeLa cell line,mRNA"	chr1:39565176..39565307	26863196	MeRIP-seq:(Medium)	-	Functional Loss	DEL	ICGC	33..33	33	PRAD	1	-
110661	RMVar_ID_110661	Human_SNP_ID_803229480	m1A	Human	chr1	-	236012024	236012024	236012024	GGCTGTTTTACAGATGTAGATGAATGCCAGCCAAGCCGATGTCACCCTGACGCCTTCTGCTACAA	GGCTGTTTTACAGATGTAGATGAATGCCAGCCCAGCCGATGTCACCCTGACGCCTTCTGCTACAA	T	G	NID1	Ensembl:ENSG00000116962	Protein coding	CDS	"GSE135403:GSM4007704,GSM4007705,GSM4007706,GSM4007707"	"HTR8/Svneo,Hypoxia IP"	chr1:236011926..236012025	32194978	MeRIP-seq:(Medium)	-	Functional Loss	SNV	"TCGA,ICGC,COSMIC"	33..33	33	"lung adenocarcinoma,right_lower_lobe adenocarcinoma,LUAD"	4	lung
110662	RMVar_ID_110662	Human_SNP_ID_803231231	m1A	Human	chr1	+	16678268	16678268	16678268	AGTAAAGAGCCATAGCGAAGTGAAAAACAACCACGTGCAGTGGCCGGGAATTGAACCCGGGTCTC	AGTAAAGAGCCATAGCGAAGTGAAAAACAACCGCGTGCAGTGGCCGGGAATTGAACCCGGGTCTC	A	G	-	-	Other	Unknown	"GSE73941:GSM1906561,GSM1906562,GSM1906563,GSM1906564"	"HEK293T,Wild Type"	chr1:16678259..16678346	26863410	MeRIP-seq:(Medium)	rs771367393	Functional Loss	SNV	ICGC	33..33	33	PBCA	1	-
110663	RMVar_ID_110663	Human_SNP_ID_803246998	m1A	Human	chr1	-	31756049	31756049	31756049	GCCCGGGGGCCCAGCCCCACCTGCTGAGGCCGATTTGCACTCGGGGAGCAGCAATGATCTGTTCA	GCCCGGGGGCCCAGCCCCACCTGCTGAGGCCGGTTTGCACTCGGGGAGCAGCAATGATCTGTTCA	T	C	ADGRB2	Ensembl:ENSG00000121753	Protein coding	CDS	"GSE135403:GSM4007704,GSM4007705,GSM4007706,GSM4007707"	"HTR8/Svneo,Hypoxia IP"	chr1:31744250..31756106	32194978	MeRIP-seq:(Medium)	-	Functional Loss	SNV	"TCGA,ICGC"	33..33	33	UCEC	2	-
110664	RMVar_ID_110664	Human_SNP_ID_803249595	m1A	Human	chr1	+	23392605	23392605	23392605	CACTCCACACATCATACACACACACTCCACACATCATACACACACACACACACTCCACACATCAT	CACTCCACACATCATACACACACACTCCACACGTCATACACACACACACACACTCCACACATCAT	A	G	-	-	Other	Unknown	"GSE70485:GSM1972531,GSM1972532"	"HEPG2 cell line,mRNA heat shock 4h"	chr1:23392539..23392650	26863196	MeRIP-seq:(Medium)	rs62642604	Functional Loss	SNV	ICGC	33..33	33	MELA	1	-
110665	RMVar_ID_110665	Human_SNP_ID_803250277	m1A	Human	chr1	+	120341821	120341821	120341821	TTGAACACATCCCCATTAAATAAGTCCTTGGAAAAGAAGCAGCCGCTATTTCCACCCCACCCCCC	TTGAACACATCCCCATTAAATAAGTCCTTGGAGAAGAAGCAGCCGCTATTTCCACCCCACCCCCC	A	G	-	-	Other	Unknown	"GSE70485:GSM1972531,GSM1972532"	"HEPG2 cell line,mRNA heat shock 4h"	chr1:120341770..120341866	26863196	MeRIP-seq:(Medium)	-	Functional Loss	SNV	"TCGA,ICGC"	33..33	33	LUSC	2	-
110666	RMVar_ID_110666	Human_SNP_ID_803256195	m1A	Human	chr1	-	205810257	205810257	205810257	TGAGTCTCGGGCCAACGCCAAGGGGGTTCGGGAGGAGGACGCCCTGCTGGAGAACGGGAGCCAGA	TGAGTCTCGGGCCAACGCCAAGGGGGTTCGGGGGGAGGACGCCCTGCTGGAGAACGGGAGCCAGA	T	C	SLC41A1	Ensembl:ENSG00000133065	Protein coding	CDS	"GSE70485:GSM1782888,GSM1782889,GSM1782890,GSM1782891"	"HeLa cell line,mRNA"	chr1:205810210..205810286	26863196	MeRIP-seq:(Medium)	-	Functional Loss	SNV	"TCGA,ICGC,COSMIC"	33..33	33	"UCEC,endometrium endometrioid_carcinoma"	3	uterus
110667	RMVar_ID_110667	Human_SNP_ID_803266592	m1A	Human	chr1	-	26780951	26780951	26780951	TGAGGGGAGTAAGGTGAGGACAAGGAACAGAAAGGCGTGAGGTGATGGAGGGAGGGGAGGTGGAA	TGAGGGGAGTAAGGTGAGGACAAGGAACAGAACGGCGTGAGGTGATGGAGGGAGGGGAGGTGGAA	T	G	-	-	Other	Unknown	"GSE70485:GSM1782894,GSM1782895"	"HEPG2 cell line,total RNA rearranged at 60c"	chr1:26780926..26780950	26863196	MeRIP-seq:(Medium)	-	Functional Loss	SNV	"TCGA,ICGC,COSMIC"	33..33	33	"UCEC,endometrium endometrioid_carcinoma"	4	uterus
110668	RMVar_ID_110668	Human_SNP_ID_803278537	m1A	Human	chr1	-	27668508	27668508	27668508	TGCAGGTAAGAAAAAGTGCTCGGAGAGCTCGGACAGCGGCTCCGGGTTCTGGAAGGCCCTGACCT	TGCAGGTAAGAAAAAGTGCTCGGAGAGCTCGGGCAGCGGCTCCGGGTTCTGGAAGGCCCTGACCT	T	C	IFI6	Ensembl:ENSG00000126709	Protein coding	CDS	"GSE70485:GSM1972527,GSM1972528,GSM1972529,GSM1972530"	"HEPG2 cell line,mRNA Glucose starvation 4h"	chr1:27668178..27668570	26863196	MeRIP-seq:(Medium)	-	Functional Loss	SNV	COSMIC	33..33	33	"central_nervous_system astrocytoma_Grade_IV,brain astrocytoma_Grade_IV"	6	brain
110669	RMVar_ID_110669	Human_SNP_ID_803288209	m1A	Human	chr1	+	32650499	32650499	32650499	CTTGATCGCCTTCTGTTCTTCAGTCAAATTGTAATCTCTAACATCTTCCTCTTCCTGCGCCATGA	CTTGATCGCCTTCTGTTCTTCAGTCAAATTGTCATCTCTAACATCTTCCTCTTCCTGCGCCATGA	A	C	-	-	Other	Unknown	"GSE70485:GSM1972531,GSM1972532"	"HEPG2 cell line,mRNA heat shock 4h"	chr1:32650451..32650525	26863196	MeRIP-seq:(Medium)	-	Functional Loss	SNV	"TCGA,ICGC"	33..33	33	UCEC	2	-
110670	RMVar_ID_110670	Human_SNP_ID_803288278	m1A	Human	chr1	+	236900204	236900204	236900204	CTACAGGAAAATAGGTGAATAATTAGATATATATATTCATTCTACGGGATATTATTCAGTAGTGG	CTACAGGAAAATAGGTGAATAATTAGATATATGTATTCATTCTACGGGATATTATTCAGTAGTGG	A	G	MTR	Ensembl:ENSG00000116984	Protein coding	3'UTR	"GSM3896225,GSM3896226,GSM3896227,GSM3896228,GSM3896229,GSM3896230"	"HEK-293T cells,m1A-quant-seq"	-	31548705	m1A-quant-seq:(High)	rs9779	Functional Loss	SNV	ICGC	33..33	33	COCA	3	-
110671	RMVar_ID_110671	Human_SNP_ID_803301088	m1A	Human	chr1	-	211382892	211382892	211382892	GGAAACTGCAGAGAAACAACCTGTTTGGTCCGACTTGACAACCTCAACCGGACCGAAGGTGCTGA	GGAAACTGCAGAGAAACAACCTGTTTGGTCCGCCTTGACAACCTCAACCGGACCGAAGGTGCTGA	T	G	-	-	Other	Unknown	"GSE70485:GSM1972519,GSM1972520,GSM1972521,GSM1972522,GSM1972523,GSM1972524,GSM1972525"	"HEPG2 cell line,mRNA untreated"	chr1:211382847..211382940	26863196	MeRIP-seq:(Medium)	-	Functional Loss	SNV	ICGC	33..33	33	BRCA	1	-
110673	RMVar_ID_110673	Human_SNP_ID_803304142	m1A	Human	chr1	-	21176270	21176270	21176270	GCAGCGGTACCGCCTCCTCACCCGGCGGCGGCAGCAGCGGCGGCGGCGGCGGCGGCGGCGGCGGC	GCAGCGGTACCGCCTCCTCACCCGGCGGCGGCGGCAGCGGCGGCGGCGGCGGCGGCGGCGGCGGC	T	C	EIF4G3	Ensembl:ENSG00000075151	Protein coding	5'UTR	"GSE73941:GSM1906561,GSM1906562,GSM1906563,GSM1906564;GSE73941:GSM1906567,GSM1906568,GSM1906569,GSM1906570"	"HEK293T,Wild Type;HEK293T,ALKBH3 KO"	chr1:21176176..21176375;chr1:21176176..21176350	26863410	MeRIP-seq:(Medium)	rs749796228	Functional Loss	SNV	"ICGC,COSMIC"	33..33	33	"PAAD,oesophagus adenocarcinoma"	5	oesophagus
110674	RMVar_ID_110674	Human_SNP_ID_803311347	m1A	Human	chr1	-	151600318	151600318	151600318	GGCAGAGGGTTTCCTCACTTCTCAGACGGGGCAGCCGGGCAGAGACGCTCCTCACCTCCCAGACA	GGCAGAGGGTTTCCTCACTTCTCAGACGGGGCGGCCGGGCAGAGACGCTCCTCACCTCCCAGACA	T	C	-	-	Other	Unknown	"GSE70485:GSM1782898,GSM1782899,GSM1782900,GSM1782901"	"HEK293T cell line,total RNA"	chr1:151600295..151600419	26863196	MeRIP-seq:(Medium)	rs1407254743	Functional Loss	SNV	ICGC	33..33	33	LUSC	2	-
110675	RMVar_ID_110675	Human_SNP_ID_803317172	m1A	Human	chr1	-	209676019	209676019	209676019	CGGTCTGTCTCTGTCTACTGCGTCTCCCTCCCACTCCGCTGGTCTCCCACAGTTCCTAGGAGGCG	CGGTCTGTCTCTGTCTACTGCGTCTCCCTCCCCCTCCGCTGGTCTCCCACAGTTCCTAGGAGGCG	T	G	HSD11B1-AS1	Ensembl:ENSG00000227591	lincRNA	intron	"GSE135403:GSM4007704,GSM4007705,GSM4007706,GSM4007707"	"HTR8/Svneo,Hypoxia IP"	chr1:209675467..209676100	32194978	MeRIP-seq:(Medium)	-	Functional Loss	SNV	ICGC	33..33	33	BLCA	1	-
110676	RMVar_ID_110676	Human_SNP_ID_803319933	m1A	Human	chr1	-	149887040	149887040	149887040	CGGTGCACTCGCCCTACCGGGAACTGGAGGCCAGCGCGGGACGAGCGCGACTTGGCCTTGGCGCG	CGGTGCACTCGCCCTACCGGGAACTGGAGGCCTGCGCGGGACGAGCGCGACTTGGCCTTGGCGCG	T	A	-	-	Other	Unknown	"GSE70485:GSM1972519,GSM1972520,GSM1972521,GSM1972522,GSM1972523,GSM1972524,GSM1972525"	"HEPG2 cell line,mRNA untreated"	chr1:149886989..149887063	26863196	MeRIP-seq:(Medium)	-	Functional Loss	SNV	"TCGA,ICGC,COSMIC"	33..33	33	"HNSC,head_neck squamous_cell_carcinoma"	3	head and neck
110677	RMVar_ID_110677	Human_SNP_ID_803328342	m1A	Human	chr1	+	150344256	150344256	150344256	GAAGCCCACGTCAGAGCTCAGATGGCAAAAAGACAGAAGTAAGTGCCATGGGATTGGGTGGAAAC	GAAGCCCACGTCAGAGCTCAGATGGCAAAAAGGCAGAAGTAAGTGCCATGGGATTGGGTGGAAAC	A	G	PRPF3	Ensembl:ENSG00000117360	Protein coding	CDS	"GSE135403:GSM4007700,GSM4007701,GSM4007702,GSM4007703"	"HTR8/Svneo,Normoxia"	chr1:150343449..150344308	32194978	MeRIP-seq:(Medium)	-	Functional Loss	SNV	"TCGA,ICGC,COSMIC"	33..33	33	"UCEC,endometrium endometrioid_carcinoma"	3	uterus
110678	RMVar_ID_110678	Human_SNP_ID_803336098	m1A	Human	chr1	+	119915441	119915441	119915441	TCTGACCAGTCAGAAGCAGAGTGGGGTGATGAACTTGACCACTGGTCAGGAGACTCTGGGGATGG	TCTGACCAGTCAGAAGCAGAGTGGGGTGATGACCTTGACCACTGGTCAGGAGACTCTGGGGATGG	A	C	-	-	Other	Unknown	"GSE70485:GSM1782892,GSM1782893"	"HEPG2 cell line,total RNA rearranged at 50c"	chr1:119915363..119915622	26863196	MeRIP-seq:(Medium)	-	Functional Loss	SNV	"TCGA,ICGC,COSMIC"	33..33	33	"CESC,cervix squamous_cell_carcinoma"	3	uterus
110679	RMVar_ID_110679	Human_SNP_ID_803341731	m1A	Human	chr1	-	1035666	1035666	1035666	CCACCCCTTGCTGAACAGGGAGAAGGGAGGACAATAGAGCGGAGCCCCCTGACCGGACTCTGGCC	CCACCCCTTGCTGAACAGGGAGAAGGGAGGACTATAGAGCGGAGCCCCCTGACCGGACTCTGGCC	T	A	-	-	Other	Unknown	"GSE70485:GSM1972527,GSM1972528,GSM1972529,GSM1972530"	"HEPG2 cell line,mRNA Glucose starvation 4h"	chr1:1035663..1036460	26863196	MeRIP-seq:(Medium)	-	Functional Loss	SNV	ICGC	33..33	33	MALY	1	-
110680	RMVar_ID_110680	Human_SNP_ID_803345941	m1A	Human	chr1	-	1623947	1623947	1623947	CGCCGCACAGGAGCCGGTGCGGCCCGGGACTCACGGGCGCGAGTGAGCGGTCTCGTAGCGGTCGA	CGCCGCACAGGAGCCGGTGCGGCCCGGGACTCCCGGGCGCGAGTGAGCGGTCTCGTAGCGGTCGA	T	G	-	-	Other	Unknown	"GSE70485:GSM1782888,GSM1782889,GSM1782890,GSM1782891"	"HeLa cell line,mRNA"	chr1:1623901..1624151	26863196	MeRIP-seq:(Medium)	-	Functional Loss	SNV	COSMIC	33..33	33	stomach mixed_intestinal_and_diffuse_adenocarcinoma-unclassifiable	7	stomach
110681	RMVar_ID_110681	Human_SNP_ID_803349989	m1A	Human	chr1	+	155014874	155014874	155014874	AGCTTTTCACTGAGGGCGGTGGCGGAGCTGTCATGGGGGCCGGGGGTAGCGGGACGGCCACTGGG	AGCTTTTCACTGAGGGCGGTGGCGGAGCTGTCGTGGGGGCCGGGGGTAGCGGGACGGCCACTGGG	A	G	ZBTB7B	Ensembl:ENSG00000160685	Protein coding	CDS	"GSE70485:GSM1972531,GSM1972532"	"HEPG2 cell line,mRNA heat shock 4h"	chr1:155014828..155015014	26863196	MeRIP-seq:(Medium)	-	Functional Loss	SNV	ICGC	33..33	33	STAD	1	-
110682	RMVar_ID_110682	Human_SNP_ID_803355641	m1A	Human	chr1	-	15807419	15807419	15807419	TGCACGGAGGAGCTCTTTGACTTCTTGCATGCAAAGGACCATTGCGTGGCCCACAAACTCTTTAA	TGCACGGAGGAGCTCTTTGACTTCTTGCATGCGAAGGACCATTGCGTGGCCCACAAACTCTTTAA	T	C	UQCRHL	Ensembl:ENSG00000233954	Protein coding	CDS	"GSM3896225,GSM3896226,GSM3896227,GSM3896228,GSM3896229,GSM3896230"	"HEK-293T cells,m1A-quant-seq"	-	31548705	m1A-quant-seq:(High)	rs10722	Functional Loss	SNV	"ICGC,COSMIC"	33..33	33	"stomach adenocarcinoma,LAML,oesophagus adenocarcinoma,gastroesophageal_junction adenocarcinoma,haematopoietic_and_lymphoid_tissue acute_myeloid_leukaemia"	6	"oesophagus,stomach,haematopoietic and lymphoid tissue"
110683	RMVar_ID_110683	Human_SNP_ID_803379271	m1A	Human	chr1	-	37482841	37482841	37482841	ATTTTTGTCCTTGCTTGGGGCTCTGGGGGGTGAGAGGAGAGCATTGGCACGGAGCTCATCTGCCA	ATTTTTGTCCTTGCTTGGGGCTCTGGGGGGTGGGAGGAGAGCATTGGCACGGAGCTCATCTGCCA	T	C	-	-	Other	Unknown	"GSE70485:GSM1782892,GSM1782893"	"HEPG2 cell line,total RNA rearranged at 50c"	chr1:37482829..37483069	26863196	MeRIP-seq:(Medium)	-	Functional Loss	SNV	"TCGA,ICGC,COSMIC"	33..33	33	"UCEC,endometrium endometrioid_carcinoma"	3	uterus
110684	RMVar_ID_110684	Human_SNP_ID_803379733	m1A	Human	chr1	+	25901068	25901068	25901068	CAGCAGGGTCTTTGGATTCTTTGTTCTTCCGCACTTCTTCAATGTGCTTATCCTGTAAAGGAAGG	CAGCAGGGTCTTTGGATTCTTTGTTCTTCCGCGCTTCTTCAATGTGCTTATCCTGTAAAGGAAGG	A	G	-	-	Other	Unknown	"GSE70485:GSM1782888,GSM1782889,GSM1782890,GSM1782891"	"HeLa cell line,mRNA"	chr1:25900911..25901115	26863196	MeRIP-seq:(Medium)	-	Functional Loss	SNV	"ICGC,COSMIC"	33..33	33	"COAD,colon adenocarcinoma,large_intestine adenocarcinoma"	6	large intestine
110685	RMVar_ID_110685	Human_SNP_ID_803384358	m1A	Human	chr1	+	203861676	203861676	203861676	TTTGTGAAATTCCACCATGGCGTACCGTGGCCAGGGTCAGAAAGTGCAGAAGGTTATGGTGCAGC	TTTGTGAAATTCCACCATGGCGTACCGTGGCCGGGGTCAGAAAGTGCAGAAGGTTATGGTGCAGC	A	G	SNRPE	Ensembl:ENSG00000182004	Protein coding	CDS	"GSE135403:GSM4007700,GSM4007701,GSM4007702,GSM4007703"	"HTR8/Svneo,Normoxia"	chr1:203861626..203861725	32194978	MeRIP-seq:(Medium)	-	Functional Loss	SNV	ICGC	33..33	33	STAD	1	-
110686	RMVar_ID_110686	Human_SNP_ID_803385378	m1A	Human	chr1	-	154212368	154212368	154212368	CTCTTCCTTTCTCTTTCCTAAGGTCTTTGGCCAGAATGAGTACCTACGCTATCAGGAGGCCCTGA	CTCTTCCTTTCTCTTTCCTAAGGTCTTTGGCCCGAATGAGTACCTACGCTATCAGGAGGCCCTGA	T	G	C1orf43	Ensembl:ENSG00000143612	Protein coding	3'UTR	"GSE135403:GSM4007700,GSM4007701,GSM4007702,GSM4007703"	"HTR8/Svneo,Normoxia"	chr1:154212301..154212400	32194978	MeRIP-seq:(Medium)	-	Functional Loss	SNV	TCGA	33..33	33	OV	1	-
110687	RMVar_ID_110687	Human_SNP_ID_803391521	m1A	Human	chr1	+	150629539	150629539	150629539	AAGGCAACCGGAGAAGGGAAGGGGGAGGGGAAACGGGGACAACCTGCGCTGCTGCTTCGGCTCCT	AAGGCAACCGGAGAAGGGAAGGGGGAGGGGAATCGGGGACAACCTGCGCTGCTGCTTCGGCTCCT	A	T	-	-	Other	Unknown	"GSE70485:GSM1782888,GSM1782889,GSM1782890,GSM1782891;GSE70485:GSM1972519,GSM1972520,GSM1972521,GSM1972522,GSM1972523,GSM1972524,GSM1972525;GSE70485:GSM1972527,GSM1972528,GSM1972529,GSM1972530;GSE70485:GSM1972531,GSM1972532"	"HeLa cell line,mRNA;HEPG2 cell line,mRNA untreated;HEPG2 cell line,mRNA Glucose starvation 4h;HEPG2 cell line,mRNA heat shock 4h"	chr1:150627526..150629600;chr1:150629362..150629625;chr1:150627501..150629625;chr1:150629349..150629625	26863196	MeRIP-seq:(Medium)	-	Functional Loss	SNV	"TCGA,ICGC,COSMIC"	33..33	33	"GBM,central_nervous_system astrocytoma_Grade_IV,brain astrocytoma_Grade_IV"	10	brain
110688	RMVar_ID_110688	Human_SNP_ID_803392459	m1A	Human	chr1	-	98661836	98661836	98661836	AGCACCTCCGCCTGCAGCAGGGCGGAAGAGCCACTGCTGCCCGGAAAGGGGGCGCCGCCCCCCGG	AGCACCTCCGCCTGCAGCAGGGCGGAAGAGCCGCTGCTGCCCGGAAAGGGGGCGCCGCCCCCCGG	T	C	-	-	Other	Unknown	"GSE73941:GSM1906567,GSM1906568,GSM1906569,GSM1906570"	"HEK293T,ALKBH3 KO"	chr1:98661747..98661877	26863410	MeRIP-seq:(Medium)	rs9728148	Functional Loss	SNV	"ICGC,COSMIC"	33..33	33	"thyroid neoplasm,COCA,head_neck squamous_cell_carcinoma"	11	head and neck
110689	RMVar_ID_110689	Human_SNP_ID_803401972	m1A	Human	chr1	+	181089450	181089450	181089450	GCGCCGCCCCTGCGGCTGCCCCCTAGGCGGGGAGGACCCGCCGGGTACACCGGCCGCGACCCCCC	GCGCCGCCCCTGCGGCTGCCCCCTAGGCGGGGGGGACCCGCCGGGTACACCGGCCGCGACCCCCC	A	G	IER5	Ensembl:ENSG00000162783	Protein coding	CDS	"GSE73941:GSM1906567,GSM1906568,GSM1906569,GSM1906570"	"HEK293T,ALKBH3 KO"	chr1:181089359..181089615	26863410	MeRIP-seq:(Medium)	-	Functional Loss	SNV	ICGC	33..33	33	SKCA	1	-
110690	RMVar_ID_110690	Human_SNP_ID_803429316	m1A	Human	chr1	-	70250505	70250505	70250505	CCAAATATAAAAATAAATCAATTTGTAAACATACTTTTACATCTTTATCACTCTCTGATTTTCTT	CCAAATATAAAAATAAATCAATTTGTAAACATGCTTTTACATCTTTATCACTCTCTGATTTTCTT	T	C	-	-	Other	Unknown	"GSE70485:GSM1782894,GSM1782895"	"HEPG2 cell line,total RNA rearranged at 60c"	chr1:70250476..70250525	26863196	MeRIP-seq:(Medium)	-	Functional Loss	SNV	"TCGA,ICGC"	33..33	33	BRCA	2	-
110691	RMVar_ID_110691	Human_SNP_ID_803449553	m1A	Human	chr1	-	150346428	150346428	150346428	CCACTTTATCCGATGCAGCATAAGACGCTTAAATTTCTTCTGGGCCTTGGGGCCTGGAAACAGAG	CCACTTTATCCGATGCAGCATAAGACGCTTAACTTTCTTCTGGGCCTTGGGGCCTGGAAACAGAG	T	G	-	-	Other	Unknown	"GSE70485:GSM1972531,GSM1972532"	"HEPG2 cell line,mRNA heat shock 4h"	chr1:150346426..150346450	26863196	MeRIP-seq:(Medium)	-	Functional Loss	SNV	"TCGA,ICGC,COSMIC"	33..33	33	"UCEC,endometrium endometrioid_carcinoma"	3	uterus
110692	RMVar_ID_110692	Human_SNP_ID_803464204	m1A	Human	chr1	-	206696120	206696120	206696120	ACTTTTGTCCATGTCACTGATCTTTCTGGCAAAGAAATCATCTGCCGTGTGACTGGTAGGATGAA	ACTTTTGTCCATGTCACTGATCTTTCTGGCAAGGAAATCATCTGCCGTGTGACTGGTAGGATGAA	T	C	AL591846.2	Ensembl:ENSG00000224114	Pseudogene	exon	"GSE135403:GSM4007700,GSM4007701,GSM4007702,GSM4007703;GSE135403:GSM4007704,GSM4007705,GSM4007706,GSM4007707"	"HTR8/Svneo,Normoxia;HTR8/Svneo,Hypoxia IP"	chr1:206696101..206696175	32194978	MeRIP-seq:(Medium)	rs782188132	Functional Loss	SNV	"ICGC,COSMIC"	33..33	33	"STAD,haematopoietic_and_lymphoid_tissue acute_myeloid_leukaemia"	5	haematopoietic and lymphoid tissue
110693	RMVar_ID_110693	Human_SNP_ID_803464296	m1A	Human	chr1	+	54715916	54715916	54715916	CGGGCTGGAAGGCAGGGCATCAGCTATGGAACAACCTGGGCAGGATCCCACCTCAGACGACGTCA	CGGGCTGGAAGGCAGGGCATCAGCTATGGAACGACCTGGGCAGGATCCCACCTCAGACGACGTCA	A	G	"TTC4,MROH7-TTC4"	"Ensembl:ENSG00000243725,Ensembl:ENSG00000271723"	"Protein coding,Protein coding"	"CDS,intron"	"GSE70485:GSM1972519,GSM1972520,GSM1972521,GSM1972522,GSM1972523,GSM1972524,GSM1972525"	"HEPG2 cell line,mRNA untreated"	chr1:54715866..54715992	26863196	MeRIP-seq:(Medium)	-	Functional Loss	SNV	"TCGA,ICGC"	33..33	33	LGG	2	-
110694	RMVar_ID_110694	Human_SNP_ID_803477494	m1A	Human	chr1	+	165827844	165827844	165827844	GGGAGGAGGGGCGGCGCGAACCATGGCCGGGGACAGCGAGCAGACCCTGCAGAACCACCAGCAGC	GGGAGGAGGGGCGGCGCGAACCATGGCCGGGGGCAGCGAGCAGACCCTGCAGAACCACCAGCAGC	A	G	UCK2	Ensembl:ENSG00000143179	Protein coding	CDS	"GSE70485:GSM1972533,GSM1972534"	"HEPG2 cell line,total RNA Untreated"	chr1:165827626..165827952	26863196	MeRIP-seq:(Medium)	-	Functional Loss	SNV	COSMIC	33..33	33	"central_nervous_system astrocytoma_Grade_IV,brain astrocytoma_Grade_IV"	4	brain
110695	RMVar_ID_110695	Human_SNP_ID_803490049	m1A	Human	chr1	+	1050561	1050561	1050561	GGCACTGCGGGACCGCCGCCTGGAGTTCCGCTACGACCTGGGCAAGGGGGCAGCGGTCATCAGGT	GGCACTGCGGGACCGCCGCCTGGAGTTCCGCTGCGACCTGGGCAAGGGGGCAGCGGTCATCAGGT	A	G	AGRN	Ensembl:ENSG00000188157	Protein coding	CDS	"GSE70485:GSM1782888,GSM1782889,GSM1782890,GSM1782891"	"HeLa cell line,mRNA"	chr1:1050426..1050617	26863196	MeRIP-seq:(Medium)	-	Functional Loss	SNV	COSMIC	33..33	33	"colon adenocarcinoma,large_intestine adenocarcinoma"	4	large intestine
110696	RMVar_ID_110696	Human_SNP_ID_803494344	m1A	Human	chr1	-	156550348	156550348	156550348	CATCTTTTTTTTCTCCCTCAATCTGCCAGGTGACAGGGGATCCTGGAGCTGTGCTGTGGCTTGAG	CATCTTTTTTTTCTCCCTCAATCTGCCAGGTGGCAGGGGATCCTGGAGCTGTGCTGTGGCTTGAG	T	C	IQGAP3	Ensembl:ENSG00000183856	Protein coding	CDS	"GSE135403:GSM4007704,GSM4007705,GSM4007706,GSM4007707"	"HTR8/Svneo,Hypoxia IP"	chr1:156550301..156550350	32194978	MeRIP-seq:(Medium)	-	Functional Loss	SNV	COSMIC	33..33	33	large_intestine adenocarcinoma	1	large intestine
110697	RMVar_ID_110697	Human_SNP_ID_803495542	m1A	Human	chr1	+	54225681	54225681	54225681	GGAGGGAGTAAAACAAAGACCAGCTACAGGGGAGGGAGGAAGGAGAAGGGCATGTCAATGTACAA	GGAGGGAGTAAAACAAAGACCAGCTACAGGGGGGGGAGGAAGGAGAAGGGCATGTCAATGTACAA	A	G	-	-	Other	Unknown	"GSE70485:GSM1972531,GSM1972532"	"HEPG2 cell line,mRNA heat shock 4h"	chr1:54225630..54225958	26863196	MeRIP-seq:(Medium)	-	Functional Loss	SNV	ICGC	33..33	33	PAAD	1	-
110698	RMVar_ID_110698	Human_SNP_ID_803521122	m1A	Human	chr1	+	988912	988912	988912	TTCAGGGTTGATTATTTCTGGTGTTCTGGGTTAATTGTTTCTGGAGTTCAGGGTTGATTGTTTCT	TTCAGGGTTGATTATTTCTGGTGTTCTGGGTTGATTGTTTCTGGAGTTCAGGGTTGATTGTTTCT	A	G	-	-	Other	Unknown	"GSE70485:GSM1972531,GSM1972532"	"HEPG2 cell line,mRNA heat shock 4h"	chr1:988894..989031	26863196	MeRIP-seq:(Medium)	rs1181032059	Functional Loss	SNV	ICGC	33..33	33	COCA	1	-
110699	RMVar_ID_110699	Human_SNP_ID_803522467	m1A	Human	chr1	-	153670232	153670232	153670232	TTCAATGAGGTCAAAATAAAATCTGCATTTCTAGGGGTGACAGAGGCCGTGGTCGTGGTGGGCGC	TTCAATGAGGTCAAAATAAAATCTGCATTTCTGGGGGTGACAGAGGCCGTGGTCGTGGTGGGCGC	T	C	ILF2	Ensembl:ENSG00000143621	Protein coding	intron	"GSE70485:GSM1972519,GSM1972520,GSM1972521,GSM1972522,GSM1972523,GSM1972524,GSM1972525;GSE70485:GSM1972527,GSM1972528,GSM1972529,GSM1972530;GSE70485:GSM1972531,GSM1972532"	"HEPG2 cell line,mRNA untreated;HEPG2 cell line,mRNA Glucose starvation 4h;HEPG2 cell line,mRNA heat shock 4h"	chr1:153670122..153670275;chr1:153670151..153670250	26863196	MeRIP-seq:(Medium)	-	Functional Loss	SNV	"TCGA,ICGC,COSMIC"	33..33	33	"STAD,stomach adenocarcinoma"	5	stomach
110700	RMVar_ID_110700	Human_SNP_ID_803522666	m1A	Human	chr1	-	75743072	75743072	75743072	CCTAGTGCTGGTATACTATAGAGAAACCCCCGAGGACCATGTGATTAAGTTCCTATCTTTTGAAA	CCTAGTGCTGGTATACTATAGAGAAACCCCCGGGGACCATGTGATTAAGTTCCTATCTTTTGAAA	T	C	-	-	Other	Unknown	"GSE123365:GSM3896231,GSM3896232,GSM3896233,GSM3896234,GSM3896235,GSM3896236"	"HEK-293T cells,m1A-IP-seq"	-	31548705	m1A-IP-seq:(High)	rs755963300	Functional Loss	SNV	ICGC	33..33	33	PBCA	2	-
110701	RMVar_ID_110701	Human_SNP_ID_803529097	m1A	Human	chr1	-	244862715	244862714	244862716	GCTCGTGTGTGTTTTAGGGGACGGCAAAACAGAACAGAAAGGCGGAGATAAAAAGAGGGGTGTTA	GCTCGTGTGTGTTTTAGGGGACGGCAAAACA__ACAGAAAGGCGGAGATAAAAAGAGGGGTGTTA	TTC	T	HNRNPU	Ensembl:ENSG00000153187	Protein coding	exon	"GSE73941:GSM1906577,GSM1906578,GSM1906579,GSM1906580"	"HEK293T,Starvation treatment"	chr1:244862704..244862788	26863410	MeRIP-seq:(Medium)	rs770849021	Functional Loss	DEL	ICGC	32..33	33	LICA	1	-
110702	RMVar_ID_110702	Human_SNP_ID_803531566	m1A	Human	chr1	+	202012690	202012690	202012690	CCCAGGAGCTGCTGGACGACGGTCAGCAAGCCAGCCCCTACCACCCCGGCAGCTGTGGCGCAGGA	CCCAGGAGCTGCTGGACGACGGTCAGCAAGCCCGCCCCTACCACCCCGGCAGCTGTGGCGCAGGA	A	C	"AL691482.4,ELF3"	"Ensembl:ENSG00000249007,Ensembl:ENSG00000163435"	"lincRNA,Protein coding"	"intron,CDS"	"GSE70485:GSM1782896,GSM1782897"	"HEPG2 cell line,total RNA Untreated, competitive elution"	chr1:202012642..202012774	26863196	MeRIP-seq:(Medium)	-	Functional Loss	SNV	COSMIC	33..33	33	lung adenocarcinoma	3	lung
110703	RMVar_ID_110703	Human_SNP_ID_803534707	m1A	Human	chr1	-	26281168	26281168	26281168	AGGTCCTTCATGGCCAGGTGAAGGCTGGGGGGAGTGTGGTGATGGAGTCCAGCAGGGGAACTCTG	AGGTCCTTCATGGCCAGGTGAAGGCTGGGGGGGGTGTGGTGATGGAGTCCAGCAGGGGAACTCTG	T	C	-	-	Other	Unknown	"GSE70485:GSM1972531,GSM1972532"	"HEPG2 cell line,mRNA heat shock 4h"	chr1:26281119..26281318	26863196	MeRIP-seq:(Medium)	-	Functional Loss	SNV	ICGC	33..33	33	BRCA	1	-
110704	RMVar_ID_110704	Human_SNP_ID_803548845	m1A	Human	chr1	-	2391512	2391512	2391512	TCGGCGGCAAGATGGCAGCGGCGGGCGAGGGCACCCCGAGCTCCCGCGGGCCGCGTCGGGACCCG	TCGGCGGCAAGATGGCAGCGGCGGGCGAGGGCCCCCCGAGCTCCCGCGGGCCGCGTCGGGACCCG	T	G	MORN1	Ensembl:ENSG00000116151	Protein coding	CDS	"GSE70485:GSM1782888,GSM1782889,GSM1782890,GSM1782891"	"HeLa cell line,mRNA"	chr1:2391455..2391527	26863196	MeRIP-seq:(Medium)	rs986038009	Functional Loss	SNV	ICGC	33..33	33	THCA	1	-
110705	RMVar_ID_110705	Human_SNP_ID_803550857	m1A	Human	chr1	-	952516	952516	952516	TCCCCTTCATCAGTTTCATGCAGTGGACCTTGACGGAGCTGCTGGCCCTGGAGCCGGGTGTGGCC	TCCCCTTCATCAGTTTCATGCAGTGGACCTTGTCGGAGCTGCTGGCCCTGGAGCCGGGTGTGGCC	T	A	NOC2L	Ensembl:ENSG00000188976	Protein coding	CDS	"GSE70485:GSM1782888,GSM1782889,GSM1782890,GSM1782891"	"HeLa cell line,mRNA"	chr1:952370..952527	26863196	MeRIP-seq:(Medium)	-	Functional Loss	SNV	"ICGC,COSMIC"	33..33	33	"COCA,large_intestine adenocarcinoma"	2	large intestine
110706	RMVar_ID_110706	Human_SNP_ID_803555566	m1A	Human	chr1	-	224015456	224015456	224015456	AGTCCATTCCATTGCATTCCATTCCATTCGAGACCATTCCATTGTATTCCATCCCAATCCTTTCG	AGTCCATTCCATTGCATTCCATTCCATTCGAGTCCATTCCATTGTATTCCATCCCAATCCTTTCG	T	A	-	-	Other	Unknown	"GSE70485:GSM1972527,GSM1972528,GSM1972529,GSM1972530"	"HEPG2 cell line,mRNA Glucose starvation 4h"	chr1:224015411..224015607	26863196	MeRIP-seq:(Medium)	rs62652751	Functional Loss	SNV	ICGC	33..33	33	SKCA	1	-
110707	RMVar_ID_110707	Human_SNP_ID_803557626	m1A	Human	chr1	+	220046461	220046461	220046461	CGTGCCAGAACTACGGAGGACCCCGCGAAAGGAAGAAGATGCAACGTGTGCGCGTACCCGACGCC	CGTGCCAGAACTACGGAGGACCCCGCGAAAGGCAGAAGATGCAACGTGTGCGCGTACCCGACGCC	A	C	lnc-IARS2-2	RNACentral:URS00008C0502	lincRNA	intron	"GSE70485:GSM1972531,GSM1972532"	"HEPG2 cell line,mRNA heat shock 4h"	chr1:220046351..220046572	26863196	MeRIP-seq:(Medium)	-	Functional Loss	SNV	"TCGA,ICGC,COSMIC"	33..33	33	"lung adenocarcinoma,LUAD"	3	lung
110708	RMVar_ID_110708	Human_SNP_ID_803558219	m1A	Human	chr1	+	211341617	211341617	211341617	ATAAAGGACACAGGTCTGTGGGTGCCACCTGGAAGGTGTGTTTCCATCGGGCATTGCTCTGGAGC	ATAAAGGACACAGGTCTGTGGGTGCCACCTGGGAGGTGTGTTTCCATCGGGCATTGCTCTGGAGC	A	G	TRAF5	Ensembl:ENSG00000082512	Protein coding	intron	"GSE70485:GSM1972519,GSM1972520,GSM1972521,GSM1972522,GSM1972523,GSM1972524,GSM1972525"	"HEPG2 cell line,mRNA untreated"	chr1:211341615..211341698	26863196	MeRIP-seq:(Medium)	-	Functional Loss	SNV	ICGC	33..33	33	PAAD	1	-
110709	RMVar_ID_110709	Human_SNP_ID_803569764	m1A	Human	chr1	-	109426367	109426367	109426367	TTGGGTGCCGGTGGAGTCGTGTTGGTCCTCAGAATCCCCGCGTAGCCGCTGCCTCCTCCTACCCT	TTGGGTGCCGGTGGAGTCGTGTTGGTCCTCAGTATCCCCGCGTAGCCGCTGCCTCCTCCTACCCT	T	A	PSMA5	Ensembl:ENSG00000143106	Protein coding	5'UTR	"GSE135403:GSM4007704,GSM4007705,GSM4007706,GSM4007707"	"HTR8/Svneo,Hypoxia IP"	chr1:109426108..109426377	32194978	MeRIP-seq:(Medium)	-	Functional Loss	SNV	ICGC	33..33	33	COCA	1	-
110710	RMVar_ID_110710	Human_SNP_ID_803571299	m1A	Human	chr1	+	206685302	206685302	206685302	TCCCCGCCCCGGCCCCGCCGCCGCAGCCCCCCACCCCTGCCCTGCCGCACCCCCCGGCGCAGCCG	TCCCCGCCCCGGCCCCGCCGCCGCAGCCCCCCCCCCCTGCCCTGCCGCACCCCCCGGCGCAGCCG	A	C	MAPKAPK2	Ensembl:ENSG00000162889	Protein coding	CDS	"GSE73941:GSM1906561,GSM1906562,GSM1906563,GSM1906564"	"HEK293T,Wild Type"	chr1:206684876..206685493	26863410	MeRIP-seq:(Medium)	rs181345810	Functional Loss	SNV	"ICGC,COSMIC"	33..33	33	"LIHC,liver hepatocellular_carcinoma"	3	liver
110711	RMVar_ID_110711	Human_SNP_ID_803579311	m1A	Human	chr1	+	113653873	113653873	113653873	GAGGACGACAGCTCTCAGGCCTTCATTTCAACACAGAATGGATCTCCCCGCCTGAACCGGGCAGA	GAGGACGACAGCTCTCAGGCCTTCATTTCAACGCAGAATGGATCTCCCCGCCTGAACCGGGCAGA	A	G	MAGI3	Ensembl:ENSG00000081026	Protein coding	CDS	"GSM3896225,GSM3896226,GSM3896227,GSM3896228,GSM3896229,GSM3896230"	"HEK-293T cells,m1A-quant-seq"	-	31548705	m1A-quant-seq:(High)	rs2359173	Functional Loss	SNV	"ICGC,COSMIC"	33..33	33	"COCA,haematopoietic_and_lymphoid_tissue acute_myeloid_leukaemia"	5	haematopoietic and lymphoid tissue
110712	RMVar_ID_110712	Human_SNP_ID_803580344	m1A	Human	chr1	+	3796004	3796004	3796004	GAAAGGAGTCTAGGCAATTGCCGGTGAGGTTGAGGCTCTGCAGGCGCGGGGCGCAGCGCGCCAGG	GAAAGGAGTCTAGGCAATTGCCGGTGAGGTTGTGGCTCTGCAGGCGCGGGGCGCAGCGCGCCAGG	A	T	-	-	Other	Unknown	"GSE70485:GSM1972533,GSM1972534"	"HEPG2 cell line,total RNA Untreated"	chr1:3795953..3796083	26863196	MeRIP-seq:(Medium)	-	Functional Loss	SNV	"TCGA,ICGC,COSMIC"	33..33	33	"COAD,caecum adenocarcinoma,large_intestine adenocarcinoma"	3	"caecum,large intestine"
110713	RMVar_ID_110713	Human_SNP_ID_803595338	m1A	Human	chr1	-	45511279	45511279	45511279	TGCCAGGCTGCGGTGGGCAGCCATGAGAACAAAACCTCTTCTGTATTTTTTTTTTCCATTAGTAA	TGCCAGGCTGCGGTGGGCAGCCATGAGAACAACACCTCTTCTGTATTTTTTTTTTCCATTAGTAA	T	G	PRDX1	Ensembl:ENSG00000117450	Protein coding	3'UTR	"GSE70485:GSM1972527,GSM1972528,GSM1972529,GSM1972530"	"HEPG2 cell line,mRNA Glucose starvation 4h"	chr1:45511228..45511342	26863196	MeRIP-seq:(Medium)	-	Functional Loss	SNV	"ICGC,COSMIC"	33..33	33	"COCA,large_intestine adenocarcinoma"	5	large intestine
110714	RMVar_ID_110714	Human_SNP_ID_803603539	m1A	Human	chr1	-	148522708	148522708	148522708	CCACTATCACAAATTATGCAGTCGAGTTTCCCACATTTGGGGAAATCGCAGAGGTCAGCACATCT	CCACTATCACAAATTATGCAGTCGAGTTTCCCTCATTTGGGGAAATCGCAGAGGTCAGCACATCT	T	A	-	-	Other	Unknown	"GSE70485:GSM1972519,GSM1972520,GSM1972521,GSM1972522,GSM1972523,GSM1972524,GSM1972525"	"HEPG2 cell line,mRNA untreated"	chr1:148522659..148522736	26863196	MeRIP-seq:(Medium)	rs1446871818	Functional Loss	SNV	ICGC	33..33	33	MALY	1	-
110715	RMVar_ID_110715	Human_SNP_ID_803605861	m1A	Human	chr1	+	227735185	227735163	227735185	AGGAGAAGGCGCCCGGCTCCGAGACGAAGGCTACCCGGCCCGGAGCCTGGCCGACGCCGGGGACA	AGGAGAAGGCG______________________CCCGGCCCGGAGCCTGGCCGACGCCGGGGACA	GCCCGGCTCCGAGACGAAGGCTA	G	SNAP47	Ensembl:ENSG00000143740	Protein coding	intron	"GSE70485:GSM1782888,GSM1782889,GSM1782890,GSM1782891"	"HeLa cell line,mRNA"	chr1:227735144..227735241	26863196	MeRIP-seq:(Medium)	rs751658546	Functional Loss	DEL	ICGC	12..33	33	LICA	1	-
110716	RMVar_ID_110716	Human_SNP_ID_803608599	m1A	Human	chr1	-	25229122	25229122	25229122	AGCTGACAGACTTCTTGTGTTACGGTTTTAGAATGAAGCTCGTAAATTAAATCACCAGGAAGTTG	AGCTGACAGACTTCTTGTGTTACGGTTTTAGAGTGAAGCTCGTAAATTAAATCACCAGGAAGTTG	T	C	SYF2	Ensembl:ENSG00000117614	Protein coding	CDS	"GSE70485:GSM1782888,GSM1782889,GSM1782890,GSM1782891"	"HeLa cell line,mRNA"	chr1:25228944..25229176	26863196	MeRIP-seq:(Medium)	rs764065825	Functional Loss	SNV	COSMIC	33..33	33	"lung adenocarcinoma,lung non_small_cell_carcinoma"	6	lung
110717	RMVar_ID_110717	Human_SNP_ID_803611200	m1A	Human	chr1	+	68232446	68232446	68232446	CTTCAGAGGTGCTGGAGCGCGGCGAGGATGGGACCGGGACGGAAGGCGCCCGCACGGATTCCCCC	CTTCAGAGGTGCTGGAGCGCGGCGAGGATGGGGCCGGGACGGAAGGCGCCCGCACGGATTCCCCC	A	G	-	-	Other	Unknown	"GSE70485:GSM1782898,GSM1782899,GSM1782900,GSM1782901"	"HEK293T cell line,total RNA"	chr1:68232395..68232509	26863196	MeRIP-seq:(Medium)	-	Functional Loss	SNV	"TCGA,ICGC,COSMIC"	33..33	33	"UCEC,endometrium endometrioid_carcinoma"	6	uterus
110718	RMVar_ID_110718	Human_SNP_ID_803629153	m1A	Human	chr1	-	230279355	230279355	230279355	CCCCGCTCTTGGCCGTGCGACTGTCCAGGCACAGGTTGCTGCCCACGTGCCTCAGCTTGGAGTTG	CCCCGCTCTTGGCCGTGCGACTGTCCAGGCACGGGTTGCTGCCCACGTGCCTCAGCTTGGAGTTG	T	C	-	-	Other	Unknown	"GSE70485:GSM1782888,GSM1782889,GSM1782890,GSM1782891"	"HeLa cell line,mRNA"	chr1:230279275..230279413	26863196	MeRIP-seq:(Medium)	-	Functional Loss	SNV	ICGC	33..33	33	ESCA	1	-
110719	RMVar_ID_110719	Human_SNP_ID_803636392	m1A	Human	chr1	+	109421914	109421914	109421914	TCCACTTGAAATAATCTTCCTTCGGGAGAAAAAGTATTCACGCCCCTATAATTTAAAAAAAAATT	TCCACTTGAAATAATCTTCCTTCGGGAGAAAACGTATTCACGCCCCTATAATTTAAAAAAAAATT	A	C	-	-	Other	Unknown	"GSE70485:GSM1972527,GSM1972528,GSM1972529,GSM1972530"	"HEPG2 cell line,mRNA Glucose starvation 4h"	chr1:109421851..109421950	26863196	MeRIP-seq:(Medium)	-	Functional Loss	SNV	"TCGA,ICGC"	33..33	33	UCEC	2	-
110720	RMVar_ID_110720	Human_SNP_ID_803648655	m1A	Human	chr1	-	16960919	16960919	16960919	TCGGCTGCGCTCAGCCGCAGGCCCAGCTCTGCAGCCTCGGCCCGCGCCGCCTCCAGCTTCAGCTC	TCGGCTGCGCTCAGCCGCAGGCCCAGCTCTGCGGCCTCGGCCCGCGCCGCCTCCAGCTTCAGCTC	T	C	-	-	Other	Unknown	"GSE70485:GSM1782888,GSM1782889,GSM1782890,GSM1782891"	"HeLa cell line,mRNA"	chr1:16960870..16960971	26863196	MeRIP-seq:(Medium)	rs2273113	Functional Loss	SNV	"ICGC,COSMIC"	33..33	33	"thyroid neoplasm,COCA"	2	head and neck
110721	RMVar_ID_110721	Human_SNP_ID_803662486	m1A	Human	chr1	+	26827009	26827009	26827009	GGAGCGGGAGCCTCGGCCGCCGCCCACGGCGCAAGTGGGAGGTGTTCCCGGGTCGCAATCGCTTC	GGAGCGGGAGCCTCGGCCGCCGCCCACGGCGCTAGTGGGAGGTGTTCCCGGGTCGCAATCGCTTC	A	T	ZDHHC18	Ensembl:ENSG00000204160	Protein coding	CDS	"GSE135403:GSM4007704,GSM4007705,GSM4007706,GSM4007707"	"HTR8/Svneo,Hypoxia IP"	chr1:26826958..26827059	32194978	MeRIP-seq:(Medium)	-	Functional Loss	SNV	"ICGC,COSMIC"	33..33	33	"LICA,liver hepatocellular_carcinoma"	3	liver
110722	RMVar_ID_110722	Human_SNP_ID_803674056	m1A	Human	chr1	+	85259608	85259608	85259608	AGCTGCTGCTCCCGTATGCCGCAAAATAGCTCAGAGGGTCCTTCTCCTCCGCTGCCATGACGGCT	AGCTGCTGCTCCCGTATGCCGCAAAATAGCTCCGAGGGTCCTTCTCCTCCGCTGCCATGACGGCT	A	C	-	-	Other	Unknown	"GSE70485:GSM1782888,GSM1782889,GSM1782890,GSM1782891"	"HeLa cell line,mRNA"	chr1:85259486..85259628	26863196	MeRIP-seq:(Medium)	-	Functional Loss	SNV	"TCGA,ICGC"	33..33	33	SARC	2	-
110723	RMVar_ID_110723	Human_SNP_ID_803678175	m1A	Human	chr1	-	53255150	53255150	53255150	CAAATGAAGACAGTAAGATGGGCTCAACAGTCACTGCCGCTGTTATCGGGATCATCGTGCCCATA	CAAATGAAGACAGTAAGATGGGCTCAACAGTCGCTGCCGCTGTTATCGGGATCATCGTGCCCATA	T	C	LRP8	Ensembl:ENSG00000157193	Protein coding	CDS	"GSE70485:GSM1782888,GSM1782889,GSM1782890,GSM1782891"	"HeLa cell line,mRNA"	chr1:53255126..53255150	26863196	MeRIP-seq:(Medium)	rs1162864808	Functional Loss	SNV	COSMIC	33..33	33	lung adenocarcinoma	5	lung
110724	RMVar_ID_110724	Human_SNP_ID_803686307	m1A	Human	chr1	+	65420739	65420739	65420739	GGCCCCAGTTCGGGAGACATGGCGGGCGTTAAAGGTACATCGCGGTCCCCGGCTCGCTTGTCGTG	GGCCCCAGTTCGGGAGACATGGCGGGCGTTAATGGTACATCGCGGTCCCCGGCTCGCTTGTCGTG	A	T	"LEPROT,LEPR"	"Ensembl:ENSG00000213625,Ensembl:ENSG00000116678"	"Protein coding,Protein coding"	"CDS,5'UTR"	"GSE70485:GSM1972519,GSM1972520,GSM1972521,GSM1972522,GSM1972523,GSM1972524,GSM1972525"	"HEPG2 cell line,mRNA untreated"	chr1:65420717..65420792	26863196	MeRIP-seq:(Medium)	-	Functional Loss	SNV	COSMIC	33..33	33	lung large_cell_carcinoma	5	lung
110725	RMVar_ID_110725	Human_SNP_ID_803698958	m1A	Human	chr1	+	109269183	109269183	109269183	CAGGAGCCAGAGGAGCTGGCACGGCGACAGCGACGGCACCCGGAGCTGAGCCAGGGTGAGGCTGT	CAGGAGCCAGAGGAGCTGGCACGGCGACAGCGTCGGCACCCGGAGCTGAGCCAGGGTGAGGCTGT	A	T	CELSR2	Ensembl:ENSG00000143126	Protein coding	CDS	"GSE135403:GSM4007704,GSM4007705,GSM4007706,GSM4007707"	"HTR8/Svneo,Hypoxia IP"	chr1:109269133..109269234	32194978	MeRIP-seq:(Medium)	-	Functional Loss	SNV	"TCGA,ICGC,COSMIC"	33..33	33	"lung squamous_cell_carcinoma,LUSC"	3	lung
110726	RMVar_ID_110726	Human_SNP_ID_803707353	m1A	Human	chr1	-	1043876	1043874	1043876	GGGCGGGGGGTGCTCACACCGGGGACACACACACTGCCCTGCGGAGCACACAGCCCCAAAAGCAC	GGGCGGGGGGTGCTCACACCGGGGACACACAC__TGCCCTGCGGAGCACACAGCCCCAAAAGCAC	AGT	A	-	-	Other	Unknown	"GSE135403:GSM4007704,GSM4007705,GSM4007706,GSM4007707"	"HTR8/Svneo,Hypoxia IP"	chr1:1043826..1044000	32194978	MeRIP-seq:(Medium)	-	Functional Loss	DEL	"TCGA,ICGC"	33..34	33	"COAD,STAD"	3	-
110727	RMVar_ID_110727	Human_SNP_ID_803717629	m1A	Human	chr1	-	153986303	153986303	153986303	CTGGCCTGGGCTCCGTGCCGCTCTGTTTGCCAACCGTCCAGTCCCGCCTACCAGTGCCGGGCGCT	CTGGCCTGGGCTCCGTGCCGCTCTGTTTGCCACCCGTCCAGTCCCGCCTACCAGTGCCGGGCGCT	T	G	RAB13	Ensembl:ENSG00000143545	Protein coding	5'UTR	"GSE73941:GSM1906581,GSM1906582,GSM1906583,GSM1906584"	"HEK293T,untreat control"	chr1:153986266..153986348	26863410	MeRIP-seq:(Medium)	-	Functional Loss	SNV	"ICGC,COSMIC"	33..33	33	"PAAD,pancreas ductal_carcinoma"	2	pancreas
110728	RMVar_ID_110728	Human_SNP_ID_803718407	m1A	Human	chr1	-	43530923	43530923	43530923	CGGAGCCGGAGCCCGAGCCCGAGCCGGAGCCGAAGCTGGAGCCGCCGCCTCTGCCGCCGCCACCG	CGGAGCCGGAGCCCGAGCCCGAGCCGGAGCCGGAGCTGGAGCCGCCGCCTCTGCCGCCGCCACCG	T	C	-	-	Other	Unknown	"GSE70485:GSM1782888,GSM1782889,GSM1782890,GSM1782891;GSE70485:GSM1972519,GSM1972520,GSM1972521,GSM1972522,GSM1972523,GSM1972524,GSM1972525;GSE70485:GSM1972527,GSM1972528,GSM1972529,GSM1972530;GSE70485:GSM1972531,GSM1972532"	"HeLa cell line,mRNA;HEPG2 cell line,mRNA untreated;HEPG2 cell line,mRNA Glucose starvation 4h;HEPG2 cell line,mRNA heat shock 4h"	chr1:43530876..43538315;chr1:43530842..43531123;chr1:43530826..43545125;chr1:43530876..43545068	26863196	MeRIP-seq:(Medium)	rs1239474344	Functional Loss	SNV	"ICGC,COSMIC"	33..33	33	"BRCA,breast ductal_carcinoma"	4	breast
110729	RMVar_ID_110729	Human_SNP_ID_803718539	m1A	Human	chr1	-	51840366	51840365	51840366	AAGAAGATGATGATGAAGATTCTGGAGCTGAAATAGAAGATGACGATGAAGAGGGTTTTGATGAT	AAGAAGATGATGATGAAGATTCTGGAGCTGAA_TAGAAGATGACGATGAAGAGGGTTTTGATGAT	AT	A	NRDC	Ensembl:ENSG00000078618	Protein coding	CDS	"GSE70485:GSM1972519,GSM1972520,GSM1972521,GSM1972522,GSM1972523,GSM1972524,GSM1972525"	"HEPG2 cell line,mRNA untreated"	chr1:51840276..51840475	26863196	MeRIP-seq:(Medium)	-	Functional Loss	DEL	ICGC	33..33	33	STAD	1	-
110730	RMVar_ID_110730	Human_SNP_ID_803726471	m1A	Human	chr1	+	1108156	1108156	1108156	ACAGCCACCATGTCTCAGCAGCACCGTCCACCACAGCCACCATGTCTCAGCACCGTTCACCACAG	ACAGCCACCATGTCTCAGCAGCACCGTCCACCGCAGCCACCATGTCTCAGCACCGTTCACCACAG	A	G	-	-	Other	Unknown	"GSE70485:GSM1782888,GSM1782889,GSM1782890,GSM1782891"	"HeLa cell line,mRNA"	chr1:1108107..1108216	26863196	MeRIP-seq:(Medium)	-	Functional Loss	SNV	ICGC	33..33	33	MELA	1	-
110731	RMVar_ID_110731	Human_SNP_ID_803781061	m1A	Human	chr1	-	51878697	51878697	51878697	TCAGGCCTGTTCCCCGCGGCTGCGGCAGCACCAGGGCCGGCCGCCACCGCCTCTAGAACGCGGAG	TCAGGCCTGTTCCCCGCGGCTGCGGCAGCACCGGGGCCGGCCGCCACCGCCTCTAGAACGCGGAG	T	C	NRDC	Ensembl:ENSG00000078618	Protein coding	5'UTR	"GSE70485:GSM1972519,GSM1972520,GSM1972521,GSM1972522,GSM1972523,GSM1972524,GSM1972525"	"HEPG2 cell line,mRNA untreated"	chr1:51878326..51878775	26863196	MeRIP-seq:(Medium)	rs971483887	Functional Loss	SNV	ICGC	33..33	33	LICA	1	-
110732	RMVar_ID_110732	Human_SNP_ID_803783742	m1A	Human	chr1	+	116395108	116395108	116395108	CTGAAATTTTCAAAGGCTCCTGTCCTCCTCGCAGGTTTCTGCCACCTCTTTCTGCCAGATGAACA	CTGAAATTTTCAAAGGCTCCTGTCCTCCTCGCTGGTTTCTGCCACCTCTTTCTGCCAGATGAACA	A	T	ATP1A1	Ensembl:ENSG00000163399	Protein coding	intron	"GSE70485:GSM1782894,GSM1782895"	"HEPG2 cell line,total RNA rearranged at 60c"	chr1:116395101..116395125	26863196	MeRIP-seq:(Medium)	-	Functional Loss	SNV	COSMIC	33..33	33	lung adenocarcinoma	3	lung
110733	RMVar_ID_110733	Human_SNP_ID_803824259	m1A	Human	chr1	-	1471992	1471992	1471992	CATTTGTCCTTGGGCGCCGGCCGGTCTCCCAAACCGCGGTCCCCGCCGCCCTCGGCCCCGGGCTG	CATTTGTCCTTGGGCGCCGGCCGGTCTCCCAAGCCGCGGTCCCCGCCGCCCTCGGCCCCGGGCTG	T	C	lnc-TMEM240-2	RNACentral:URS0000D5CEEB	lincRNA	intron	"GSE70485:GSM1782888,GSM1782889,GSM1782890,GSM1782891"	"HeLa cell line,mRNA"	chr1:1471794..1472050	26863196	MeRIP-seq:(Medium)	rs188574574	Functional Loss	SNV	"ICGC,COSMIC"	33..33	33	"thyroid neoplasm,COCA"	5	head and neck
110734	RMVar_ID_110734	Human_SNP_ID_803827434	m1A	Human	chr1	-	16621161	16621161	16621161	AAGCTCTTTCCGAAAGTGCTGGGATTCCAGGCATGAGCTATGGTGAAGCTCTTAAAGAAGGGGTG	AAGCTCTTTCCGAAAGTGCTGGGATTCCAGGCGTGAGCTATGGTGAAGCTCTTAAAGAAGGGGTG	T	C	CROCCP2	Ensembl:ENSG00000215908	Pseudogene	intron	"GSE123365:GSM3896231,GSM3896232,GSM3896233,GSM3896234,GSM3896235,GSM3896236"	"HEK-293T cells,m1A-IP-seq"	-	31548705	m1A-IP-seq:(High)	rs11260839	Functional Loss	SNV	ICGC	33..33	33	RECA	1	-
110735	RMVar_ID_110735	Human_SNP_ID_803837326	m1A	Human	chr1	-	234373612	234373612	234373612	GTCGACGGGAGGAAACTGTCACGCAGGCCACCAACCGGCGGTGGAGGGCGCGGTGCCGAGTCCTG	GTCGACGGGAGGAAACTGTCACGCAGGCCACCCACCGGCGGTGGAGGGCGCGGTGCCGAGTCCTG	T	G	"COA6-AS1,COA6-AS1:2,COA6-AS1:3,COA6-AS1:4"	"RNACentral:URS0000D57BF2,RNACentral:URS0000D5A78E,RNACentral:URS0000D5CAC3,RNACentral:URS0000D5DD6B"	"lincRNA,lincRNA,lincRNA,lincRNA"	"exon,exon,exon,exon"	"GSE135403:GSM4007704,GSM4007705,GSM4007706,GSM4007707"	"HTR8/Svneo,Hypoxia IP"	chr1:234373503..234373750	32194978	MeRIP-seq:(Medium)	-	Functional Loss	SNV	"TCGA,ICGC"	33..33	33	UCEC	2	-
110736	RMVar_ID_110736	Human_SNP_ID_803841192	m1A	Human	chr1	+	149886407	149886407	149886407	GTGGAGCGCTTGTTGTAGTGCGCCAGGCGGGAAGCCTCTCCCGCGATGCGCTCGAAGATGTCGTT	GTGGAGCGCTTGTTGTAGTGCGCCAGGCGGGAGGCCTCTCCCGCGATGCGCTCGAAGATGTCGTT	A	G	-	-	Other	Unknown	"GSE70485:GSM1782898,GSM1782899,GSM1782900,GSM1782901"	"HEK293T cell line,total RNA"	chr1:149886309..149886675	26863196	MeRIP-seq:(Medium)	-	Functional Loss	SNV	COSMIC	33..33	33	large_intestine adenocarcinoma	1	large intestine
110737	RMVar_ID_110737	Human_SNP_ID_803841310	m1A	Human	chr1	+	63962589	63962589	63962589	AGAAAAGCCTCCCTGGAGTTGGTGATGATTTAACTGCATCTCAAATAATGATCAGACATCCATCA	AGAAAAGCCTCCCTGGAGTTGGTGATGATTTAGCTGCATCTCAAATAATGATCAGACATCCATCA	A	G	ROR1	Ensembl:ENSG00000185483	Protein coding	intron	"GSE70485:GSM1972527,GSM1972528,GSM1972529,GSM1972530"	"HEPG2 cell line,mRNA Glucose starvation 4h"	chr1:63962583..63962876	26863196	MeRIP-seq:(Medium)	rs1048044400	Functional Loss	SNV	ICGC	33..33	33	SKCA	1	-
110738	RMVar_ID_110738	Human_SNP_ID_803857610	m1A	Human	chr1	-	1320531	1320531	1320531	ACTGTGCAACCTGAAACCCCCACATCCTTCCTAGCGACGCTTCCCTGACTTCTCCTACATCACCC	ACTGTGCAACCTGAAACCCCCACATCCTTCCTTGCGACGCTTCCCTGACTTCTCCTACATCACCC	T	A	INTS11	Ensembl:ENSG00000127054	Protein coding	intron	"GSE73941:GSM1906567,GSM1906568,GSM1906569,GSM1906570;GSE70485:GSM1972519,GSM1972520,GSM1972521,GSM1972522,GSM1972523,GSM1972524,GSM1972525;GSE135403:GSM4007704,GSM4007705,GSM4007706,GSM4007707"	"HEK293T,ALKBH3 KO;HEPG2 cell line,mRNA untreated;HTR8/Svneo,Hypoxia IP"	chr1:1320451..1320603;chr1:1320451..1320700;chr1:1320455..1320755	"268,634,102,686,319,000,000,000"	MeRIP-seq:(Medium)	-	Functional Loss	SNV	COSMIC	33..33	33	skin Merkel_cell_carcinoma	10	skin
110739	RMVar_ID_110739	Human_SNP_ID_803859814	m1A	Human	chr1	+	54728354	54728354	54728354	GATGCATCTAAATTTCATTTTTAGCGAATTGAACAGAGGGATGTGAGGAAAGCCAACTTGAAAGA	GATGCATCTAAATTTCATTTTTAGCGAATTGAGCAGAGGGATGTGAGGAAAGCCAACTTGAAAGA	A	G	"TTC4,MROH7-TTC4"	"Ensembl:ENSG00000243725,Ensembl:ENSG00000271723"	"Protein coding,Protein coding"	"CDS,3'UTR"	"GSE135403:GSM4007700,GSM4007701,GSM4007702,GSM4007703"	"HTR8/Svneo,Normoxia"	chr1:54722715..54728370	32194978	MeRIP-seq:(Medium)	-	Functional Loss	SNV	COSMIC	33..33	33	liver hepatocellular_carcinoma	1	liver
110740	RMVar_ID_110740	Human_SNP_ID_803860000	m1A	Human	chr1	-	37692607	37692607	37692607	AAACTGGGTAGGGACGAGGAGGGCGGACGGGGACCACCCGAAGAAGTCGCCAGGCACGTACCTGC	AAACTGGGTAGGGACGAGGAGGGCGGACGGGGGCCACCCGAAGAAGTCGCCAGGCACGTACCTGC	T	C	-	-	Other	Unknown	"GSE70485:GSM1782898,GSM1782899,GSM1782900,GSM1782901"	"HEK293T cell line,total RNA"	chr1:37692568..37692745	26863196	MeRIP-seq:(Medium)	-	Functional Loss	SNV	"TCGA,ICGC"	33..33	33	UCEC	2	-
110741	RMVar_ID_110741	Human_SNP_ID_803875440	m1A	Human	chr1	+	228256809	228256803	228256809	GGAAGAAGCTGAGCTTCAGCTCGAAAGTGCGCATGGAGGCTGTGGGCTGCACACGGAGGCTGGTG	GGAAGAAGCTGAGCTTCAGCTCGAAAG______TGGAGGCTGTGGGCTGCACACGGAGGCTGGTG	GTGCGCA	G	OBSCN	Ensembl:ENSG00000154358	Protein coding	CDS	"GSE70485:GSM1972531,GSM1972532"	"HEPG2 cell line,mRNA heat shock 4h"	chr1:228256761..228256928	26863196	MeRIP-seq:(Medium)	-	Functional Loss	DEL	"TCGA,ICGC"	28..33	33	LIHC	2	-
110742	RMVar_ID_110742	Human_SNP_ID_803877045	m1A	Human	chr1	-	228219464	228219464	228219464	GCCCACAGCCTCCACGTGCACTTTCGAGCTGGAGCTCAACTTCTTCCCGTCCTTGTACCACGTCA	GCCCACAGCCTCCACGTGCACTTTCGAGCTGGTGCTCAACTTCTTCCCGTCCTTGTACCACGTCA	T	A	-	-	Other	Unknown	"GSE70485:GSM1782888,GSM1782889,GSM1782890,GSM1782891"	"HeLa cell line,mRNA"	chr1:228219355..228219536	26863196	MeRIP-seq:(Medium)	-	Functional Loss	SNV	ICGC	33..33	33	PAAD	1	-
110743	RMVar_ID_110743	Human_SNP_ID_803895110	m1A	Human	chr1	+	107505306	107505306	107505306	TGGAGCTTCTGGAGCAACACTGTATCTCTTGCATCTGGCATTGTTCAATCCAGATGTTTGTTGGG	TGGAGCTTCTGGAGCAACACTGTATCTCTTGCGTCTGGCATTGTTCAATCCAGATGTTTGTTGGG	A	G	AC114491.1	Ensembl:ENSG00000224550	Pseudogene	exon	"GSE123365:GSM3896231,GSM3896232,GSM3896233,GSM3896234,GSM3896235,GSM3896236"	"HEK-293T cells,m1A-IP-seq"	-	31548705	m1A-IP-seq:(High)	rs529972278	Functional Loss	SNV	ICGC	33..33	33	LAML	1	-
110744	RMVar_ID_110744	Human_SNP_ID_803896441	m1A	Human	chr1	-	156595295	156595295	156595295	CAGCCGAAGAAAGAAGAGGCAGCAACAGGAGGAGGAGGACTTGAACCTAGAAGATAGAGGTGAGG	CAGCCGAAGAAAGAAGAGGCAGCAACAGGAGGCGGAGGACTTGAACCTAGAAGATAGAGGTGAGG	T	G	GPATCH4	Ensembl:ENSG00000160818	Protein coding	CDS	"GSE97419:GSM2564283,GSM2564284,GSM2564285,GSM2564286"	"HEK293T cells, from four datasets"	-	29072297	m1A-MAP:(High)	-	Functional Loss	SNV	"ICGC,COSMIC"	33..33	33	"PAAD,pancreas ductal_carcinoma"	3	pancreas
110745	RMVar_ID_110745	Human_SNP_ID_803898124	m1A	Human	chr1	-	224114205	224114205	224114205	GGGCGGTGGAGGCTGTCGCTGGGTAGAGCCGGAGGCCAAAGAGGAACCGCCGTCGCCTTGGCCGC	GGGCGGTGGAGGCTGTCGCTGGGTAGAGCCGGCGGCCAAAGAGGAACCGCCGTCGCCTTGGCCGC	T	G	-	-	Other	Unknown	"GSE70485:GSM1972531,GSM1972532"	"HEPG2 cell line,mRNA heat shock 4h"	chr1:224114154..224114288	26863196	MeRIP-seq:(Medium)	-	Functional Loss	SNV	"TCGA,ICGC,COSMIC"	33..33	33	"COAD,colon adenocarcinoma,large_intestine adenocarcinoma"	4	large intestine
110746	RMVar_ID_110746	Human_SNP_ID_803914175	m1A	Human	chr1	-	19383769	19383769	19383769	AGGAGCAGGCATAGGGACACTTTAAGCTTGAGAGGCCCATTAGATCAAAGTGGAGATACCAGGTA	AGGAGCAGGCATAGGGACACTTTAAGCTTGAGTGGCCCATTAGATCAAAGTGGAGATACCAGGTA	T	A	CAPZB	Ensembl:ENSG00000077549	Protein coding	intron	"GSE70485:GSM1972519,GSM1972520,GSM1972521,GSM1972522,GSM1972523,GSM1972524,GSM1972525"	"HEPG2 cell line,mRNA untreated"	chr1:19383764..19383938	26863196	MeRIP-seq:(Medium)	-	Functional Loss	SNV	ICGC	33..33	33	LICA	1	-
110747	RMVar_ID_110747	Human_SNP_ID_803956175	m1A	Human	chr1	+	65395004	65395004	65395004	TCCAGTGCTTCCAGTGACCCCTTTCTCCAGCCAACAAGAAGTCCTTCGCCCACAGTACATGGTAA	TCCAGTGCTTCCAGTGACCCCTTTCTCCAGCCCACAAGAAGTCCTTCGCCCACAGTACATGGTAA	A	C	DNAJC6	Ensembl:ENSG00000116675	Protein coding	CDS	"GSM3896225,GSM3896226,GSM3896227,GSM3896228,GSM3896229,GSM3896230"	"HEK-293T cells,m1A-quant-seq"	-	31548705	m1A-quant-seq:(High)	rs4582839	Functional Loss	SNV	ICGC	33..33	33	COCA	5	-
110748	RMVar_ID_110748	Human_SNP_ID_803974651	m1A	Human	chr1	+	121374827	121374827	121374827	AGGTAAAAGTGAACTTCTGTTTCCTTTTCAGCACCAAGCCAAGTACACGGAGAATAAGCTGAAGG	AGGTAAAAGTGAACTTCTGTTTCCTTTTCAGCGCCAAGCCAAGTACACGGAGAATAAGCTGAAGG	A	G	SRGAP2C	Ensembl:ENSG00000171943	Protein coding	CDS	"GSM3896225,GSM3896226,GSM3896227,GSM3896228,GSM3896229,GSM3896230"	"HEK-293T cells,m1A-quant-seq"	-	31548705	m1A-quant-seq:(High)	rs61806690	Functional Loss	SNV	COSMIC	33..33	33	head_neck squamous_cell_carcinoma	38	head and neck
110749	RMVar_ID_110749	Human_SNP_ID_803985479	m1A	Human	chr1	-	212445930	212445930	212445930	TGAAGTCCAGGTTAGGGCTGCCATCCTCATTGAGAATTCTCCGGGCAGTGTAGCCGACGATGGGG	TGAAGTCCAGGTTAGGGCTGCCATCCTCATTGTGAATTCTCCGGGCAGTGTAGCCGACGATGGGG	T	A	-	-	Other	Unknown	"GSE70485:GSM1972519,GSM1972520,GSM1972521,GSM1972522,GSM1972523,GSM1972524,GSM1972525"	"HEPG2 cell line,mRNA untreated"	chr1:212445880..212446062	26863196	MeRIP-seq:(Medium)	-	Functional Loss	SNV	"TCGA,ICGC,COSMIC"	33..33	33	"kidney clear_cell_renal_cell_carcinoma,KIRC"	3	kidney
110750	RMVar_ID_110750	Human_SNP_ID_803991097	m1A	Human	chr1	+	201829297	201829297	201829297	AAGGATTAAAGGAAGCGTTAGTGGATACGCTCACCGGGATCCTATCCCCAGTACAGGAGGTGCGG	AAGGATTAAAGGAAGCGTTAGTGGATACGCTCGCCGGGATCCTATCCCCAGTACAGGAGGTGCGG	A	G	IPO9	Ensembl:ENSG00000198700	Protein coding	exon	"GSE73941:GSM1906561,GSM1906562,GSM1906563,GSM1906564;GSE73941:GSM1906567,GSM1906568,GSM1906569,GSM1906570"	"HEK293T,Wild Type;HEK293T,ALKBH3 KO"	chr1:201829203..201829412;chr1:201829201..201829363	26863410	MeRIP-seq:(Medium)	-	Functional Loss	SNV	"TCGA,ICGC"	33..33	33	UCEC	2	-
110751	RMVar_ID_110751	Human_SNP_ID_803995245	m1A	Human	chr1	-	114720647	114720646	114720647	GGGATGGCCAACAAAGGGGATTGCCTGCAGAAAGGGGAGAGCGTCAAGTTCCAATTGTGTGTCCT	GGGATGGCCAACAAAGGGGATTGCCTGCAGAA_GGGGAGAGCGTCAAGTTCCAATTGTGTGTCCT	CT	C	CSDE1	Ensembl:ENSG00000009307	Protein coding	CDS	"GSE70485:GSM1782888,GSM1782889,GSM1782890,GSM1782891"	"HeLa cell line,mRNA"	chr1:114720505..114720712	26863196	MeRIP-seq:(Medium)	-	Functional Loss	DEL	TCGA	33..33	33	UCEC	1	-
110752	RMVar_ID_110752	Human_SNP_ID_804016885	m1A	Human	chr1	+	171535381	171535381	171535381	ACCTCAGTCTTTGTAAAAATCCTGTGTTTGATAAGTGTCATAGATGAATACTATTACCTTTCACC	ACCTCAGTCTTTGTAAAAATCCTGTGTTTGATGAGTGTCATAGATGAATACTATTACCTTTCACC	A	G	PRRC2C	Ensembl:ENSG00000117523	Protein coding	intron	"GSE70485:GSM1782888,GSM1782889,GSM1782890,GSM1782891"	"HeLa cell line,mRNA"	chr1:171535378..171535542	26863196	MeRIP-seq:(Medium)	-	Functional Loss	SNV	ICGC	33..33	33	STAD	1	-
110753	RMVar_ID_110753	Human_SNP_ID_804017638	m1A	Human	chr1	+	43360783	43360783	43360783	CATCCACCACCATGATGTTCGGGTAGCAGAACACCATGTGGCCACACTGAGTGGCCACAGCCAGG	CATCCACCACCATGATGTTCGGGTAGCAGAACTCCATGTGGCCACACTGAGTGGCCACAGCCAGG	A	T	CDC20	Ensembl:ENSG00000117399	Protein coding	CDS	"GSE135403:GSM4007704,GSM4007705,GSM4007706,GSM4007707"	"HTR8/Svneo,Hypoxia IP"	chr1:43360726..43360800	32194978	MeRIP-seq:(Medium)	-	Functional Loss	SNV	TCGA	33..33	33	GBM	1	-
110754	RMVar_ID_110754	Human_SNP_ID_804020428	m1A	Human	chr1	+	7777252	7777252	7777252	GAGTTAGACGACCGTGCAGACGCACTGCAGGCAGGCGCTTCTCAATTTGAAACGAGCGCAGCCAA	GAGTTAGACGACCGTGCAGACGCACTGCAGGCGGGCGCTTCTCAATTTGAAACGAGCGCAGCCAA	A	G	VAMP3	Ensembl:ENSG00000049245	Protein coding	CDS	"GSE135403:GSM4007700,GSM4007701,GSM4007702,GSM4007703"	"HTR8/Svneo,Normoxia"	chr1:7777205..7778153	32194978	MeRIP-seq:(Medium)	-	Functional Loss	SNV	TCGA	33..33	33	OV	1	-
110755	RMVar_ID_110755	Human_SNP_ID_804033084	m1A	Human	chr1	+	150578476	150578476	150578476	ACGATTTCACATCGTCTTCGTTTTTGATGTCCAGTTTCCGAAGCATGCCTGAGAAAGAAAAGCAT	ACGATTTCACATCGTCTTCGTTTTTGATGTCCTGTTTCCGAAGCATGCCTGAGAAAGAAAAGCAT	A	T	-	-	Other	Unknown	"GSE70485:GSM1972519,GSM1972520,GSM1972521,GSM1972522,GSM1972523,GSM1972524,GSM1972525"	"HEPG2 cell line,mRNA untreated"	chr1:150578426..150578500	26863196	MeRIP-seq:(Medium)	-	Functional Loss	SNV	COSMIC	33..33	33	"rectum adenocarcinoma,large_intestine adenocarcinoma"	3	large intestine
110756	RMVar_ID_110756	Human_SNP_ID_804038844	m1A	Human	chr1	+	220786945	220786945	220786945	CTTGCCGCCGCCACCTCGCGGAGAAGCCAGCCATGGGCGCCGCCGGCTCCTCCGCGCTGGCGCGC	CTTGCCGCCGCCACCTCGCGGAGAAGCCAGCCTTGGGCGCCGCCGGCTCCTCCGCGCTGGCGCGC	A	T	MTARC1	Ensembl:ENSG00000186205	Protein coding	start codon	"GSE70485:GSM1782896,GSM1782897"	"HEPG2 cell line,total RNA Untreated, competitive elution"	chr1:220786901..220787125	26863196	MeRIP-seq:(Medium)	rs905438821	Functional Loss	SNV	COSMIC	33..33	33	pancreas acinar_carcinoma	1	pancreas
110757	RMVar_ID_110757	Human_SNP_ID_804041959	m1A	Human	chr1	-	21872762	21872762	21872762	TCCCCTGCCTGCCTCCTTCCATCCGTCTACCCAGGCCCAGGTGGAAGGCCTCACTTGCAGCCACT	TCCCCTGCCTGCCTCCTTCCATCCGTCTACCCGGGCCCAGGTGGAAGGCCTCACTTGCAGCCACT	T	C	HSPG2	Ensembl:ENSG00000142798	Protein coding	intron	"GSE135403:GSM4007700,GSM4007701,GSM4007702,GSM4007703"	"HTR8/Svneo,Normoxia"	chr1:21872751..21872775	32194978	MeRIP-seq:(Medium)	-	Functional Loss	SNV	"TCGA,ICGC,COSMIC"	33..33	33	"UCEC,endometrium endometrioid_carcinoma"	3	uterus
110758	RMVar_ID_110758	Human_SNP_ID_804079345	m1A	Human	chr1	+	151008590	151008590	151008590	TTCGTCGGGGAAACCTCTCCTCGACCAGGGGCACCTCTACTCGACCAGGGGCGACGGCGTACTTT	TTCGTCGGGGAAACCTCTCCTCGACCAGGGGCTCCTCTACTCGACCAGGGGCGACGGCGTACTTT	A	T	PRUNE1	Ensembl:ENSG00000143363	Protein coding	exon	"GSE70485:GSM1782892,GSM1782893;GSE70485:GSM1782896,GSM1782897"	"HEPG2 cell line,total RNA rearranged at 50c;HEPG2 cell line,total RNA Untreated, competitive elution"	chr1:151008461..151008685;chr1:151008451..151008650	26863196	MeRIP-seq:(Medium)	-	Functional Loss	SNV	"TCGA,ICGC,COSMIC"	33..33	33	"STAD,stomach adenocarcinoma"	6	stomach
110759	RMVar_ID_110759	Human_SNP_ID_804079538	m1A	Human	chr1	+	16393272	16393272	16393272	ATCTCCTCCCAAAGTGCCCATTGTGATTCAGGACGATAGCCTTCCCGCGGGGCCCCCTCCACAGA	ATCTCCTCCCAAAGTGCCCATTGTGATTCAGGGCGATAGCCTTCCCGCGGGGCCCCCTCCACAGA	A	G	SZRD1	Ensembl:ENSG00000055070	Protein coding	exon	"GSE70485:GSM1972527,GSM1972528,GSM1972529,GSM1972530"	"HEPG2 cell line,mRNA Glucose starvation 4h"	chr1:16391351..16393426	26863196	MeRIP-seq:(Medium)	rs1212506179	Functional Loss	SNV	TCGA	33..33	33	UCS	1	-
110760	RMVar_ID_110760	Human_SNP_ID_804095031	m1A	Human	chr1	+	154328052	154328052	154328052	AAGAGGGTCTTCAAAAGAGGTCTCATGAGGGGAGGGAAGGGTTATCCTCAGCTTCCTGACCTCAT	AAGAGGGTCTTCAAAAGAGGTCTCATGAGGGGCGGGAAGGGTTATCCTCAGCTTCCTGACCTCAT	A	C	ATP8B2	Ensembl:ENSG00000143515	Protein coding	intron	"GSE70485:GSM1782888,GSM1782889,GSM1782890,GSM1782891"	"HeLa cell line,mRNA"	chr1:154328051..154328122	26863196	MeRIP-seq:(Medium)	-	Functional Loss	SNV	ICGC	33..33	33	STAD	1	-
110761	RMVar_ID_110761	Human_SNP_ID_804110919	m1A	Human	chr1	-	25228999	25228998	25228999	GGAGTGGGAACTAAAGGAAGAGGAAAAGAAAAAGGTTAGGAACTATTCTATCTTCATAAGTGATT	GGAGTGGGAACTAAAGGAAGAGGAAAAGAAAA_GGTTAGGAACTATTCTATCTTCATAAGTGATT	CT	C	SYF2	Ensembl:ENSG00000117614	Protein coding	CDS	"GSE70485:GSM1972519,GSM1972520,GSM1972521,GSM1972522,GSM1972523,GSM1972524,GSM1972525;GSE70485:GSM1972531,GSM1972532"	"HEPG2 cell line,mRNA untreated;HEPG2 cell line,mRNA heat shock 4h"	chr1:25227451..25230361	26863196	MeRIP-seq:(Medium)	-	Functional Loss	DEL	ICGC	33..33	33	STAD	1	-
110762	RMVar_ID_110762	Human_SNP_ID_804128586	m1A	Human	chr1	-	178542955	178542931	178542955	TGGGTGGGCCTCTCACCCCAGACGGCGGCCGCAGCCCGTCCCTGATCACCGGCCGCCTGAGCCCT	TGGGTGGGCCTCTCACCCCAGACGGCGGCCGC________________________CTGAGCCCT	GGCGGCCGGTGATCAGGGACGGGCT	G	lnc-CLEC20A-8	RNACentral:URS00008B98C7	lincRNA	intron	"GSE70485:GSM1782888,GSM1782889,GSM1782890,GSM1782891"	"HeLa cell line,mRNA"	chr1:178542915..178542986	26863196	MeRIP-seq:(Medium)	-	Functional Loss	DEL	ICGC	33..56	33	OV	1	-
110763	RMVar_ID_110763	Human_SNP_ID_804154863	m1A	Human	chr1	+	65592830	65592830	65592830	TTTGAAAATCACATCTGGTGGAGTAATTTTCCAGTCACCTCTAATGTCAGTTCAGCCCATAAATA	TTTGAAAATCACATCTGGTGGAGTAATTTTCCGGTCACCTCTAATGTCAGTTCAGCCCATAAATA	A	G	LEPR	Ensembl:ENSG00000116678	Protein coding	CDS	"GSM3896225,GSM3896226,GSM3896227,GSM3896228,GSM3896229,GSM3896230"	"HEK-293T cells,m1A-quant-seq"	-	31548705	m1A-quant-seq:(High)	rs1137101	Functional Loss	SNV	"ICGC,COSMIC"	33..33	33	"thyroid neoplasm,colon adenocarcinoma,pancreas ductal_carcinoma,COCA,large_intestine adenocarcinoma"	29	"pancreas,head and neck,large intestine"
110764	RMVar_ID_110764	Human_SNP_ID_804162385	m1A	Human	chr1	+	119177816	119177816	119177816	ACAGAGAAAGAGACAGAGAGAGGAAGAAACAGAGAGTCAAAGAGAAAGAGACAAAGAGAAGGAGT	ACAGAGAAAGAGACAGAGAGAGGAAGAAACAGGGAGTCAAAGAGAAAGAGACAAAGAGAAGGAGT	A	G	WARS2-AS1	Ensembl:ENSG00000231365	lincRNA	intron	"GSE70485:GSM1972519,GSM1972520,GSM1972521,GSM1972522,GSM1972523,GSM1972524,GSM1972525"	"HEPG2 cell line,mRNA untreated"	chr1:119177716..119177863	26863196	MeRIP-seq:(Medium)	rs12067751	Functional Loss	SNV	ICGC	33..33	33	LAML	1	-
110765	RMVar_ID_110765	Human_SNP_ID_804164412	m1A	Human	chr1	-	226186655	226186655	226186655	CAGCAGCCGGAGATGGCGGCGGTGCTGAACGCAGAGCGACTCGAGGTGTCCGTCGACGGCCTCAC	CAGCAGCCGGAGATGGCGGCGGTGCTGAACGCGGAGCGACTCGAGGTGTCCGTCGACGGCCTCAC	T	C	ACBD3	Ensembl:ENSG00000182827	Protein coding	CDS	"GSE70485:GSM1972519,GSM1972520,GSM1972521,GSM1972522,GSM1972523,GSM1972524,GSM1972525;GSE70485:GSM1972527,GSM1972528,GSM1972529,GSM1972530;GSE70485:GSM1972531,GSM1972532"	"HEPG2 cell line,mRNA untreated;HEPG2 cell line,mRNA Glucose starvation 4h;HEPG2 cell line,mRNA heat shock 4h"	chr1:226165943..226186750;chr1:226186357..226186730;chr1:226186526..226186750	26863196	MeRIP-seq:(Medium)	-	Functional Loss	SNV	ICGC	33..33	33	MALY	1	-
110766	RMVar_ID_110766	Human_SNP_ID_804167051	m1A	Human	chr1	+	200409658	200409658	200409658	CTACCACCGCCGCCGGAGCCGCTACCACCGCTACTGCCGGTACCTCCGCCGCCACTCAGGAACCC	CTACCACCGCCGCCGGAGCCGCTACCACCGCTTCTGCCGGTACCTCCGCCGCCACTCAGGAACCC	A	T	AC104461.1	Ensembl:ENSG00000230623	lincRNA	intron	"GSE73941:GSM1906581,GSM1906582,GSM1906583,GSM1906584"	"HEK293T,untreat control"	chr1:200409583..200409684	26863410	MeRIP-seq:(Medium)	-	Functional Loss	SNV	COSMIC	33..33	33	haematopoietic_and_lymphoid_tissue acute_myeloid_leukaemia	3	haematopoietic and lymphoid tissue
110767	RMVar_ID_110767	Human_SNP_ID_804177091	m1A	Human	chr1	+	23787376	23787376	23787376	CAGGTTACCCCACAGACACACTTTATTTCCTAAGGGCTGGCCAAGGCTCCCATAGAGGCGCTGTG	CAGGTTACCCCACAGACACACTTTATTTCCTATGGGCTGGCCAAGGCTCCCATAGAGGCGCTGTG	A	T	PITHD1	Ensembl:ENSG00000057757	Protein coding	stop codon	"GSE135403:GSM4007700,GSM4007701,GSM4007702,GSM4007703"	"HTR8/Svneo,Normoxia"	chr1:23787326..23787375	32194978	MeRIP-seq:(Medium)	-	Functional Loss	SNV	"TCGA,ICGC,COSMIC"	33..33	33	"lung squamous_cell_carcinoma,LUSC"	4	lung
110768	RMVar_ID_110768	Human_SNP_ID_804186532	m1A	Human	chr1	-	1534019	1534019	1534019	CCCACGCCCAGGCCCTTCCGCCTTCAGCCAGCACATCTTCTGCTGGTGCTGCTGGACAGCATCTT	CCCACGCCCAGGCCCTTCCGCCTTCAGCCAGCGCATCTTCTGCTGGTGCTGCTGGACAGCATCTT	T	C	-	-	Other	Unknown	"GSE70485:GSM1782888,GSM1782889,GSM1782890,GSM1782891"	"HeLa cell line,mRNA"	chr1:1533981..1534124	26863196	MeRIP-seq:(Medium)	rs41285842	Functional Loss	SNV	COSMIC	33..33	33	lung adenocarcinoma	6	lung
110769	RMVar_ID_110769	Human_SNP_ID_804191282	m1A	Human	chr1	+	151118021	151118021	151118021	ACTCCAGGAGGCCAATCGAAGAGCCCAGGAATACCGACACCAGCTCCTAAAGAAAGAGCAGGAAG	ACTCCAGGAGGCCAATCGAAGAGCCCAGGAATGCCGACACCAGCTCCTAAAGAAAGAGCAGGAAG	A	G	GABPB2	Ensembl:ENSG00000143458	Protein coding	CDS	"GSE70485:GSM1972527,GSM1972528,GSM1972529,GSM1972530"	"HEPG2 cell line,mRNA Glucose starvation 4h"	chr1:151117940..151118032	26863196	MeRIP-seq:(Medium)	-	Functional Loss	SNV	"TCGA,ICGC,COSMIC"	33..33	33	"COAD,colon adenocarcinoma,large_intestine adenocarcinoma"	4	large intestine
110770	RMVar_ID_110770	Human_SNP_ID_804201787	m1A	Human	chr1	-	20715538	20715538	20715538	ATGCAGGGCCTGCCGGATCCGCCCTCCCAGAGAGGCATCATCCCCAGGGCCTTCGAGCACGTGTT	ATGCAGGGCCTGCCGGATCCGCCCTCCCAGAGGGGCATCATCCCCAGGGCCTTCGAGCACGTGTT	T	C	KIF17	Ensembl:ENSG00000117245	Protein coding	CDS	"GSE73941:GSM1906561,GSM1906562,GSM1906563,GSM1906564"	"HEK293T,Wild Type"	chr1:20715534..20715621	26863410	MeRIP-seq:(Medium)	-	Functional Loss	SNV	TCGA	33..33	33	THYM	1	-
110771	RMVar_ID_110771	Human_SNP_ID_804204925	m1A	Human	chr1	+	211207859	211207859	211207859	ACAGAGAAGGCCAAGGACCTCGCCAGCAAGGCAGCCACCAAGAAGCAGCAGCAGCAGCAACAGTT	ACAGAGAAGGCCAAGGACCTCGCCAGCAAGGCGGCCACCAAGAAGCAGCAGCAGCAGCAACAGTT	A	G	AC092017.1	Ensembl:ENSG00000226986	Pseudogene	exon	"GSE123365:GSM3896231,GSM3896232,GSM3896233,GSM3896234,GSM3896235,GSM3896236;GSM3896225,GSM3896226,GSM3896227,GSM3896228,GSM3896229,GSM3896230"	"HEK-293T cells,m1A-IP-seq;HEK-293T cells,m1A-quant-seq"	-	31548705	m1A-IP-seq&m1A-quant-seq:(High)	-	Functional Loss	SNV	ICGC	33..33	33	LAML	1	-
110772	RMVar_ID_110772	Human_SNP_ID_804228596	m1A	Human	chr1	-	62253162	62253162	62253162	ACCATCAGAACAAAGCTGGCTACACTGCCGTAATGATCACTCCCTTGGCTTCCGCAGAGACCAAT	ACCATCAGAACAAAGCTGGCTACACTGCCGTAGTGATCACTCCCTTGGCTTCCGCAGAGACCAAT	T	C	KANK4	Ensembl:ENSG00000132854	Protein coding	CDS	"GSE70485:GSM1782888,GSM1782889,GSM1782890,GSM1782891"	"HeLa cell line,mRNA"	chr1:62253116..62253247	26863196	MeRIP-seq:(Medium)	rs755326990	Functional Loss	SNV	"TCGA,ICGC,COSMIC"	33..33	33	"lung adenocarcinoma,right_upper_lobe adenocarcinoma,LUAD"	6	lung
110773	RMVar_ID_110773	Human_SNP_ID_804246192	m1A	Human	chr1	+	214334294	214334294	214334294	ACATGGGCCTGGAACACAAAGCCGCAGGGGAGAAAGCCCTGAAGAAGGTATGTCTGTAACTCGGC	ACATGGGCCTGGAACACAAAGCCGCAGGGGAGGAAGCCCTGAAGAAGGTATGTCTGTAACTCGGC	A	G	SMYD2	Ensembl:ENSG00000143499	Protein coding	exon	"GSE135403:GSM4007700,GSM4007701,GSM4007702,GSM4007703"	"HTR8/Svneo,Normoxia"	chr1:214334191..214336782	32194978	MeRIP-seq:(Medium)	-	Functional Loss	SNV	ICGC	33..33	33	MELA	1	-
110774	RMVar_ID_110774	Human_SNP_ID_804254623	m1A	Human	chr1	-	153561590	153561590	153561590	TGGTGATGAGTGTATTTCCTGTCACTTTCAGGAGAAAGTGGATGAGGAGGGGCTGAAGAAGCTGA	TGGTGATGAGTGTATTTCCTGTCACTTTCAGGTGAAAGTGGATGAGGAGGGGCTGAAGAAGCTGA	T	A	S100A2	Ensembl:ENSG00000196754	Protein coding	CDS	"GSE70485:GSM1972519,GSM1972520,GSM1972521,GSM1972522,GSM1972523,GSM1972524,GSM1972525"	"HEPG2 cell line,mRNA untreated"	chr1:153561563..153561628	26863196	MeRIP-seq:(Medium)	-	Functional Loss	SNV	"ICGC,COSMIC"	33..33	33	"oesophagus squamous_cell_carcinoma,ESCA"	13	oesophagus
110775	RMVar_ID_110775	Human_SNP_ID_804287960	m1A	Human	chr1	+	23310675	23310675	23310675	GCCTCCTACATTGCCCCCACGATTGCCCCGAGATCCACGGGAACCACGGCCTCTCTGCTGTTGAG	GCCTCCTACATTGCCCCCACGATTGCCCCGAGCTCCACGGGAACCACGGCCTCTCTGCTGTTGAG	A	C	-	-	Other	Unknown	"GSE70485:GSM1972527,GSM1972528,GSM1972529,GSM1972530"	"HEPG2 cell line,mRNA Glucose starvation 4h"	chr1:23310590..23310951	26863196	MeRIP-seq:(Medium)	-	Functional Loss	SNV	COSMIC	33..33	33	"mouth squamous_cell_carcinoma,large_intestine adenocarcinoma"	12	"head and neck,large intestine"
110776	RMVar_ID_110776	Human_SNP_ID_804293588	m1A	Human	chr1	+	161120525	161120525	161120525	GCCCAGGTGTTGCTGCGGGCCCGTGCTATCGAAACCCAGTGCTATGTAGTGGCAGCAGCACAGTG	GCCCAGGTGTTGCTGCGGGCCCGTGCTATCGACACCCAGTGCTATGTAGTGGCAGCAGCACAGTG	A	C	NIT1	Ensembl:ENSG00000158793	Protein coding	CDS	"GSE135403:GSM4007700,GSM4007701,GSM4007702,GSM4007703"	"HTR8/Svneo,Normoxia"	chr1:161119508..161120534	32194978	MeRIP-seq:(Medium)	rs1456915436	Functional Loss	SNV	COSMIC	33..33	33	oesophagus squamous_cell_carcinoma	4	oesophagus
110777	RMVar_ID_110777	Human_SNP_ID_804305798	m1A	Human	chr1	-	9734903	9734903	9734903	GTGGGGCGCGGGCTCCCTCGCCTCGGCCGGAAACCCCATTGTCCCCATGTACTTGGCGGGGCTCT	GTGGGGCGCGGGCTCCCTCGCCTCGGCCGGAAGCCCCATTGTCCCCATGTACTTGGCGGGGCTCT	T	C	CLSTN1	Ensembl:ENSG00000171603	Protein coding	intron	"GSE70485:GSM1782888,GSM1782889,GSM1782890,GSM1782891"	"HeLa cell line,mRNA"	chr1:9734901..9735059	26863196	MeRIP-seq:(Medium)	-	Functional Loss	SNV	ICGC	33..33	33	STAD	1	-
110778	RMVar_ID_110778	Human_SNP_ID_804310349	m1A	Human	chr1	+	227924297	227924297	227924297	CAGGCCTCACGGTTCTCCAGGTCGGGTGCCTCATCGCAGGTACAGCGCTCCATGCGGCCCGCGCT	CAGGCCTCACGGTTCTCCAGGTCGGGTGCCTCGTCGCAGGTACAGCGCTCCATGCGGCCCGCGCT	A	G	-	-	Other	Unknown	"GSE70485:GSM1972519,GSM1972520,GSM1972521,GSM1972522,GSM1972523,GSM1972524,GSM1972525"	"HEPG2 cell line,mRNA untreated"	chr1:227924247..227924320	26863196	MeRIP-seq:(Medium)	-	Functional Loss	SNV	"TCGA,ICGC,COSMIC"	33..33	33	"COAD,caecum adenocarcinoma,large_intestine adenocarcinoma"	3	"caecum,large intestine"
110779	RMVar_ID_110779	Human_SNP_ID_804339631	m1A	Human	chr1	+	44777650	44777650	44777650	TACTCGTAAAACAAGGATCATCGATGTTGTCTACAATGCATCTAATAACGAGCTGGTTCGTACCA	TACTCGTAAAACAAGGATCATCGATGTTGTCTGCAATGCATCTAATAACGAGCTGGTTCGTACCA	A	G	RPS8	Ensembl:ENSG00000142937	Protein coding	exon	"GSE135403:GSM4007700,GSM4007701,GSM4007702,GSM4007703"	"HTR8/Svneo,Normoxia"	chr1:44777616..44777930	32194978	MeRIP-seq:(Medium)	-	Functional Loss	SNV	ICGC	33..33	33	PAAD	1	-
110780	RMVar_ID_110780	Human_SNP_ID_804380651	m1A	Human	chr1	-	234478574	234478574	234478574	CGCCGTCGCCCTGGCGCTGGGCGGGGGCGGGGACGGGGATGAGGCCGGGCCTGCCGAGGACGCGG	CGCCGTCGCCCTGGCGCTGGGCGGGGGCGGGGGCGGGGATGAGGCCGGGCCTGCCGAGGACGCGG	T	C	TARBP1	Ensembl:ENSG00000059588	Protein coding	CDS	"GSE70485:GSM1782894,GSM1782895;GSE70485:GSM1972531,GSM1972532"	"HEPG2 cell line,total RNA rearranged at 60c;HEPG2 cell line,mRNA heat shock 4h"	chr1:234478275..234478625;chr1:234478151..234479140	26863196	MeRIP-seq:(Medium)	rs1469394116	Functional Loss	SNV	ICGC	33..33	33	SKCA	1	-
110781	RMVar_ID_110781	Human_SNP_ID_804380710	m1A	Human	chr1	+	113940394	113940394	113940394	CTTCCTTTCTCTCAATATAGGTATGGCATCACAGCTGCAAGTGTTTTCGCCCCCATCAGTGTCGT	CTTCCTTTCTCTCAATATAGGTATGGCATCACTGCTGCAAGTGTTTTCGCCCCCATCAGTGTCGT	A	T	HIPK1	Ensembl:ENSG00000163349	Protein coding	CDS	"GSE70485:GSM1782888,GSM1782889,GSM1782890,GSM1782891"	"HeLa cell line,mRNA"	chr1:113940376..113940400	26863196	MeRIP-seq:(Medium)	-	Functional Loss	SNV	TCGA	33..33	33	ESCA	1	-
110782	RMVar_ID_110782	Human_SNP_ID_804397815	m1A	Human	chr1	-	36177934	36177934	36177934	AGGCAGAGTGTGGCCTGGCCCTGGGCTGGGGCAGGGGGAGGCAGGCCTGTGCCAGGATGTGGAGG	AGGCAGAGTGTGGCCTGGCCCTGGGCTGGGGCTGGGGGAGGCAGGCCTGTGCCAGGATGTGGAGG	T	A	-	-	Other	Unknown	"GSE70485:GSM1782892,GSM1782893"	"HEPG2 cell line,total RNA rearranged at 50c"	chr1:36177856..36177982	26863196	MeRIP-seq:(Medium)	-	Functional Loss	SNV	"TCGA,ICGC,COSMIC"	33..33	33	"COAD,colon adenocarcinoma,large_intestine adenocarcinoma"	5	large intestine
110783	RMVar_ID_110783	Human_SNP_ID_804401520	m1A	Human	chr1	-	26729851	26729850	26729852	TAATCACAATCACCATCTACCTGCTGTGTATAAGAGAGGCCGCCCATGGCACTCTGCGCCCGGCC	TAATCACAATCACCATCTACCTGCTGTGTAT__GAGAGGCCGCCCATGGCACTCTGCGCCCGGCC	CTT	C	-	-	Other	Unknown	"GSE70485:GSM1972527,GSM1972528,GSM1972529,GSM1972530"	"HEPG2 cell line,mRNA Glucose starvation 4h"	chr1:26729611..26729909	26863196	MeRIP-seq:(Medium)	-	Functional Loss	DEL	ICGC	32..33	33	LICA	1	-
110784	RMVar_ID_110784	Human_SNP_ID_804408118	m1A	Human	chr1	+	156077366	156077366	156077366	AACACGGGGTCGCGGTCACGGCTTGGTGTGATAATGTATGTGTTGGTTTGCTGCTGGATGCGCTT	AACACGGGGTCGCGGTCACGGCTTGGTGTGATCATGTATGTGTTGGTTTGCTGCTGGATGCGCTT	A	C	-	-	Other	Unknown	"GSE70485:GSM1972519,GSM1972520,GSM1972521,GSM1972522,GSM1972523,GSM1972524,GSM1972525"	"HEPG2 cell line,mRNA untreated"	chr1:156077357..156077425	26863196	MeRIP-seq:(Medium)	-	Functional Loss	SNV	"TCGA,ICGC"	33..33	33	UCEC	2	-
110785	RMVar_ID_110785	Human_SNP_ID_804410117	m1A	Human	chr1	+	206728806	206728806	206728806	CGCACATCGTACGGATCGTGGATGTGTACGAGAATCTGTACGCAGGGAGGAAGTGCCTGCTGATT	CGCACATCGTACGGATCGTGGATGTGTACGAGTATCTGTACGCAGGGAGGAAGTGCCTGCTGATT	A	T	MAPKAPK2	Ensembl:ENSG00000162889	Protein coding	CDS	"GSE70485:GSM1782888,GSM1782889,GSM1782890,GSM1782891"	"HeLa cell line,mRNA"	chr1:206728756..206728889	26863196	MeRIP-seq:(Medium)	-	Functional Loss	SNV	"TCGA,ICGC,COSMIC"	33..33	33	"UCEC,endometrium endometrioid_carcinoma"	4	uterus
110786	RMVar_ID_110786	Human_SNP_ID_804415162	m1A	Human	chr1	+	108808879	108808879	108808879	GGATAAAGTCTCCTTAATTAAAGATGAATAGCATTTCTTTTTGGAGGGTTTAGAGATTCTTACTA	GGATAAAGTCTCCTTAATTAAAGATGAATAGCGTTTCTTTTTGGAGGGTTTAGAGATTCTTACTA	A	G	STXBP3	Ensembl:ENSG00000116266	Protein coding	3'UTR	"GSM3896225,GSM3896226,GSM3896227,GSM3896228,GSM3896229,GSM3896230"	"HEK-293T cells,m1A-quant-seq"	-	31548705	m1A-quant-seq:(High)	rs1149154	Functional Loss	SNV	ICGC	33..33	33	COCA	5	-
110787	RMVar_ID_110787	Human_SNP_ID_804416298	m1A	Human	chr1	+	20969567	20969567	20969567	CCTCCAGACATAATCTCCTCTGTTATGTCTTTACCTCCCTGGTTTGGATCCCGAATTCTTATCTA	CCTCCAGACATAATCTCCTCTGTTATGTCTTTGCCTCCCTGGTTTGGATCCCGAATTCTTATCTA	A	G	-	-	Other	Unknown	"GSE70485:GSM1782888,GSM1782889,GSM1782890,GSM1782891"	"HeLa cell line,mRNA"	chr1:20969427..20969641	26863196	MeRIP-seq:(Medium)	-	Functional Loss	SNV	"TCGA,ICGC,COSMIC"	33..33	33	"CESC,cervix squamous_cell_carcinoma"	8	uterus
110788	RMVar_ID_110788	Human_SNP_ID_804422473	m1A	Human	chr1	+	201829227	201829227	201829227	CTGAGGGGAGAAAAGATGGCGGCGGCGGCGGCAGCTGGTGCGGCCTCCGGGCTGCCGGGTCCAGT	CTGAGGGGAGAAAAGATGGCGGCGGCGGCGGCGGCTGGTGCGGCCTCCGGGCTGCCGGGTCCAGT	A	G	IPO9	Ensembl:ENSG00000198700	Protein coding	exon	"GSE70485:GSM1972519,GSM1972520,GSM1972521,GSM1972522,GSM1972523,GSM1972524,GSM1972525;GSE70485:GSM1972531,GSM1972532"	"HEPG2 cell line,mRNA untreated;HEPG2 cell line,mRNA heat shock 4h"	chr1:201829151..201829563;chr1:201829140..201829510	26863196	MeRIP-seq:(Medium)	rs1042568436	Functional Loss	SNV	ICGC	33..33	33	STAD	1	-
110789	RMVar_ID_110789	Human_SNP_ID_804427568	m1A	Human	chr1	+	241866849	241866849	241866849	TTTCCTTTTCTAGCCTGCCCATTCAAGAAGTCATAGTTGGGATGACAAAACATGTCAAAAGTCAG	TTTCCTTTTCTAGCCTGCCCATTCAAGAAGTCGTAGTTGGGATGACAAAACATGTCAAAAGTCAG	A	G	EXO1	Ensembl:ENSG00000174371	Protein coding	CDS	"GSM3896225,GSM3896226,GSM3896227,GSM3896228,GSM3896229,GSM3896230"	"HEK-293T cells,m1A-quant-seq"	-	31548705	m1A-quant-seq:(High)	rs735943	Functional Loss	SNV	"ICGC,COSMIC"	33..33	33	"breast ductal_carcinoma,pancreas ductal_carcinoma,COCA,haematopoietic_and_lymphoid_tissue diffuse_large_B_cell_lymphoma"	13	"pancreas,haematopoietic and lymphoid tissue,breast"
110790	RMVar_ID_110790	Human_SNP_ID_804436912	m1A	Human	chr1	+	26731360	26731360	26731360	ACAGCTCCAGTCCTCTCAGCCTCCATACTCCCAGCAGCCATCCCAGCCTCCACATCAGCAGTCCC	ACAGCTCCAGTCCTCTCAGCCTCCATACTCCCGGCAGCCATCCCAGCCTCCACATCAGCAGTCCC	A	G	ARID1A	Ensembl:ENSG00000117713	Protein coding	CDS	"GSE73941:GSM1906561,GSM1906562,GSM1906563,GSM1906564"	"HEK293T,Wild Type"	chr1:26731186..26732708	26863410	MeRIP-seq:(Medium)	-	Functional Loss	SNV	COSMIC	33..33	33	endometrium endometrioid_carcinoma	5	uterus
110791	RMVar_ID_110791	Human_SNP_ID_804440378	m1A	Human	chr1	+	244855917	244855917	244855917	ACACTCAAAATTAACTTGCCTCCTCCTCTGAAATTTCCACCACGCATATTGAATCCTCCACGTCC	ACACTCAAAATTAACTTGCCTCCTCCTCTGAAGTTTCCACCACGCATATTGAATCCTCCACGTCC	A	G	NONHSAG004867.2	RNACentral:URS00009B46E1	lincRNA	intron	"GSE70485:GSM1972533,GSM1972534"	"HEPG2 cell line,total RNA Untreated"	chr1:244855901..244856000	26863196	MeRIP-seq:(Medium)	-	Functional Loss	SNV	"ICGC,COSMIC"	33..33	33	"PAAD,pancreas ductal_carcinoma"	15	pancreas
110792	RMVar_ID_110792	Human_SNP_ID_804442607	m1A	Human	chr1	-	218302552	218302552	218302552	CTACAAGAGAACTGGTGGAACATACCTGTTTTATTTTCTCTAGTCTTTCTTGCTTTAACTTTTCT	CTACAAGAGAACTGGTGGAACATACCTGTTTTCTTTTCTCTAGTCTTTCTTGCTTTAACTTTTCT	T	G	-	-	Other	Unknown	"GSE70485:GSM1972533,GSM1972534"	"HEPG2 cell line,total RNA Untreated"	chr1:218302513..218302642	26863196	MeRIP-seq:(Medium)	-	Functional Loss	SNV	TCGA	33..33	33	UCS	1	-
110793	RMVar_ID_110793	Human_SNP_ID_804445707	m1A	Human	chr1	-	156744224	156744223	156744224	CAGCGACGAGGAAGGGAAGCTGGTCATTGATGAGCCAGCCAAGGAGAAGAACGAGAAAGGAGCGT	CAGCGACGAGGAAGGGAAGCTGGTCATTGATG_GCCAGCCAAGGAGAAGAACGAGAAAGGAGCGT	CT	C	HDGF	Ensembl:ENSG00000143321	Protein coding	CDS	"GSE70485:GSM1782896,GSM1782897"	"HEPG2 cell line,total RNA Untreated, competitive elution"	chr1:156744151..156744225	26863196	MeRIP-seq:(Medium)	-	Functional Loss	DEL	ICGC	33..33	33	LICA	1	-
110794	RMVar_ID_110794	Human_SNP_ID_804451547	m1A	Human	chr1	+	154259027	154259027	154259027	GATGACTTGCAGATGCTTCAGACAAGATTTCCATTGGTGAGTATGTGGGATAGAGCTTTGGAAAA	GATGACTTGCAGATGCTTCAGACAAGATTTCCCTTGGTGAGTATGTGGGATAGAGCTTTGGAAAA	A	C	UBAP2L	Ensembl:ENSG00000143569	Protein coding	CDS	"GSE135403:GSM4007700,GSM4007701,GSM4007702,GSM4007703"	"HTR8/Svneo,Normoxia"	chr1:154258964..154259769	32194978	MeRIP-seq:(Medium)	-	Functional Loss	SNV	TCGA	33..33	33	THYM	1	-
110796	RMVar_ID_110796	Human_SNP_ID_804464740	m1A	Human	chr1	+	114510877	114510877	114510877	CAGCCTGGGCCGAGCCCGAGGAGGCCGCGGCCACCCCCCCGTCGTCGGGCCCGGCCGCGCCGCCC	CAGCCTGGGCCGAGCCCGAGGAGGCCGCGGCCGCCCCCCCGTCGTCGGGCCCGGCCGCGCCGCCC	A	G	-	-	Other	Unknown	"GSE70485:GSM1782896,GSM1782897"	"HEPG2 cell line,total RNA Untreated, competitive elution"	chr1:114510826..114511048	26863196	MeRIP-seq:(Medium)	rs6691166	Functional Loss	SNV	"ICGC,COSMIC"	33..33	33	"LAML,haematopoietic_and_lymphoid_tissue acute_lymphoblastic_leukaemia"	3	haematopoietic and lymphoid tissue
110799	RMVar_ID_110799	Human_SNP_ID_804471443	m1A	Human	chr1	-	225519316	225519312	225519316	CGGCAGGAACGCCTGGATCGGGAGAGGCAAGAAAGACAAGAACGAGAGAGGCTGGAGAGACTGGA	CGGCAGGAACGCCTGGATCGGGAGAGGCAAGA____CAAGAACGAGAGAGGCTGGAGAGACTGGA	GTCTT	G	ENAH	Ensembl:ENSG00000154380	Protein coding	CDS	"GSE70485:GSM1782894,GSM1782895"	"HEPG2 cell line,total RNA rearranged at 60c"	chr1:225519201..225519575	26863196	MeRIP-seq:(Medium)	-	Functional Loss	DEL	TCGA	33..36	33	LIHC	1	-
110800	RMVar_ID_110800	Human_SNP_ID_804497183	m1A	Human	chr1	+	27914501	27914500	27914501	GCCGAGAAGGTGCGGGTCTGGGGGAATAGCGGAAAACCACAGAACGCGGCCGCCACTGCGCCGCT	GCCGAGAAGGTGCGGGTCTGGGGGAATAGCGG_AAACCACAGAACGCGGCCGCCACTGCGCCGCT	GA	G	-	-	Other	Unknown	"GSE70485:GSM1972527,GSM1972528,GSM1972529,GSM1972530"	"HEPG2 cell line,mRNA Glucose starvation 4h"	chr1:27914186..27914550	26863196	MeRIP-seq:(Medium)	-	Functional Loss	DEL	ICGC	33..33	33	STAD	1	-
110801	RMVar_ID_110801	Human_SNP_ID_804508535	m1A	Human	chr1	+	32898199	32898199	32898199	ACTGCAGAGCCACCGCATCTTGAGGGGTGCCCACGTAGCGCAGCACTGTGCCATGGAACAGGGCA	ACTGCAGAGCCACCGCATCTTGAGGGGTGCCCCCGTAGCGCAGCACTGTGCCATGGAACAGGGCA	A	C	HPCA	Ensembl:ENSG00000121905	Protein coding	exon	"GSE135403:GSM4007700,GSM4007701,GSM4007702,GSM4007703;GSE135403:GSM4007704,GSM4007705,GSM4007706,GSM4007707"	"HTR8/Svneo,Normoxia;HTR8/Svneo,Hypoxia IP"	chr1:32898126..32898325;chr1:32898126..32901243	32194978	MeRIP-seq:(Medium)	-	Functional Loss	SNV	TCGA	33..33	33	OV	1	-
110802	RMVar_ID_110802	Human_SNP_ID_804539289	m1A	Human	chr1	+	149977575	149977575	149977575	TAGGTAGAACATAGATCAAAATTCAGGCCTCCACCTGAGGAATAAATAAATACATAAGGCTCAAA	TAGGTAGAACATAGATCAAAATTCAGGCCTCCTCCTGAGGAATAAATAAATACATAAGGCTCAAA	A	T	-	-	Other	Unknown	"GSE135403:GSM4007704,GSM4007705,GSM4007706,GSM4007707"	"HTR8/Svneo,Hypoxia IP"	chr1:149971241..150010626	32194978	MeRIP-seq:(Medium)	-	Functional Loss	SNV	ICGC	33..33	33	CLLE	1	-
110803	RMVar_ID_110803	Human_SNP_ID_804543571	m1A	Human	chr1	+	19311946	19311946	19311946	GTTCGGTGTGGCCGCGCTCCAGAAAGGCGCGCACGGCCGCGGCGCTGGCGGGCGCGTCCATGCGG	GTTCGGTGTGGCCGCGCTCCAGAAAGGCGCGCGCGGCCGCGGCGCTGGCGGGCGCGTCCATGCGG	A	G	-	-	Other	Unknown	"GSE70485:GSM1782894,GSM1782895"	"HEPG2 cell line,total RNA rearranged at 60c"	chr1:19311901..19312075	26863196	MeRIP-seq:(Medium)	rs773343655	Functional Loss	SNV	COSMIC	33..33	33	large_intestine adenocarcinoma	1	large intestine
110804	RMVar_ID_110804	Human_SNP_ID_804543848	m1A	Human	chr1	-	171670653	171670653	171670653	CATGGATCTTCGTATACCAAGAGTACCGGTGGAGCCCCCACCTTCAATGTCACTGTCACCAAGAC	CATGGATCTTCGTATACCAAGAGTACCGGTGGGGCCCCCACCTTCAATGTCACTGTCACCAAGAC	T	C	PFN1P1	Ensembl:ENSG00000233328	Pseudogene	exon	"GSE123365:GSM3896231,GSM3896232,GSM3896233,GSM3896234,GSM3896235,GSM3896236"	"HEK-293T cells,m1A-IP-seq"	-	31548705	m1A-IP-seq:(High)	rs879022697	Functional Loss	SNV	ICGC	33..33	33	STAD	1	-
110805	RMVar_ID_110805	Human_SNP_ID_804558858	m1A	Human	chr1	-	186323768	186323768	186323768	AGCATCTGAAAGACAGGCCCCTCGAGCACCTCAGTCACCGAGACGCCCACCACATCCACTTCCCC	AGCATCTGAAAGACAGGCCCCTCGAGCACCTCCGTCACCGAGACGCCCACCACATCCACTTCCCC	T	G	TPR	Ensembl:ENSG00000047410	Protein coding	CDS	"GSE70485:GSM1782888,GSM1782889,GSM1782890,GSM1782891"	"HeLa cell line,mRNA"	chr1:186323718..186323800	26863196	MeRIP-seq:(Medium)	-	Functional Loss	SNV	"TCGA,ICGC,COSMIC"	33..33	33	"UCEC,endometrium endometrioid_carcinoma"	3	uterus
110806	RMVar_ID_110806	Human_SNP_ID_804561434	m1A	Human	chr1	-	12022262	12022262	12022262	GACTCCTGGTGCTGGCATTTGGCAGGTGGGAGAGAGGCCACCCCCGATCTGGCCACATCACGGAG	GACTCCTGGTGCTGGCATTTGGCAGGTGGGAGGGAGGCCACCCCCGATCTGGCCACATCACGGAG	T	C	-	-	Other	Unknown	"GSE70485:GSM1972519,GSM1972520,GSM1972521,GSM1972522,GSM1972523,GSM1972524,GSM1972525"	"HEPG2 cell line,mRNA untreated"	chr1:12022211..12022379	26863196	MeRIP-seq:(Medium)	rs745592384	Functional Loss	SNV	"ICGC,COSMIC"	33..33	33	"PAAD,pancreas ductal_carcinoma"	2	pancreas
110807	RMVar_ID_110807	Human_SNP_ID_804567027	m1A	Human	chr1	-	184754646	184754646	184754646	TAGCAGCTGCGCGTGCGCGGAACCGCGGGGCCATGAGCGAAGCCGGCGGCCGGGGCTGTGGGTCC	TAGCAGCTGCGCGTGCGCGGAACCGCGGGGCCGTGAGCGAAGCCGGCGGCCGGGGCTGTGGGTCC	T	C	EDEM3	Ensembl:ENSG00000116406	Protein coding	start codon	"GSE70485:GSM1972527,GSM1972528,GSM1972529,GSM1972530"	"HEPG2 cell line,mRNA Glucose starvation 4h"	chr1:184754599..184754808	26863196	MeRIP-seq:(Medium)	rs1234630372	Functional Loss	SNV	COSMIC	33..33	33	lung small_cell_carcinoma	2	lung
110808	RMVar_ID_110808	Human_SNP_ID_804574994	m1A	Human	chr1	+	2408825	2408825	2408825	GCACATGTATCCGCGATGGGTCCACCTGGATGATGCTGACGTACTCCTCCCCCAGGGTCTGGTAG	GCACATGTATCCGCGATGGGTCCACCTGGATGTTGCTGACGTACTCCTCCCCCAGGGTCTGGTAG	A	T	-	-	Other	Unknown	"GSE70485:GSM1972519,GSM1972520,GSM1972521,GSM1972522,GSM1972523,GSM1972524,GSM1972525"	"HEPG2 cell line,mRNA untreated"	chr1:2408776..2408885	26863196	MeRIP-seq:(Medium)	-	Functional Loss	SNV	COSMIC	33..33	33	stomach intestinal_adenocarcinoma	3	stomach
110809	RMVar_ID_110809	Human_SNP_ID_804576086	m1A	Human	chr1	+	32770050	32770050	32770050	CGGAGGCGGAGGCTGGCGCTGAGACAGAGGCCATGCTGCAGCGCCACATTGACCGTGTCTACCGG	CGGAGGCGGAGGCTGGCGCTGAGACAGAGGCCGTGCTGCAGCGCCACATTGACCGTGTCTACCGG	A	G	KIAA1522	Ensembl:ENSG00000162522	Protein coding	CDS	"GSM3896225,GSM3896226,GSM3896227,GSM3896228,GSM3896229,GSM3896230"	"HEK-293T cells,m1A-quant-seq"	-	31548705	m1A-quant-seq:(High)	rs12730560	Functional Loss	SNV	"ICGC,COSMIC"	33..33	33	"colon adenocarcinoma,ESCA,large_intestine adenocarcinoma"	5	large intestine
110810	RMVar_ID_110810	Human_SNP_ID_804577324	m1A	Human	chr1	-	43452254	43452254	43452254	AGCTGATCGAATAGCAGTCAAGGCTGAGATGGAGGCCGTTTTTCTGGAGAACCTGAGGCATGCAG	AGCTGATCGAATAGCAGTCAAGGCTGAGATGGTGGCCGTTTTTCTGGAGAACCTGAGGCATGCAG	T	A	HYI	Ensembl:ENSG00000178922	Protein coding	CDS	"GSE135403:GSM4007704,GSM4007705,GSM4007706,GSM4007707"	"HTR8/Svneo,Hypoxia IP"	chr1:43452195..43452445	32194978	MeRIP-seq:(Medium)	-	Functional Loss	SNV	TCGA	33..33	33	LIHC	1	-
110811	RMVar_ID_110811	Human_SNP_ID_804586212	m1A	Human	chr1	-	212365067	212365067	212365067	GGGAGGAACAGCATGTAAAACTGGAACTTCTAACCCCGTCCCAAAAGAGGCGGTGTAGAGCCTAA	GGGAGGAACAGCATGTAAAACTGGAACTTCTAGCCCCGTCCCAAAAGAGGCGGTGTAGAGCCTAA	T	C	PACC1	Ensembl:ENSG00000065600	Protein coding	3'UTR	"GSE135403:GSM4007700,GSM4007701,GSM4007702,GSM4007703"	"HTR8/Svneo,Normoxia"	chr1:212365016..212365116	32194978	MeRIP-seq:(Medium)	-	Functional Loss	SNV	"TCGA,ICGC,COSMIC"	33..33	33	"STAD,stomach adenocarcinoma"	4	stomach
110812	RMVar_ID_110812	Human_SNP_ID_804591749	m1A	Human	chr1	+	149886622	149886622	149886622	TTTCTTGGAGCCCTTTTTAGGGGCCGGAGCGGATTTTGCCGGTTCAGGCATGGTAAGACACAGTA	TTTCTTGGAGCCCTTTTTAGGGGCCGGAGCGGTTTTTGCCGGTTCAGGCATGGTAAGACACAGTA	A	T	-	-	Other	Unknown	"GSE70485:GSM1972519,GSM1972520,GSM1972521,GSM1972522,GSM1972523,GSM1972524,GSM1972525"	"HEPG2 cell line,mRNA untreated"	chr1:149886476..149886675	26863196	MeRIP-seq:(Medium)	-	Functional Loss	SNV	"TCGA,ICGC,COSMIC"	33..33	33	"kidney papillary_renal_cell_carcinoma,KIRP"	3	kidney
110813	RMVar_ID_110813	Human_SNP_ID_804593955	m1A	Human	chr1	-	11681028	11681028	11681028	GCGGGAACCGAGCGCAGAGCCGGTACTGGGGGAGGGGAGAGGGGGCGGGATTCCCGCCGGGAGGG	GCGGGAACCGAGCGCAGAGCCGGTACTGGGGGGGGGGAGAGGGGGCGGGATTCCCGCCGGGAGGG	T	C	MAD2L2	Ensembl:ENSG00000116670	Protein coding	intron	"GSE73941:GSM1906567,GSM1906568,GSM1906569,GSM1906570"	"HEK293T,ALKBH3 KO"	chr1:11681026..11681150	26863410	MeRIP-seq:(Medium)	-	Functional Loss	SNV	ICGC	33..33	33	SKCA	1	-
110814	RMVar_ID_110814	Human_SNP_ID_804601183	m1A	Human	chr1	-	169106643	169106643	169106643	GGAGGAGCCAAGGCAGGAGCAGGAGGAGGGGGAGGCGGCGGCGGCGGCGGCGGCGGGGCGGGGGC	GGAGGAGCCAAGGCAGGAGCAGGAGGAGGGGGCGGCGGCGGCGGCGGCGGCGGCGGGGCGGGGGC	T	G	-	-	Other	Unknown	"GSE70485:GSM1782896,GSM1782897"	"HEPG2 cell line,total RNA Untreated, competitive elution"	chr1:169106326..169106802	26863196	MeRIP-seq:(Medium)	rs1464228568	Functional Loss	SNV	ICGC	33..33	33	PBCA	1	-
110815	RMVar_ID_110815	Human_SNP_ID_804603892	m1A	Human	chr1	+	231020110	231020110	231020110	GGCTGTACAGTTGGCAGAGCAAGGACATGTCCAGCTGGCGGAGACCAACCTTGAGGGAAGGGGTG	GGCTGTACAGTTGGCAGAGCAAGGACATGTCCTGCTGGCGGAGACCAACCTTGAGGGAAGGGGTG	A	T	-	-	Other	Unknown	"GSE70485:GSM1972519,GSM1972520,GSM1972521,GSM1972522,GSM1972523,GSM1972524,GSM1972525"	"HEPG2 cell line,mRNA untreated"	chr1:231020059..231020140	26863196	MeRIP-seq:(Medium)	-	Functional Loss	SNV	TCGA	33..33	33	OV	1	-
110816	RMVar_ID_110816	Human_SNP_ID_804612450	m1A	Human	chr1	+	33277566	33277566	33277566	GAGTCTGGCTGCTAGGTGGAGACCCGGTTGTCAGGGGGTAAGCATGGAAGCAGGGAGACCTTCAG	GAGTCTGGCTGCTAGGTGGAGACCCGGTTGTCGGGGGGTAAGCATGGAAGCAGGGAGACCTTCAG	A	G	ZNF362	Ensembl:ENSG00000160094	Protein coding	intron	"GSE70485:GSM1972519,GSM1972520,GSM1972521,GSM1972522,GSM1972523,GSM1972524,GSM1972525"	"HEPG2 cell line,mRNA untreated"	chr1:33277564..33277766	26863196	MeRIP-seq:(Medium)	-	Functional Loss	SNV	ICGC	33..33	33	LICA	1	-
110817	RMVar_ID_110817	Human_SNP_ID_804628483	m1A	Human	chr1	-	29203187	29203187	29203187	CAGAATGCATCCAACAGCGGAGTGGGGCAAGCAGTCATCCAGATCGCCGCAGCCCTGGGCCTAAG	CAGAATGCATCCAACAGCGGAGTGGGGCAAGCGGTCATCCAGATCGCCGCAGCCCTGGGCCTAAG	T	C	MECR	Ensembl:ENSG00000116353	Protein coding	CDS	"GSM3896225,GSM3896226,GSM3896227,GSM3896228,GSM3896229,GSM3896230"	"HEK-293T cells,m1A-quant-seq"	-	31548705	m1A-quant-seq:(High)	rs1062924	Functional Loss	SNV	"ICGC,COSMIC"	33..33	33	"COCA,bladder transitional_cell_carcinoma,urinary_tract transitional_cell_carcinoma"	7	"bladder,urinary tract"
110818	RMVar_ID_110818	Human_SNP_ID_804629616	m1A	Human	chr1	-	1789054	1789054	1789054	AACGTCTGGGATGCACTCAAAGCCGACCGGGCAGGTACGTGGCCATGGGGCCTTTCTGTGTCTTG	AACGTCTGGGATGCACTCAAAGCCGACCGGGCGGGTACGTGGCCATGGGGCCTTTCTGTGTCTTG	T	C	GNB1	Ensembl:ENSG00000078369	Protein coding	CDS	"GSE135403:GSM4007704,GSM4007705,GSM4007706,GSM4007707"	"HTR8/Svneo,Hypoxia IP"	chr1:1789051..1789100	32194978	MeRIP-seq:(Medium)	rs779971509	Functional Loss	SNV	"TCGA,ICGC,COSMIC"	33..33	33	"lung squamous_cell_carcinoma,LUSC"	5	lung
110819	RMVar_ID_110819	Human_SNP_ID_804632347	m1A	Human	chr1	+	120069545	120069545	120069545	TTCAAAGGCTCAGGCCCTGGCGCTACGCTCCGAAGCCCAGGCGCAAATGCCTCGACTCCCCGCGC	TTCAAAGGCTCAGGCCCTGGCGCTACGCTCCGCAGCCCAGGCGCAAATGCCTCGACTCCCCGCGC	A	C	-	-	Other	Unknown	"GSE70485:GSM1782898,GSM1782899,GSM1782900,GSM1782901"	"HEK293T cell line,total RNA"	chr1:120069399..120069625	26863196	MeRIP-seq:(Medium)	rs587606395	Functional Loss	SNV	"ICGC,COSMIC"	33..33	33	"HNSC,head_neck squamous_cell_carcinoma"	2	head and neck
110820	RMVar_ID_110820	Human_SNP_ID_804633926	m1A	Human	chr1	+	1627182	1627182	1627182	GGTGGCGCTGGGTAACGCAGCCCGGGCTCTGGACCTGCTGCGGAGGCGCCCAGAGCAGGCAAGCT	GGTGGCGCTGGGTAACGCAGCCCGGGCTCTGGGCCTGCTGCGGAGGCGCCCAGAGCAGGCAAGCT	A	G	MIB2	Ensembl:ENSG00000197530	Protein coding	CDS	"GSE135403:GSM4007704,GSM4007705,GSM4007706,GSM4007707"	"HTR8/Svneo,Hypoxia IP"	chr1:1626590..1627509	32194978	MeRIP-seq:(Medium)	-	Functional Loss	SNV	"ICGC,COSMIC"	33..33	33	"ovary mixed_adenosquamous_carcinoma,OV"	8	ovary
110821	RMVar_ID_110821	Human_SNP_ID_804654449	m1A	Human	chr1	-	115976613	115976613	115976613	CGCCTCCTCCACCTCCATGGCGGGCCGCGCGCAGGAACCCCGCCACCCCACCGCCCTCTCAGGCG	CGCCTCCTCCACCTCCATGGCGGGCCGCGCGCGGGAACCCCGCCACCCCACCGCCCTCTCAGGCG	T	C	"LOC101928977,LOC101928977:2,LOC101928977:3,LOC101928977:4"	"RNACentral:URS00007E5084,RNACentral:URS0000D5C315,RNACentral:URS0000D5D731,RNACentral:URS0000D5DBEE"	"lincRNA,lincRNA,lincRNA,lincRNA"	"intron,intron,intron,exon"	"GSE70485:GSM1972527,GSM1972528,GSM1972529,GSM1972530"	"HEPG2 cell line,mRNA Glucose starvation 4h"	chr1:115976564..115976666	26863196	MeRIP-seq:(Medium)	rs1163423111	Functional Loss	SNV	"TCGA,ICGC,COSMIC"	33..33	33	"kidney papillary_renal_cell_carcinoma,KIRP"	3	kidney
110822	RMVar_ID_110822	Human_SNP_ID_804656456	m1A	Human	chr1	+	205595282	205595282	205595282	CACGAATTACATGCTATTCCCTGATGGCACAAAAACTGTTCTGTACCTCCCTACTTTGGCACGTG	CACGAATTACATGCTATTCCCTGATGGCACAAGAACTGTTCTGTACCTCCCTACTTTGGCACGTG	A	G	MFSD4A	Ensembl:ENSG00000174514	Protein coding	intron	"GSE70485:GSM1972519,GSM1972520,GSM1972521,GSM1972522,GSM1972523,GSM1972524,GSM1972525"	"HEPG2 cell line,mRNA untreated"	chr1:205595280..205595471	26863196	MeRIP-seq:(Medium)	-	Functional Loss	SNV	"ICGC,COSMIC"	33..33	33	"LICA,liver hepatocellular_carcinoma"	4	liver
110823	RMVar_ID_110823	Human_SNP_ID_804661437	m1A	Human	chr1	+	181049100	181049100	181049100	ATATTTTCGCCTGGGCGTTTCGGATCCCATCCATGGGGTCCCTGAATTTATTTCGGTTGGGTACG	ATATTTTCGCCTGGGCGTTTCGGATCCCATCCTTGGGGTCCCTGAATTTATTTCGGTTGGGTACG	A	T	MR1	Ensembl:ENSG00000153029	Protein coding	CDS	"GSM3896225,GSM3896226,GSM3896227,GSM3896228,GSM3896229,GSM3896230"	"HEK-293T cells,m1A-quant-seq"	-	31548705	m1A-quant-seq:(High)	-	Functional Loss	SNV	COSMIC	33..33	33	haematopoietic_and_lymphoid_tissue acute_myeloid_leukaemia	6	haematopoietic and lymphoid tissue
110825	RMVar_ID_110825	Human_SNP_ID_804671446	m1A	Human	chr1	-	159920525	159920525	159920525	CGGGTGTGTCCTCTCCCTAGCTCCCCGCAGCCACCGCCACCCATTGGAATGGCCAACAGGGGACC	CGGGTGTGTCCTCTCCCTAGCTCCCCGCAGCCCCCGCCACCCATTGGAATGGCCAACAGGGGACC	T	G	TAGLN2	Ensembl:ENSG00000158710	Protein coding	CDS	"GSE135403:GSM4007704,GSM4007705,GSM4007706,GSM4007707"	"HTR8/Svneo,Hypoxia IP"	chr1:159920475..159923473	32194978	MeRIP-seq:(Medium)	-	Functional Loss	SNV	ICGC	33..33	33	MALY	1	-
110826	RMVar_ID_110826	Human_SNP_ID_804673535	m1A	Human	chr1	+	231338544	231338544	231338544	GGACTTGCAGGCACTGTTTGTTCAGTTTAACGACCAATTCTTCTGGGGCCAGCTGGAGGCCGTCG	GGACTTGCAGGCACTGTTTGTTCAGTTTAACGGCCAATTCTTCTGGGGCCAGCTGGAGGCCGTCG	A	G	SPRTN	Ensembl:ENSG00000010072	Protein coding	CDS	"GSE135403:GSM4007704,GSM4007705,GSM4007706,GSM4007707"	"HTR8/Svneo,Hypoxia IP"	chr1:231338393..231338543	32194978	MeRIP-seq:(Medium)	-	Functional Loss	SNV	TCGA	33..33	33	COAD	1	-
110827	RMVar_ID_110827	Human_SNP_ID_804691815	m1A	Human	chr1	-	111619936	111619936	111619936	TGGGGCCGTCTGGAGCTCCCCGCCCCTTACTCACCCCCCCGGTCCGGCGCCTCCTCCACCTCCTC	TGGGGCCGTCTGGAGCTCCCCGCCCCTTACTCCCCCCCCCGGTCCGGCGCCTCCTCCACCTCCTC	T	G	LOC107985184-001	RNACentral:URS0000E60A45	lincRNA	exon	"GSE73941:GSM1906561,GSM1906562,GSM1906563,GSM1906564;GSE73941:GSM1906567,GSM1906568,GSM1906569,GSM1906570"	"HEK293T,Wild Type;HEK293T,ALKBH3 KO"	chr1:111619859..111619999;chr1:111619844..111620006	26863410	MeRIP-seq:(Medium)	rs1030124422	Functional Loss	SNV	ICGC	33..33	33	LUSC	1	-
110828	RMVar_ID_110828	Human_SNP_ID_804695975	m1A	Human	chr1	-	229625977	229625977	229625977	GGGCGCGGGGGCCCAGCTGAGCCGGCCGTCGGAGTGAGACCCTGCGGCAGAGACGACGGAGGCGG	GGGCGCGGGGGCCCAGCTGAGCCGGCCGTCGGGGTGAGACCCTGCGGCAGAGACGACGGAGGCGG	T	C	TAF5L	Ensembl:ENSG00000135801	Protein coding	5'UTR	"GSE70485:GSM1972531,GSM1972532"	"HEPG2 cell line,mRNA heat shock 4h"	chr1:229625862..229626133	26863196	MeRIP-seq:(Medium)	-	Functional Loss	SNV	ICGC	33..33	33	PBCA	1	-
110829	RMVar_ID_110829	Human_SNP_ID_804696055	m1A	Human	chr1	+	220253557	220253557	220253557	AGTCGGGGGTGGTGGGAGAAGGAGGAGGCGGCAAATCACTTATAAATGGCGCGGAAGCAGGACCC	AGTCGGGGGTGGTGGGAGAAGGAGGAGGCGGCGAATCACTTATAAATGGCGCGGAAGCAGGACCC	A	G	-	-	Other	Unknown	"GSE123365:GSM3896231,GSM3896232,GSM3896233,GSM3896234,GSM3896235,GSM3896236"	"HEK-293T cells,m1A-IP-seq"	-	31548705	m1A-IP-seq:(High)	rs879135241	Functional Loss	SNV	"ICGC,COSMIC"	33..33	33	"LAML,haematopoietic_and_lymphoid_tissue acute_myeloid_leukaemia"	2	haematopoietic and lymphoid tissue
110830	RMVar_ID_110830	Human_SNP_ID_804701658	m1A	Human	chr1	-	71080989	71080989	71080989	GGGTGGCTGTGCTGGTGGCGTTCAAGATGTCGACCAAGAATTTCCGAGTCAGTGACGGGGACTGG	GGGTGGCTGTGCTGGTGGCGTTCAAGATGTCGTCCAAGAATTTCCGAGTCAGTGACGGGGACTGG	T	A	ZRANB2	Ensembl:ENSG00000132485	Protein coding	CDS	"GSE70485:GSM1782888,GSM1782889,GSM1782890,GSM1782891;GSE70485:GSM1782892,GSM1782893;GSE70485:GSM1782896,GSM1782897;GSE70485:GSM1972519,GSM1972520,GSM1972521,GSM1972522,GSM1972523,GSM1972524,GSM1972525;GSE70485:GSM1972531,GSM1972532"	"HeLa cell line,mRNA;HEPG2 cell line,total RNA rearranged at 50c;HEPG2 cell line,total RNA Untreated, competitive elution;HEPG2 cell line,mRNA untreated;HEPG2 cell line,mRNA heat shock 4h"	chr1:71080880..71081050;chr1:71080874..71081005;chr1:71080863..71081025;chr1:71080885..71081025;chr1:71072101..71081025	26863196	MeRIP-seq:(Medium)	-	Functional Loss	SNV	ICGC	33..33	33	BOCA	1	-
110831	RMVar_ID_110831	Human_SNP_ID_804713128	m1A	Human	chr1	-	55056094	55056094	55056094	CAGCACGACCCCAGCCCTCGCCAGGCGCTGGCAGGCGGCGTTGAGGACGCGGCTGTACCCACCCG	CAGCACGACCCCAGCCCTCGCCAGGCGCTGGCCGGCGGCGTTGAGGACGCGGCTGTACCCACCCG	T	G	-	-	Other	Unknown	"GSE70485:GSM1972519,GSM1972520,GSM1972521,GSM1972522,GSM1972523,GSM1972524,GSM1972525"	"HEPG2 cell line,mRNA untreated"	chr1:55056043..55056127	26863196	MeRIP-seq:(Medium)	-	Functional Loss	SNV	COSMIC	33..33	33	lung adenocarcinoma	1	lung
110832	RMVar_ID_110832	Human_SNP_ID_804744324	m1A	Human	chr1	-	226982084	226982084	226982084	CCGCACCACGCACCTTGCAGAGCGTGCGCACGATCCGCTCTGCATTGGCCTCGGACAGGAAAGGA	CCGCACCACGCACCTTGCAGAGCGTGCGCACGTTCCGCTCTGCATTGGCCTCGGACAGGAAAGGA	T	A	-	-	Other	Unknown	"GSE70485:GSM1972519,GSM1972520,GSM1972521,GSM1972522,GSM1972523,GSM1972524,GSM1972525"	"HEPG2 cell line,mRNA untreated"	chr1:226982026..226982193	26863196	MeRIP-seq:(Medium)	-	Functional Loss	SNV	COSMIC	33..33	33	breast ductal_carcinoma	3	breast
110833	RMVar_ID_110833	Human_SNP_ID_804746723	m1A	Human	chr1	-	153943073	153943073	153943073	CCCAAGCCTGGCTTCCAAGTGCTTGACACGACACCCTACAGCCACTCAGCAAACCTGGCCCCTCC	CCCAAGCCTGGCTTCCAAGTGCTTGACACGACGCCCTACAGCCACTCAGCAAACCTGGCCCCTCC	T	C	DENND4B	Ensembl:ENSG00000198837	Protein coding	CDS	"GSE70485:GSM1972527,GSM1972528,GSM1972529,GSM1972530"	"HEPG2 cell line,mRNA Glucose starvation 4h"	chr1:153942951..153943154	26863196	MeRIP-seq:(Medium)	rs754892693	Functional Loss	SNV	COSMIC	33..33	33	large_intestine adenocarcinoma	1	large intestine
110834	RMVar_ID_110834	Human_SNP_ID_804758119	m1A	Human	chr1	+	228635618	228635618	228635618	GCGCGCTCGCACGCGCGCGCGCGGACACACACACACACAGACACACACGCACACACGCACGCGCA	GCGCGCTCGCACGCGCGCGCGCGGACACACACGCACACAGACACACACGCACACACGCACGCGCA	A	G	-	-	Other	Unknown	"GSE70485:GSM1782892,GSM1782893;GSE70485:GSM1782894,GSM1782895;GSE70485:GSM1972533,GSM1972534"	"HEPG2 cell line,total RNA rearranged at 50c;HEPG2 cell line,total RNA rearranged at 60c;HEPG2 cell line,total RNA Untreated"	chr1:228635551..228635650;chr1:228635576..228635650;chr1:228635513..228635701	26863196	MeRIP-seq:(Medium)	rs199818102	Functional Loss	SNV	ICGC	33..33	33	SKCA	4	-
110835	RMVar_ID_110835	Human_SNP_ID_804761662	m1A	Human	chr1	-	236566007	236566007	236566007	ATTTTAGAAGCAGACACTGAATTTTGGTTTTCAGTCTGTTGTGAGTTTAGTGTCCAGCATCAGAT	ATTTTAGAAGCAGACACTGAATTTTGGTTTTCGGTCTGTTGTGAGTTTAGTGTCCAGCATCAGAT	T	C	HEATR1	Ensembl:ENSG00000119285	Protein coding	CDS	"GSE135403:GSM4007700,GSM4007701,GSM4007702,GSM4007703"	"HTR8/Svneo,Normoxia"	chr1:236564613..236566821	32194978	MeRIP-seq:(Medium)	rs375051087	Functional Loss	SNV	"TCGA,ICGC"	33..33	33	UCEC	2	-
110836	RMVar_ID_110836	Human_SNP_ID_804765711	m1A	Human	chr1	-	110339999	110339999	110339999	CCCGACAGATGACTGATTTTCACACTTACATCACCGAAGCGTTTGAACTCATGAAACAGGCCGTC	CCCGACAGATGACTGATTTTCACACTTACATCGCCGAAGCGTTTGAACTCATGAAACAGGCCGTC	T	C	-	-	Other	Unknown	"GSE70485:GSM1782894,GSM1782895"	"HEPG2 cell line,total RNA rearranged at 60c"	chr1:110339976..110340000	26863196	MeRIP-seq:(Medium)	-	Functional Loss	SNV	COSMIC	33..33	33	lung small_cell_carcinoma	5	lung
110837	RMVar_ID_110837	Human_SNP_ID_804771942	m1A	Human	chr1	+	156312148	156312148	156312148	AAAGTATTCATCTCCAATTTTCTTGATTTCCAACAGGCCTGCTCCTGTTCCAACATCATCTTCTC	AAAGTATTCATCTCCAATTTTCTTGATTTCCATCAGGCCTGCTCCTGTTCCAACATCATCTTCTC	A	T	-	-	Other	Unknown	"GSE70485:GSM1972519,GSM1972520,GSM1972521,GSM1972522,GSM1972523,GSM1972524,GSM1972525"	"HEPG2 cell line,mRNA untreated"	chr1:156312098..156312175	26863196	MeRIP-seq:(Medium)	-	Functional Loss	SNV	ICGC	33..33	33	LICA	1	-
110838	RMVar_ID_110838	Human_SNP_ID_804774234	m1A	Human	chr1	-	16643134	16643133	16643134	CAGGCTCTGTGTCTGCCTCAGCCTCCAGGACCACTGGCTGCCCATGAGAGACGAAGGATGGCATC	CAGGCTCTGTGTCTGCCTCAGCCTCCAGGACC_CTGGCTGCCCATGAGAGACGAAGGATGGCATC	GT	G	CROCCP2	Ensembl:ENSG00000215908	Pseudogene	exon	"GSE135403:GSM4007704,GSM4007705,GSM4007706,GSM4007707"	"HTR8/Svneo,Hypoxia IP"	chr1:16643035..16644685	32194978	MeRIP-seq:(Medium)	-	Functional Loss	DEL	TCGA	33..33	33	LUAD	1	-
110839	RMVar_ID_110839	Human_SNP_ID_804775841	m1A	Human	chr1	-	220057933	220057933	220057933	GACATCGTGATCTGTCTGCCTCGGACTCCCAAAGTGCTGGGATTACAGGTGTGAGCCACCGCACC	GACATCGTGATCTGTCTGCCTCGGACTCCCAAGGTGCTGGGATTACAGGTGTGAGCCACCGCACC	T	C	BPNT1	Ensembl:ENSG00000162813	Protein coding	3'UTR	"GSM3896225,GSM3896226,GSM3896227,GSM3896228,GSM3896229,GSM3896230"	"HEK-293T cells,m1A-quant-seq"	-	31548705	m1A-quant-seq:(High)	rs878938199	Functional Loss	SNV	"ICGC,COSMIC"	33..33	33	"LAML,haematopoietic_and_lymphoid_tissue acute_myeloid_leukaemia"	6	haematopoietic and lymphoid tissue
110840	RMVar_ID_110840	Human_SNP_ID_804785492	m1A	Human	chr1	-	155933786	155933786	155933786	GCCCCACTTCTCTTCCTCCCGCCAGCGGCCCCAGGTGGGGAGGTCACCAGCAGTGGGGGAAGTCC	GCCCCACTTCTCTTCCTCCCGCCAGCGGCCCCCGGTGGGGAGGTCACCAGCAGTGGGGGAAGTCC	T	G	KHDC4	Ensembl:ENSG00000132680	Protein coding	CDS	"GSE70485:GSM1972531,GSM1972532"	"HEPG2 cell line,mRNA heat shock 4h"	chr1:155933740..155933870	26863196	MeRIP-seq:(Medium)	-	Functional Loss	SNV	ICGC	33..33	33	STAD	1	-
110841	RMVar_ID_110841	Human_SNP_ID_804787367	m1A	Human	chr1	+	110340216	110340216	110340216	CTTTAGACAAAGATACTTATCCTCCATCAGCCAGTGTGGTCGGGGCCTCTGTAGGTGGTCACCGG	CTTTAGACAAAGATACTTATCCTCCATCAGCCGGTGTGGTCGGGGCCTCTGTAGGTGGTCACCGG	A	G	RBM15	Ensembl:ENSG00000162775	Protein coding	CDS	"GSE70485:GSM1782894,GSM1782895"	"HEPG2 cell line,total RNA rearranged at 60c"	chr1:110340176..110340300	26863196	MeRIP-seq:(Medium)	rs769664209	Functional Loss	SNV	"TCGA,ICGC,COSMIC"	33..33	33	"UCEC,endometrium endometrioid_carcinoma"	7	uterus
110842	RMVar_ID_110842	Human_SNP_ID_804791682	m1A	Human	chr1	+	42697242	42697242	42697242	GGTAGACCAGTGAGGCAGAATATGTATCGGGGATATAGACCACGATTCCGCAGGTATGGTCCACG	GGTAGACCAGTGAGGCAGAATATGTATCGGGGCTATAGACCACGATTCCGCAGGTATGGTCCACG	A	C	YBX1	Ensembl:ENSG00000065978	Protein coding	CDS	"GSE70485:GSM1972519,GSM1972520,GSM1972521,GSM1972522,GSM1972523,GSM1972524,GSM1972525"	"HEPG2 cell line,mRNA untreated"	chr1:42697226..42697275	26863196	MeRIP-seq:(Medium)	-	Functional Loss	SNV	ICGC	33..33	33	SKCA	1	-
110843	RMVar_ID_110843	Human_SNP_ID_804803229	m1A	Human	chr1	+	44645460	44645460	44645460	ATGGTGAAAGCAGCAAGCAGGAGGCCATGCAGAAGACCTGCAAGAACAGCGACATCGAGAAGTAA	ATGGTGAAAGCAGCAAGCAGGAGGCCATGCAGGAGACCTGCAAGAACAGCGACATCGAGAAGTAA	A	G	RNF220	Ensembl:ENSG00000187147	Protein coding	CDS	"GSE135403:GSM4007700,GSM4007701,GSM4007702,GSM4007703"	"HTR8/Svneo,Normoxia"	chr1:44645401..44645475	32194978	MeRIP-seq:(Medium)	-	Functional Loss	SNV	"TCGA,ICGC,COSMIC"	33..33	33	"LIHC,liver hepatocellular_carcinoma"	8	liver
110844	RMVar_ID_110844	Human_SNP_ID_804857315	m1A	Human	chr1	-	205720577	205720577	205720577	CAACGGCAGGCGGCATCTAAAGCAGCTTCTAAACAGAGAGAGATGCTCATGGAAGATGTGGGCAG	CAACGGCAGGCGGCATCTAAAGCAGCTTCTAATCAGAGAGAGATGCTCATGGAAGATGTGGGCAG	T	A	NUCKS1	Ensembl:ENSG00000069275	Protein coding	CDS	"GSE70485:GSM1972533,GSM1972534"	"HEPG2 cell line,total RNA Untreated"	chr1:205720526..205720625	26863196	MeRIP-seq:(Medium)	-	Functional Loss	SNV	"TCGA,ICGC,COSMIC"	33..33	33	"OV,ovary serous_carcinoma"	3	ovary
110845	RMVar_ID_110845	Human_SNP_ID_804858329	m1A	Human	chr1	-	156671350	156671350	156671350	GAGGAGGAGGGACAGGAGCTGCCGCAGTCTGCAGATGTGCAGAGGTGGGAAGATACGGTGGAGAA	GAGGAGGAGGGACAGGAGCTGCCGCAGTCTGCTGATGTGCAGAGGTGGGAAGATACGGTGGAGAA	T	A	NES	Ensembl:ENSG00000132688	Protein coding	CDS	"GSE70485:GSM1972533,GSM1972534"	"HEPG2 cell line,total RNA Untreated"	chr1:156671251..156671390	26863196	MeRIP-seq:(Medium)	-	Functional Loss	SNV	"ICGC,COSMIC"	33..33	33	"LICA,liver neoplasm"	2	liver
110846	RMVar_ID_110846	Human_SNP_ID_804865626	m1A	Human	chr1	-	207044014	207044014	207044014	TTTGCCTATTTGCCAGCATTTTTTGAAGTAATACACTGCTGCTACCTGGAAGATGTCTAACTTCA	TTTGCCTATTTGCCAGCATTTTTTGAAGTAATGCACTGCTGCTACCTGGAAGATGTCTAACTTCA	T	C	YOD1	Ensembl:ENSG00000180667	Protein coding	3'UTR	"GSM3896225,GSM3896226,GSM3896227,GSM3896228,GSM3896229,GSM3896230"	"HEK-293T cells,m1A-quant-seq"	-	31548705	m1A-quant-seq:(High)	rs1044145	Functional Loss	SNV	"ICGC,COSMIC"	33..33	33	"oesophagus squamous_cell_carcinoma,ESCA"	3	oesophagus
110847	RMVar_ID_110847	Human_SNP_ID_804865734	m1A	Human	chr1	+	11658828	11658828	11658828	CGCGCACGCGCCTCTGGGGACCTTCCAGCCAGACCCGGCGACCATCCAGCAGAAGAGCGATGCCA	CGCGCACGCGCCTCTGGGGACCTTCCAGCCAGGCCCGGCGACCATCCAGCAGAAGAGCGATGCCA	A	G	FBXO44	Ensembl:ENSG00000132879	Protein coding	CDS	"GSE70485:GSM1782888,GSM1782889,GSM1782890,GSM1782891"	"HeLa cell line,mRNA"	chr1:11658779..11658850	26863196	MeRIP-seq:(Medium)	-	Functional Loss	SNV	COSMIC	33..33	33	large_intestine adenocarcinoma	6	large intestine
110848	RMVar_ID_110848	Human_SNP_ID_804883802	m1A	Human	chr1	-	3469503	3469503	3469503	GGGTCACGGTCGCCCGCAGCTCCTTGGACTGCAGGAACTCCTCCACCAGGATGCTCAGGCTGTGC	GGGTCACGGTCGCCCGCAGCTCCTTGGACTGCCGGAACTCCTCCACCAGGATGCTCAGGCTGTGC	T	G	-	-	Other	Unknown	"GSE135403:GSM4007704,GSM4007705,GSM4007706,GSM4007707"	"HTR8/Svneo,Hypoxia IP"	chr1:3468931..3469527	32194978	MeRIP-seq:(Medium)	rs553627615	Functional Loss	SNV	COSMIC	33..33	33	mouth squamous_cell_carcinoma	9	head and neck
110849	RMVar_ID_110849	Human_SNP_ID_804911570	m1A	Human	chr1	+	178093801	178093801	178093801	CCGCTGCCGCCGCCGCCGCCGCCGCCACCGCCACCGCCACCGCCACCGCCACCGCCGTGGCTGCC	CCGCTGCCGCCGCCGCCGCCGCCGCCACCGCCGCCGCCACCGCCACCGCCACCGCCGTGGCTGCC	A	G	-	-	Other	Unknown	"GSE70485:GSM1972519,GSM1972520,GSM1972521,GSM1972522,GSM1972523,GSM1972524,GSM1972525"	"HEPG2 cell line,mRNA untreated"	chr1:178093752..178094213	26863196	MeRIP-seq:(Medium)	rs557601483	Functional Loss	SNV	ICGC	33..33	33	PBCA	1	-
110850	RMVar_ID_110850	Human_SNP_ID_804921609	m1A	Human	chr1	+	32231122	32231122	32231122	CTGGTGCCTGGCTATCTTTTTCCAGCTACAGCAGCGGCGGCGAAGATGGTTACGTCCGTATCCAT	CTGGTGCCTGGCTATCTTTTTCCAGCTACAGCGGCGGCGGCGAAGATGGTTACGTCCGTATCCAT	A	G	EIF3I	Ensembl:ENSG00000084623	Protein coding	CDS	"GSE135403:GSM4007700,GSM4007701,GSM4007702,GSM4007703"	"HTR8/Svneo,Normoxia"	chr1:32231101..32231225	32194978	MeRIP-seq:(Medium)	-	Functional Loss	SNV	"TCGA,ICGC,COSMIC"	33..33	33	"COAD,colon adenocarcinoma,large_intestine adenocarcinoma"	3	large intestine
110851	RMVar_ID_110851	Human_SNP_ID_804926242	m1A	Human	chr1	+	46278837	46278837	46278837	CATGCTTCAGCCCCTGCAAGCTGATGGTACCGAGCATGAGACTGTGAGGTACGGGCCCCATCACA	CATGCTTCAGCCCCTGCAAGCTGATGGTACCGGGCATGAGACTGTGAGGTACGGGCCCCATCACA	A	G	-	-	Other	Unknown	"GSE135403:GSM4007700,GSM4007701,GSM4007702,GSM4007703"	"HTR8/Svneo,Normoxia"	chr1:46278511..46279025	32194978	MeRIP-seq:(Medium)	-	Functional Loss	SNV	TCGA	33..33	33	UCEC	1	-
110852	RMVar_ID_110852	Human_SNP_ID_804937910	m1A	Human	chr1	+	46363028	46363028	46363028	TTTCCTGGAAAACATCCTGTGCAGAAAAGGGTATATAATTTTAGAATACCTGAAGGCTTCTTGGC	TTTCCTGGAAAACATCCTGTGCAGAAAAGGGTGTATAATTTTAGAATACCTGAAGGCTTCTTGGC	A	G	NSUN4	Ensembl:ENSG00000117481	Protein coding	3'UTR	"GSM3896225,GSM3896226,GSM3896227,GSM3896228,GSM3896229,GSM3896230"	"HEK-293T cells,m1A-quant-seq"	-	31548705	m1A-quant-seq:(High)	rs17361833	Functional Loss	SNV	ICGC	33..33	33	ESCA	1	-
110853	RMVar_ID_110853	Human_SNP_ID_804958473	m1A	Human	chr1	-	112849937	112849937	112849937	GTGGCGGCGACGCTCCCGGGAGACGCGGGGGGAGAACCAGTCTGTGCGCGCGGCTGTGAGAAGCC	GTGGCGGCGACGCTCCCGGGAGACGCGGGGGGGGAACCAGTCTGTGCGCGCGGCTGTGAGAAGCC	T	C	LINC01356	Ensembl:ENSG00000215866	lincRNA	exon	"GSE70485:GSM1972527,GSM1972528,GSM1972529,GSM1972530"	"HEPG2 cell line,mRNA Glucose starvation 4h"	chr1:112849889..112849985	26863196	MeRIP-seq:(Medium)	-	Functional Loss	SNV	ICGC	33..33	33	SKCA	1	-
110854	RMVar_ID_110854	Human_SNP_ID_804971439	m1A	Human	chr1	-	109494172	109494172	109494172	AGCCAGCGGGTCAGTCTCGGCTCCCCAGCTGGAGCGGGAACCAGACCTACCTCCAGGGGCTGCAT	AGCCAGCGGGTCAGTCTCGGCTCCCCAGCTGGGGCGGGAACCAGACCTACCTCCAGGGGCTGCAT	T	C	-	-	Other	Unknown	"GSE70485:GSM1972519,GSM1972520,GSM1972521,GSM1972522,GSM1972523,GSM1972524,GSM1972525"	"HEPG2 cell line,mRNA untreated"	chr1:109494126..109494230	26863196	MeRIP-seq:(Medium)	-	Functional Loss	SNV	COSMIC	33..33	33	mouth squamous_cell_carcinoma	9	head and neck
110855	RMVar_ID_110855	Human_SNP_ID_804971577	m1A	Human	chr1	-	168085608	168085608	168085608	TCCCGGGGGGCGGCTTCGGGGGCCGCCGAGGCAGCAGAACTCTTGTGAGCCAGAGGCTGCAGTTG	TCCCGGGGGGCGGCTTCGGGGGCCGCCGAGGCGGCAGAACTCTTGTGAGCCAGAGGCTGCAGTTG	T	C	GPR161	Ensembl:ENSG00000143147	Protein coding	CDS	"GSE70485:GSM1972527,GSM1972528,GSM1972529,GSM1972530"	"HEPG2 cell line,mRNA Glucose starvation 4h"	chr1:168085559..168085652	26863196	MeRIP-seq:(Medium)	-	Functional Loss	SNV	"TCGA,ICGC,COSMIC"	33..33	33	"STAD,stomach adenocarcinoma"	9	stomach
110856	RMVar_ID_110856	Human_SNP_ID_804979458	m1A	Human	chr1	-	151874373	151874373	151874373	AAGAACCCATCTCAAACAAACAAACAAACAAAAAAAAAAAACTCTTGTCTCCTTAGGATATGTTA	AAGAACCCATCTCAAACAAACAAACAAACAAACAAAAAAAACTCTTGTCTCCTTAGGATATGTTA	T	G	THEM4	Ensembl:ENSG00000159445	Protein coding	3'UTR	"GSM3896225,GSM3896226,GSM3896227,GSM3896228,GSM3896229,GSM3896230"	"HEK-293T cells,m1A-quant-seq"	-	31548705	m1A-quant-seq:(High)	rs3180671	Functional Loss	SNV	ICGC	33..33	33	MELA	1	-
110857	RMVar_ID_110857	Human_SNP_ID_804990251	m1A	Human	chr1	-	112703799	112703799	112703799	ATCCCCAATACGTCTTTCCTGGCAGCCCCACCATGGCTGCAATCCGAAAGAAGCTGGTGATCGTT	ATCCCCAATACGTCTTTCCTGGCAGCCCCACCCTGGCTGCAATCCGAAAGAAGCTGGTGATCGTT	T	G	"RHOC,AL603832.3"	"Ensembl:ENSG00000155366,Ensembl:ENSG00000271810"	"Protein coding,Protein coding"	"start codon,exon"	"GSE70485:GSM1782888,GSM1782889,GSM1782890,GSM1782891"	"HeLa cell line,mRNA"	chr1:112703613..112710468	26863196	MeRIP-seq:(Medium)	-	Functional Loss	SNV	"ICGC,COSMIC"	33..33	33	"GBM,central_nervous_system astrocytoma_Grade_IV,brain astrocytoma_Grade_IV"	10	brain
110858	RMVar_ID_110858	Human_SNP_ID_804990579	m1A	Human	chr1	+	33036767	33036767	33036767	CCTGGGTCCCTTTACCGGCCCCGGGAGGCCCCAGCAGCACGGCCCGGATGCCTTTAGGATACTCG	CCTGGGTCCCTTTACCGGCCCCGGGAGGCCCCGGCAGCACGGCCCGGATGCCTTTAGGATACTCG	A	G	-	-	Other	Unknown	"GSE73941:GSM1906567,GSM1906568,GSM1906569,GSM1906570"	"HEK293T,ALKBH3 KO"	chr1:33036726..33036850	26863410	MeRIP-seq:(Medium)	rs915278688	Functional Loss	SNV	COSMIC	33..33	33	lung acinar_adenocarcinoma	8	lung
110859	RMVar_ID_110859	Human_SNP_ID_804996978	m1A	Human	chr1	-	116517648	116517648	116517648	GAGGCGGGACTGGGGAAGCAAAGTCCAGGATCAGAGCCAGGGTAGCCCCGGGTTAGAGACTCGAG	GAGGCGGGACTGGGGAAGCAAAGTCCAGGATCTGAGCCAGGGTAGCCCCGGGTTAGAGACTCGAG	T	A	CD58	Ensembl:ENSG00000116815	Protein coding	intron	"GSE70485:GSM1972527,GSM1972528,GSM1972529,GSM1972530"	"HEPG2 cell line,mRNA Glucose starvation 4h"	chr1:116516993..116517797	26863196	MeRIP-seq:(Medium)	-	Functional Loss	SNV	ICGC	33..33	33	MELA	1	-
110860	RMVar_ID_110860	Human_SNP_ID_804998861	m1A	Human	chr1	+	244835731	244835731	244835731	TCGCGGAGTAGTCCTCATGGCCGCCCCGCCGGAGCCCGGTGAGCCCGAGGAGAGGAAGGTAACCT	TCGCGGAGTAGTCCTCATGGCCGCCCCGCCGGGGCCCGGTGAGCCCGAGGAGAGGAAGGTAACCT	A	G	COX20	Ensembl:ENSG00000203667	Protein coding	CDS	"GSE70485:GSM1782892,GSM1782893"	"HEPG2 cell line,total RNA rearranged at 50c"	chr1:244835697..244835908	26863196	MeRIP-seq:(Medium)	-	Functional Loss	SNV	ICGC	33..33	33	THCA	1	-
110861	RMVar_ID_110861	Human_SNP_ID_804999017	m1A	Human	chr1	-	247329538	247329538	247329538	AGCCCTGTGCCCCCGAGTCTTGGCTCCGAAGGAAAGTGAGGAGCCCAGGAAAATGAGGAGCCCAC	AGCCCTGTGCCCCCGAGTCTTGGCTCCGAAGGCAAGTGAGGAGCCCAGGAAAATGAGGAGCCCAC	T	G	ZNF496	Ensembl:ENSG00000162714	Protein coding	CDS	"GSE70485:GSM1972519,GSM1972520,GSM1972521,GSM1972522,GSM1972523,GSM1972524,GSM1972525"	"HEPG2 cell line,mRNA untreated"	chr1:247329487..247329553	26863196	MeRIP-seq:(Medium)	-	Functional Loss	SNV	"TCGA,ICGC,COSMIC"	33..33	33	"READ,rectum adenocarcinoma,large_intestine adenocarcinoma"	4	large intestine
110862	RMVar_ID_110862	Human_SNP_ID_805000417	m1A	Human	chr1	+	53940060	53940060	53940060	TAGCTAAAATCACTTCGGACCCTTCAGAGCTCAGACAGAGATCAATTTTTCTCATCTTAAAGTGT	TAGCTAAAATCACTTCGGACCCTTCAGAGCTCTGACAGAGATCAATTTTTCTCATCTTAAAGTGT	A	T	-	-	Other	Unknown	"GSE135403:GSM4007704,GSM4007705,GSM4007706,GSM4007707"	"HTR8/Svneo,Hypoxia IP"	chr1:53940001..53940100	32194978	MeRIP-seq:(Medium)	-	Functional Loss	SNV	"TCGA,ICGC,COSMIC"	33..33	33	"kidney clear_cell_renal_cell_carcinoma,KIRC"	6	kidney
110863	RMVar_ID_110863	Human_SNP_ID_805004711	m1A	Human	chr1	-	23318572	23318572	23318572	ACAAGTCAGCAGCACAAGCCAGACGCCGGCTGATGAGTGGAAAAGTAAAAGTGTGGGGAAATGTA	ACAAGTCAGCAGCACAAGCCAGACGCCGGCTGGTGAGTGGAAAAGTAAAAGTGTGGGGAAATGTA	T	C	HNRNPR	Ensembl:ENSG00000125944	Protein coding	CDS	"GSE70485:GSM1782888,GSM1782889,GSM1782890,GSM1782891"	"HeLa cell line,mRNA"	chr1:23318522..23318600	26863196	MeRIP-seq:(Medium)	-	Functional Loss	SNV	COSMIC	33..33	33	oesophagus squamous_cell_carcinoma	6	oesophagus
110864	RMVar_ID_110864	Human_SNP_ID_805007757	m1A	Human	chr1	+	161366317	161366316	161366317	TACAAGTGGGAGAGATAAAGGTTTGTGAGGGGAAAAAGGGAAGTATTTGGGGAGCTTGGTCAGAG	TACAAGTGGGAGAGATAAAGGTTTGTGAGGGG_AAAAGGGAAGTATTTGGGGAGCTTGGTCAGAG	GA	G	-	-	Other	Unknown	"GSE70485:GSM1972519,GSM1972520,GSM1972521,GSM1972522,GSM1972523,GSM1972524,GSM1972525"	"HEPG2 cell line,mRNA untreated"	chr1:161366227..161366418	26863196	MeRIP-seq:(Medium)	-	Functional Loss	DEL	ICGC	33..33	33	STAD	1	-
110865	RMVar_ID_110865	Human_SNP_ID_805012196	m1A	Human	chr1	+	16608775	16608775	16608775	TTCGCCTGGGTCTAAACAGGATTTGCCTTCAGATTGCCTGTGAGATAAAAGAGAGAAATCAAGGT	TTCGCCTGGGTCTAAACAGGATTTGCCTTCAGGTTGCCTGTGAGATAAAAGAGAGAAATCAAGGT	A	G	-	-	Other	Unknown	"GSE70485:GSM1972519,GSM1972520,GSM1972521,GSM1972522,GSM1972523,GSM1972524,GSM1972525"	"HEPG2 cell line,mRNA untreated"	chr1:16608701..16608820	26863196	MeRIP-seq:(Medium)	-	Functional Loss	SNV	"TCGA,ICGC,COSMIC"	33..33	33	"COAD,colon adenocarcinoma,large_intestine adenocarcinoma"	4	large intestine
110866	RMVar_ID_110866	Human_SNP_ID_805013117	m1A	Human	chr1	+	160092604	160092604	160092604	CAGCTGGCGGCCAGCCGCAGTCCTGGGGGGCCACCCCGCACAGAGATGTTGCACAGCAGGGAGGC	CAGCTGGCGGCCAGCCGCAGTCCTGGGGGGCCGCCCCGCACAGAGATGTTGCACAGCAGGGAGGC	A	G	-	-	Other	Unknown	"GSE135403:GSM4007704,GSM4007705,GSM4007706,GSM4007707"	"HTR8/Svneo,Hypoxia IP"	chr1:160091864..160094010	32194978	MeRIP-seq:(Medium)	-	Functional Loss	SNV	COSMIC	33..33	33	large_intestine adenocarcinoma	3	large intestine
110867	RMVar_ID_110867	Human_SNP_ID_805018209	m1A	Human	chr1	+	31653958	31653958	31653958	GACCCTGGAGCACCTGGCCTGCCCGGAGCACCATCCTTCCCTGGAGGCCCTGGTCGTCCCGGAGC	GACCCTGGAGCACCTGGCCTGCCCGGAGCACCGTCCTTCCCTGGAGGCCCTGGTCGTCCCGGAGC	A	G	PEF1-AS1	Ensembl:ENSG00000235790	lincRNA	intron	"GSE70485:GSM1972519,GSM1972520,GSM1972521,GSM1972522,GSM1972523,GSM1972524,GSM1972525"	"HEPG2 cell line,mRNA untreated"	chr1:31653910..31654042	26863196	MeRIP-seq:(Medium)	-	Functional Loss	SNV	ICGC	33..33	33	STAD	1	-
110868	RMVar_ID_110868	Human_SNP_ID_805018718	m1A	Human	chr1	-	151524771	151524771	151524771	GGGAGGCTACCTCCTCTTTCAGGGCCCCCTTCAGGGCTGTCAACTCCCGCTCCCGCAGCCTCAGC	GGGAGGCTACCTCCTCTTTCAGGGCCCCCTTCGGGGCTGTCAACTCCCGCTCCCGCAGCCTCAGC	T	C	-	-	Other	Unknown	"GSE70485:GSM1972519,GSM1972520,GSM1972521,GSM1972522,GSM1972523,GSM1972524,GSM1972525"	"HEPG2 cell line,mRNA untreated"	chr1:151524722..151524842	26863196	MeRIP-seq:(Medium)	-	Functional Loss	SNV	"TCGA,ICGC"	33..33	33	UCEC	2	-
110869	RMVar_ID_110869	Human_SNP_ID_805022055	m1A	Human	chr1	+	16149047	16149047	16149047	CATGTCATTCATGATGTTCTGCATCAGGTCCCACTGTGGGGGGAAGATACAGGTTAGTGTGGGCA	CATGTCATTCATGATGTTCTGCATCAGGTCCCCCTGTGGGGGGAAGATACAGGTTAGTGTGGGCA	A	C	-	-	Other	Unknown	"GSE70485:GSM1972519,GSM1972520,GSM1972521,GSM1972522,GSM1972523,GSM1972524,GSM1972525"	"HEPG2 cell line,mRNA untreated"	chr1:16148783..16149080	26863196	MeRIP-seq:(Medium)	-	Functional Loss	SNV	"ICGC,COSMIC"	33..33	33	"HNSC,head_neck squamous_cell_carcinoma"	2	head and neck
110870	RMVar_ID_110870	Human_SNP_ID_805033359	m1A	Human	chr1	+	54887052	54887052	54887052	ACACCCAGCGCTGGTGGATGAGCACGAACTCCAGCCCCTTCAGGCGCACCCACAGCAGGAAGAGC	ACACCCAGCGCTGGTGGATGAGCACGAACTCCTGCCCCTTCAGGCGCACCCACAGCAGGAAGAGC	A	T	AC096536.2	Ensembl:ENSG00000242396	lincRNA	exon	"GSE135403:GSM4007704,GSM4007705,GSM4007706,GSM4007707"	"HTR8/Svneo,Hypoxia IP"	chr1:54887001..54887114	32194978	MeRIP-seq:(Medium)	-	Functional Loss	SNV	ICGC	33..33	33	LICA	1	-
110871	RMVar_ID_110871	Human_SNP_ID_805040989	m1A	Human	chr1	-	151033891	151033891	151033891	GTTTCTTTCGAGAGACCTGGGTGTTGCCTTGAAGATAGGCATGGAGGTTAGGGTGGGTACTTGAG	GTTTCTTTCGAGAGACCTGGGTGTTGCCTTGACGATAGGCATGGAGGTTAGGGTGGGTACTTGAG	T	G	-	-	Other	Unknown	"GSE70485:GSM1782888,GSM1782889,GSM1782890,GSM1782891"	"HeLa cell line,mRNA"	chr1:151033841..151033929	26863196	MeRIP-seq:(Medium)	-	Functional Loss	SNV	"TCGA,ICGC,COSMIC"	33..33	33	"UCEC,endometrium endometrioid_carcinoma"	7	uterus
110872	RMVar_ID_110872	Human_SNP_ID_805056068	m1A	Human	chr1	-	153747072	153747072	153747072	TGAGCTGGATCTTGTCTTTTCTTTCTGGCCTTACCTGAGTACGGCAGGTATCCTGCAGCTTCAGG	TGAGCTGGATCTTGTCTTTTCTTTCTGGCCTTGCCTGAGTACGGCAGGTATCCTGCAGCTTCAGG	T	C	AL513523.6	Ensembl:ENSG00000243613	lincRNA	intron	"GSE135403:GSM4007700,GSM4007701,GSM4007702,GSM4007703"	"HTR8/Svneo,Normoxia"	chr1:153747070..153747171	32194978	MeRIP-seq:(Medium)	-	Functional Loss	SNV	"TCGA,ICGC"	33..33	33	BLCA	2	-
110873	RMVar_ID_110873	Human_SNP_ID_805059961	m1A	Human	chr1	+	23019847	23019847	23019847	CCTGGCGGAACCGCCGGGGTCCGCAGGGCCTCAGGCCGGCCCTACTGTCGTGCCTGGGTCTGCGA	CCTGGCGGAACCGCCGGGGTCCGCAGGGCCTCGGGCCGGCCCTACTGTCGTGCCTGGGTCTGCGA	A	G	KDM1A	Ensembl:ENSG00000004487	Protein coding	CDS	"GSE73941:GSM1906577,GSM1906578,GSM1906579,GSM1906580"	"HEK293T,Starvation treatment"	chr1:23019746..23019897	26863410	MeRIP-seq:(Medium)	-	Functional Loss	SNV	"TCGA,ICGC,COSMIC"	33..33	33	"COAD,colon adenocarcinoma,large_intestine adenocarcinoma"	5	large intestine
110874	RMVar_ID_110874	Human_SNP_ID_805066231	m1A	Human	chr1	+	22091494	22091494	22091494	TGGCTGCCCTGGAGCCTCCAGAACCGAAGAAGAGCCGCAGGTGTGTGCTGCTATGAACATCTCTC	TGGCTGCCCTGGAGCCTCCAGAACCGAAGAAGTGCCGCAGGTGTGTGCTGCTATGAACATCTCTC	A	T	CDC42	Ensembl:ENSG00000070831	Protein coding	CDS	"GSE123365:GSM3896231,GSM3896232,GSM3896233,GSM3896234,GSM3896235,GSM3896236"	"HEK-293T cells,m1A-IP-seq"	-	31548705	m1A-IP-seq:(High)	-	Functional Loss	SNV	"ICGC,COSMIC"	33..33	33	"kidney clear_cell_renal_cell_carcinoma,KIRC"	3	kidney
110875	RMVar_ID_110875	Human_SNP_ID_805068182	m1A	Human	chr1	+	220768619	220768619	220768619	TCAGGTCATTTGGCAAACCTGTATAGGGCCCCAGTCACTGTGGATGGGCTGGGGGGTCATGGGTG	TCAGGTCATTTGGCAAACCTGTATAGGGCCCCGGTCACTGTGGATGGGCTGGGGGGTCATGGGTG	A	G	MTARC2	Ensembl:ENSG00000117791	Protein coding	intron	"GSE70485:GSM1972519,GSM1972520,GSM1972521,GSM1972522,GSM1972523,GSM1972524,GSM1972525"	"HEPG2 cell line,mRNA untreated"	chr1:220768613..220768717	26863196	MeRIP-seq:(Medium)	rs75742660	Functional Loss	SNV	ICGC	33..33	33	LAML	1	-
110876	RMVar_ID_110876	Human_SNP_ID_805071346	m1A	Human	chr1	-	55052747	55052747	55052747	CGCTAACCGTGCCCTTCCCTTGGCAGTTGAGCACGCGCAGGCTGCGCATGCTGGCACCCTTGGCC	CGCTAACCGTGCCCTTCCCTTGGCAGTTGAGCGCGCGCAGGCTGCGCATGCTGGCACCCTTGGCC	T	C	-	-	Other	Unknown	"GSE70485:GSM1972519,GSM1972520,GSM1972521,GSM1972522,GSM1972523,GSM1972524,GSM1972525"	"HEPG2 cell line,mRNA untreated"	chr1:55052697..55052807	26863196	MeRIP-seq:(Medium)	-	Functional Loss	SNV	COSMIC	33..33	33	large_intestine adenocarcinoma	2	large intestine
110877	RMVar_ID_110877	Human_SNP_ID_805073618	m1A	Human	chr1	+	41241439	41241439	41241439	GCACTGGGGCAGGCGGCACACGTGAGTCGGCCAGCCGGGGCCCAGCCCCCAGGACGCTGCTGACA	GCACTGGGGCAGGCGGCACACGTGAGTCGGCCGGCCGGGGCCCAGCCCCCAGGACGCTGCTGACA	A	G	-	-	Other	Unknown	"GSE70485:GSM1972531,GSM1972532"	"HEPG2 cell line,mRNA heat shock 4h"	chr1:41241431..41241515	26863196	MeRIP-seq:(Medium)	rs12125555	Functional Loss	SNV	ICGC	33..33	33	LAML	1	-
110878	RMVar_ID_110878	Human_SNP_ID_805076648	m1A	Human	chr1	+	152032647	152032647	152032647	GGCTGGAAGGAAAGGGGGTGGGTTTGAAGGCCAGGGCCAAGGGGTCCTCAGGTCCGCTTCTGGGA	GGCTGGAAGGAAAGGGGGTGGGTTTGAAGGCCTGGGCCAAGGGGTCCTCAGGTCCGCTTCTGGGA	A	T	AL450992.2	Ensembl:ENSG00000229021	lincRNA	intron	"GSE70485:GSM1782898,GSM1782899,GSM1782900,GSM1782901;GSE135403:GSM4007704,GSM4007705,GSM4007706,GSM4007707"	"HEK293T cell line,total RNA;HTR8/Svneo,Hypoxia IP"	chr1:152032601..152032714;chr1:152032601..152032800	"2,686,319,632,194,970"	MeRIP-seq:(Medium)	-	Functional Loss	SNV	"ICGC,COSMIC"	33..33	33	"kidney clear_cell_renal_cell_carcinoma,KIRC"	2	kidney
110879	RMVar_ID_110879	Human_SNP_ID_805084425	m1A	Human	chr1	+	156744961	156744961	156744961	TCATCTGTGGGCCGGGGGCTGCCAGAGCCCACAGCCACATCTGCTTTCCAGGGGGTCTCTGGGGC	TCATCTGTGGGCCGGGGGCTGCCAGAGCCCACCGCCACATCTGCTTTCCAGGGGGTCTCTGGGGC	A	C	-	-	Other	Unknown	"GSE70485:GSM1782888,GSM1782889,GSM1782890,GSM1782891"	"HeLa cell line,mRNA"	chr1:156744958..156745188	26863196	MeRIP-seq:(Medium)	-	Functional Loss	SNV	"ICGC,COSMIC"	33..33	33	"oesophagus adenocarcinoma,ESCA"	5	oesophagus
110880	RMVar_ID_110880	Human_SNP_ID_805098111	m1A	Human	chr1	+	155688196	155688196	155688196	CCTCCCGCTTGTCAGGAGGCGGCCAGCGGGTAAGCCGACTGGCGGAAATGCGAGAGAGGAGAAGG	CCTCCCGCTTGTCAGGAGGCGGCCAGCGGGTACGCCGACTGGCGGAAATGCGAGAGAGGAGAAGG	A	C	DAP3	Ensembl:ENSG00000132676	Protein coding	intron	"GSE70485:GSM1782896,GSM1782897"	"HEPG2 cell line,total RNA Untreated, competitive elution"	chr1:155688145..155688294	26863196	MeRIP-seq:(Medium)	-	Functional Loss	SNV	"TCGA,ICGC"	33..33	33	UCEC	2	-
110881	RMVar_ID_110881	Human_SNP_ID_805107184	m1A	Human	chr1	+	36301001	36301001	36301001	CTGAAGAGACAGAGGAAAGAGAGGAGAGCACCACGGGCTTTGACAAATCAAGACTGGGGACCAAA	CTGAAGAGACAGAGGAAAGAGAGGAGAGCACCGCGGGCTTTGACAAATCAAGACTGGGGACCAAA	A	G	THRAP3	Ensembl:ENSG00000054118	Protein coding	CDS	"GSE70485:GSM1972527,GSM1972528,GSM1972529,GSM1972530"	"HEPG2 cell line,mRNA Glucose starvation 4h"	chr1:36300953..36301122	26863196	MeRIP-seq:(Medium)	-	Functional Loss	SNV	ICGC	33..33	33	THCA	1	-
110882	RMVar_ID_110882	Human_SNP_ID_805108372	m1A	Human	chr1	+	228321558	228321558	228321558	GGAAGGGCCCATGTTCTCCCACACATTTGGGGACACCGAGGCACAGGTGGGGGATGCCCTGCGGC	GGAAGGGCCCATGTTCTCCCACACATTTGGGGGCACCGAGGCACAGGTGGGGGATGCCCTGCGGC	A	G	OBSCN	Ensembl:ENSG00000154358	Protein coding	CDS	"GSE70485:GSM1782888,GSM1782889,GSM1782890,GSM1782891"	"HeLa cell line,mRNA"	chr1:228321507..228321624	26863196	MeRIP-seq:(Medium)	-	Functional Loss	SNV	"TCGA,ICGC,COSMIC"	33..33	33	"UCEC,endometrium endometrioid_carcinoma"	7	uterus
110883	RMVar_ID_110883	Human_SNP_ID_805111172	m1A	Human	chr1	-	1605668	1605648	1605669	CCTGACCAGCCCAGCCCACACCTGACCAGCCGACCCCACACCTGACCAGCCCAGCCCAGCCCACA	CCTGACCAGCCCAGCCCACACCTGACCAGCC_____________________AGCCCAGCCCACA	TGGGCTGGTCAGGTGTGGGGTC	T	-	-	Other	Unknown	"GSE70485:GSM1972527,GSM1972528,GSM1972529,GSM1972530"	"HEPG2 cell line,mRNA Glucose starvation 4h"	chr1:1605664..1605798	26863196	MeRIP-seq:(Medium)	-	Functional Loss	DEL	ICGC	32..52	33	SKCA	4	-
110884	RMVar_ID_110884	Human_SNP_ID_805132129	m1A	Human	chr1	+	62273944	62273944	62273944	ACTGTCCTTCCAGTTGGGCTACAGTGAACTCCAGCTCTCGAATTCTTTGCTCCCTAGCTTTGATT	ACTGTCCTTCCAGTTGGGCTACAGTGAACTCCGGCTCTCGAATTCTTTGCTCCCTAGCTTTGATT	A	G	-	-	Other	Unknown	"GSE70485:GSM1782888,GSM1782889,GSM1782890,GSM1782891"	"HeLa cell line,mRNA"	chr1:62273897..62274028	26863196	MeRIP-seq:(Medium)	-	Functional Loss	SNV	"ICGC,COSMIC"	33..33	33	"STAD,bladder transitional_cell_carcinoma,urinary_tract transitional_cell_carcinoma"	3	"bladder,urinary tract"
110885	RMVar_ID_110885	Human_SNP_ID_805140061	m1A	Human	chr1	-	156009449	156009449	156009449	AGGTGCTTTCCAGACTCCAAAGGGTATCTTAAATGCAATCTCTTCTCTCTTAGCCCTTGGCCACT	AGGTGCTTTCCAGACTCCAAAGGGTATCTTAAGTGCAATCTCTTCTCTCTTAGCCCTTGGCCACT	T	C	SSR2	Ensembl:ENSG00000163479	Protein coding	3'UTR	"GSE70485:GSM1782896,GSM1782897"	"HEPG2 cell line,total RNA Untreated, competitive elution"	chr1:156009401..156009475	26863196	MeRIP-seq:(Medium)	-	Functional Loss	SNV	"TCGA,ICGC,COSMIC"	33..33	33	"COAD,colon adenocarcinoma,large_intestine adenocarcinoma"	6	large intestine
110886	RMVar_ID_110886	Human_SNP_ID_805158076	m1A	Human	chr1	-	37692626	37692626	37692626	GATGGGGCAGGGAAGCAAGAAACTGGGTAGGGACGAGGAGGGCGGACGGGGACCACCCGAAGAAG	GATGGGGCAGGGAAGCAAGAAACTGGGTAGGGGCGAGGAGGGCGGACGGGGACCACCCGAAGAAG	T	C	-	-	Other	Unknown	"GSE70485:GSM1782894,GSM1782895"	"HEPG2 cell line,total RNA rearranged at 60c"	chr1:37692576..37692675	26863196	MeRIP-seq:(Medium)	-	Functional Loss	SNV	"ICGC,COSMIC"	33..33	33	"LICA,liver neoplasm"	3	liver
110887	RMVar_ID_110887	Human_SNP_ID_805163403	m1A	Human	chr1	-	155834254	155834254	155834254	ACAAGGTACTTTAAAATGTAAATTTAAAATTTAGTAGCAAAGGAGGGATAAGGATAATACCTGAG	ACAAGGTACTTTAAAATGTAAATTTAAAATTTGGTAGCAAAGGAGGGATAAGGATAATACCTGAG	T	C	GON4L	Ensembl:ENSG00000116580	Protein coding	intron	"GSE70485:GSM1972519,GSM1972520,GSM1972521,GSM1972522,GSM1972523,GSM1972524,GSM1972525"	"HEPG2 cell line,mRNA untreated"	chr1:155834252..155834394	26863196	MeRIP-seq:(Medium)	rs1377417510	Functional Loss	SNV	ICGC	33..33	33	RECA	1	-
110888	RMVar_ID_110888	Human_SNP_ID_805167243	m1A	Human	chr1	-	156594002	156594002	156594002	GCTGGTACTTCTTCTCCAGAGCAGGTGGCACAAAACGACCCCCCAGGTAATGGTAGCGACCGGTA	GCTGGTACTTCTTCTCCAGAGCAGGTGGCACACAACGACCCCCCAGGTAATGGTAGCGACCGGTA	T	G	-	-	Other	Unknown	"GSE135403:GSM4007700,GSM4007701,GSM4007702,GSM4007703"	"HTR8/Svneo,Normoxia"	chr1:156593951..156594125	32194978	MeRIP-seq:(Medium)	-	Functional Loss	SNV	"TCGA,ICGC"	33..33	33	COAD	2	-
110889	RMVar_ID_110889	Human_SNP_ID_805174022	m1A	Human	chr1	-	16623287	16623287	16623287	GATGGTTTTTAGATGATGGCTATACCATTTCCATTCCCTGTAGTCGTTTCCATTAATGCTGATAG	GATGGTTTTTAGATGATGGCTATACCATTTCCGTTCCCTGTAGTCGTTTCCATTAATGCTGATAG	T	C	CROCCP2	Ensembl:ENSG00000215908	Pseudogene	intron	"GSE123365:GSM3896231,GSM3896232,GSM3896233,GSM3896234,GSM3896235,GSM3896236"	"HEK-293T cells,m1A-IP-seq"	-	31548705	m1A-IP-seq:(High)	rs9663022	Functional Loss	SNV	ICGC	33..33	33	RECA	1	-
110890	RMVar_ID_110890	Human_SNP_ID_805177582	m1A	Human	chr1	-	26863321	26863319	26863322	GGCTACTGAGAGCAGGTTTCGCTCTTCGCAGGAGAGCTCCTCGCCCTTCTCCACGGCGCCTTTCA	GGCTACTGAGAGCAGGTTTCGCTCTTCGCAG___AGCTCCTCGCCCTTCTCCACGGCGCCTTTCA	TCTC	T	-	-	Other	Unknown	"GSE70485:GSM1782892,GSM1782893"	"HEPG2 cell line,total RNA rearranged at 50c"	chr1:26863151..26863536	26863196	MeRIP-seq:(Medium)	rs1314504941	Functional Loss	DEL	TCGA	32..34	33	UCEC	1	-
110891	RMVar_ID_110891	Human_SNP_ID_805181810	m1A	Human	chr1	-	154597963	154597963	154597963	TGTCTCTCATTTTCTCTAGACTGCAGAGTCCCAGACCCCCACCCCTTCAGCCACATCCTTCTTTT	TGTCTCTCATTTTCTCTAGACTGCAGAGTCCCGGACCCCCACCCCTTCAGCCACATCCTTCTTTT	T	C	ADAR	Ensembl:ENSG00000160710	Protein coding	CDS	"GSE70485:GSM1782888,GSM1782889,GSM1782890,GSM1782891"	"HeLa cell line,mRNA"	chr1:154597845..154598001	26863196	MeRIP-seq:(Medium)	-	Functional Loss	SNV	"TCGA,ICGC,COSMIC"	33..33	33	"UCEC,endometrium endometrioid_carcinoma"	4	uterus
110892	RMVar_ID_110892	Human_SNP_ID_805184299	m1A	Human	chr1	-	21176593	21176593	21176593	GCGGCTGCTGCTGCCGGCGGCGGCGGCGGCGGAGGCGGCGGCGGCGGCGGCGGCGGCGTCGGGCG	GCGGCTGCTGCTGCCGGCGGCGGCGGCGGCGGCGGCGGCGGCGGCGGCGGCGGCGGCGTCGGGCG	T	G	EIF4G3	Ensembl:ENSG00000075151	Protein coding	intron	"GSE70485:GSM1782892,GSM1782893"	"HEPG2 cell line,total RNA rearranged at 50c"	chr1:21176440..21176768	26863196	MeRIP-seq:(Medium)	rs1443808873	Functional Loss	SNV	"ICGC,COSMIC"	33..33	33	"haematopoietic_and_lymphoid_tissue chronic_lymphocytic_leukaemia-small_lymphocytic_lymphoma,CLLE"	5	haematopoietic and lymphoid tissue
110893	RMVar_ID_110893	Human_SNP_ID_805185697	m1A	Human	chr1	+	228298111	228298111	228298111	CTGTATGAGAATGGGAAGCAGGTGTCAGGACAAGGAGGTGCCTCCTGTGAGGCTGGAGAAAGAGA	CTGTATGAGAATGGGAAGCAGGTGTCAGGACACGGAGGTGCCTCCTGTGAGGCTGGAGAAAGAGA	A	C	OBSCN	Ensembl:ENSG00000154358	Protein coding	intron	"GSE70485:GSM1972519,GSM1972520,GSM1972521,GSM1972522,GSM1972523,GSM1972524,GSM1972525"	"HEPG2 cell line,mRNA untreated"	chr1:228297792..228298149	26863196	MeRIP-seq:(Medium)	-	Functional Loss	SNV	"ICGC,COSMIC"	33..33	33	"BRCA,breast HER-positive_carcinoma"	6	breast
110894	RMVar_ID_110894	Human_SNP_ID_805214702	m1A	Human	chr1	-	228106821	228106821	228106821	TCAGCTCCAGTCGAGGAAGGAGTACGAGCAGGAGCTCAGTGATGACTTGCATGTGGAGCGCTACC	TCAGCTCCAGTCGAGGAAGGAGTACGAGCAGGTGCTCAGTGATGACTTGCATGTGGAGCGCTACC	T	A	MRPL55	Ensembl:ENSG00000162910	Protein coding	exon	"GSE70485:GSM1782888,GSM1782889,GSM1782890,GSM1782891"	"HeLa cell line,mRNA"	chr1:228106772..228106861	26863196	MeRIP-seq:(Medium)	-	Functional Loss	SNV	COSMIC	33..33	33	lung adenocarcinoma	21	lung
110895	RMVar_ID_110895	Human_SNP_ID_805242207	m1A	Human	chr1	+	225999293	225999293	225999293	TGCACCCGAAGCCAGGGCCGCGAATCCACACCAGCGCCGCGGCCTCCGCCATGTCACCGACTACC	TGCACCCGAAGCCAGGGCCGCGAATCCACACCGGCGCCGCGGCCTCCGCCATGTCACCGACTACC	A	G	-	-	Other	Unknown	"GSE70485:GSM1782888,GSM1782889,GSM1782890,GSM1782891"	"HeLa cell line,mRNA"	chr1:225999247..225999323	26863196	MeRIP-seq:(Medium)	-	Functional Loss	SNV	"TCGA,ICGC,COSMIC"	33..33	33	"LIHC,liver hepatocellular_carcinoma"	3	liver
110896	RMVar_ID_110896	Human_SNP_ID_805246143	m1A	Human	chr1	-	84996982	84996982	84996982	AGAAAGGGTAAGAGAAGGGAACCCCGCTTTGCAGGGCTCCAACTTCGGCGGACGCGTTACGGCGA	AGAAAGGGTAAGAGAAGGGAACCCCGCTTTGCCGGGCTCCAACTTCGGCGGACGCGTTACGGCGA	T	G	MCOLN2	Ensembl:ENSG00000153898	Protein coding	5'UTR	"GSM3896225,GSM3896226,GSM3896227,GSM3896228,GSM3896229,GSM3896230"	"HEK-293T cells,m1A-quant-seq"	-	31548705	m1A-quant-seq:(High)	rs11161505	Functional Loss	SNV	"ICGC,COSMIC"	33..33	33	"prostate adenocarcinoma,LUSC"	2	prostate
110897	RMVar_ID_110897	Human_SNP_ID_805251270	m1A	Human	chr1	-	207321827	207321827	207321827	CGGCCGGCAGGCACAACAGCACCAGCAGCAGCAGCCGGGGCAGCTCCCCGAGGAGGGGCAGCGCC	CGGCCGGCAGGCACAACAGCACCAGCAGCAGCCGCCGGGGCAGCTCCCCGAGGAGGGGCAGCGCC	T	G	-	-	Other	Unknown	"GSE135403:GSM4007704,GSM4007705,GSM4007706,GSM4007707"	"HTR8/Svneo,Hypoxia IP"	chr1:207321776..207321875	32194978	MeRIP-seq:(Medium)	-	Functional Loss	SNV	ICGC	33..33	33	STAD	1	-
110898	RMVar_ID_110898	Human_SNP_ID_805263191	m1A	Human	chr1	-	154601491	154601491	154601491	TGAAACCGCTCCAGCTGCAATCCCTGAGACCAAAAGAAACGCAGAGTTCCTCACCTGTAATATAC	TGAAACCGCTCCAGCTGCAATCCCTGAGACCAGAAGAAACGCAGAGTTCCTCACCTGTAATATAC	T	C	ADAR	Ensembl:ENSG00000160710	Protein coding	CDS	"GSM3896225,GSM3896226,GSM3896227,GSM3896228,GSM3896229,GSM3896230"	"HEK-293T cells,m1A-quant-seq"	-	31548705	m1A-quant-seq:(High)	rs2229857	Functional Loss	SNV	ICGC	33..33	33	COCA	6	-
110899	RMVar_ID_110899	Human_SNP_ID_805265678	m1A	Human	chr1	+	116570964	116570964	116570964	AGGACCCCCAGGGCCCGCCCCGCGTCGCTCCCAGCAACCATGGCTCGTCGGGCCGGCCTCTGCGC	AGGACCCCCAGGGCCCGCCCCGCGTCGCTCCCGGCAACCATGGCTCGTCGGGCCGGCCTCTGCGC	A	G	-	-	Other	Unknown	"GSE70485:GSM1972527,GSM1972528,GSM1972529,GSM1972530"	"HEPG2 cell line,mRNA Glucose starvation 4h"	chr1:116570758..116570965	26863196	MeRIP-seq:(Medium)	-	Functional Loss	SNV	ICGC	33..33	33	LUSC	1	-
110900	RMVar_ID_110900	Human_SNP_ID_805284074	m1A	Human	chr1	+	148522666	148522666	148522666	GAAGGCGCTTTTCTCATGGTCGCGGCTTATCCATTGCGTTCCAGATGTGCTGACCTCTGCGATTT	GAAGGCGCTTTTCTCATGGTCGCGGCTTATCCGTTGCGTTCCAGATGTGCTGACCTCTGCGATTT	A	G	RNVU1-27	Ensembl:ENSG00000274210	snRNA	exon	"GSE70485:GSM1782896,GSM1782897"	"HEPG2 cell line,total RNA Untreated, competitive elution"	chr1:148522601..148522750	26863196	MeRIP-seq:(Medium)	rs1192439688	Functional Loss	SNV	ICGC	33..33	33	LICA	1	-
110901	RMVar_ID_110901	Human_SNP_ID_805286780	m1A	Human	chr1	+	116392883	116392883	116392883	CAGCGGGCAGTTGCAGGAGATGCCTCTGAGTCAGCACTCTTAAAGTGCATAGAGCTGTGCTGTGG	CAGCGGGCAGTTGCAGGAGATGCCTCTGAGTCCGCACTCTTAAAGTGCATAGAGCTGTGCTGTGG	A	C	ATP1A1	Ensembl:ENSG00000163399	Protein coding	CDS	"GSE135403:GSM4007700,GSM4007701,GSM4007702,GSM4007703"	"HTR8/Svneo,Normoxia"	chr1:116390401..116392884	32194978	MeRIP-seq:(Medium)	-	Functional Loss	SNV	COSMIC	33..33	33	lung adenocarcinoma	9	lung
110902	RMVar_ID_110902	Human_SNP_ID_805317896	m1A	Human	chr1	-	156811891	156811891	156811891	TTGAGAGTCACCAGCACTTAGATGGACTCTAAAACCTTTAGGAGGGGAGAAATCTCACTCGGAAG	TTGAGAGTCACCAGCACTTAGATGGACTCTAACACCTTTAGGAGGGGAGAAATCTCACTCGGAAG	T	G	SH2D2A	Ensembl:ENSG00000027869	Protein coding	intron	"GSE70485:GSM1972519,GSM1972520,GSM1972521,GSM1972522,GSM1972523,GSM1972524,GSM1972525"	"HEPG2 cell line,mRNA untreated"	chr1:156811889..156811997	26863196	MeRIP-seq:(Medium)	-	Functional Loss	SNV	ICGC	33..33	33	MALY	1	-
110903	RMVar_ID_110903	Human_SNP_ID_805322335	m1A	Human	chr1	-	149967425	149967425	149967425	TGTCTCCTCCAATGGTGGGGGTGGGGGGAGCAATGAGCACCCCCTGGAAATGCCCATCTGTGCCT	TGTCTCCTCCAATGGTGGGGGTGGGGGGAGCAGTGAGCACCCCCTGGAAATGCCCATCTGTGCCT	T	C	OTUD7B	Ensembl:ENSG00000264522	Protein coding	CDS	"GSE70485:GSM1972519,GSM1972520,GSM1972521,GSM1972522,GSM1972523,GSM1972524,GSM1972525"	"HEPG2 cell line,mRNA untreated"	chr1:149967376..149967458	26863196	MeRIP-seq:(Medium)	rs1553776847	Functional Loss	SNV	COSMIC	33..33	33	"mouth squamous_cell_carcinoma,large_intestine adenocarcinoma"	2	"head and neck,large intestine"
110904	RMVar_ID_110904	Human_SNP_ID_805334424	m1A	Human	chr1	+	152036963	152036961	152036963	GGCGCGGGAGGCTGTGGCTGGGAGCGGCGCTGAGAGCTCTGTGCGCGCGGCGTGCGGGTCTGGAG	GGCGCGGGAGGCTGTGGCTGGGAGCGGCGCT__GAGCTCTGTGCGCGCGGCGTGCGGGTCTGGAG	TGA	T	AL450992.2	Ensembl:ENSG00000229021	lincRNA	intron	"GSE70485:GSM1782892,GSM1782893;GSE70485:GSM1972519,GSM1972520,GSM1972521,GSM1972522,GSM1972523,GSM1972524,GSM1972525"	"HEPG2 cell line,total RNA rearranged at 50c;HEPG2 cell line,mRNA untreated"	chr1:152036818..152037025;chr1:152036870..152037025	26863196	MeRIP-seq:(Medium)	-	Functional Loss	DEL	ICGC	32..33	33	CHOL	1	-
110905	RMVar_ID_110905	Human_SNP_ID_805334784	m1A	Human	chr1	-	89104519	89104519	89104519	ATTTTATGTTGTTTACGAAAAGGAGAATCTGGACAGTCATGGCCAAGGTTAACAAAAGAAAGGGC	ATTTTATGTTGTTTACGAAAAGGAGAATCTGGCCAGTCATGGCCAAGGTTAACAAAAGAAAGGGC	T	G	PTGES3P1	Ensembl:ENSG00000234518	Pseudogene	exon	"GSE123365:GSM3896231,GSM3896232,GSM3896233,GSM3896234,GSM3896235,GSM3896236"	"HEK-293T cells,m1A-IP-seq"	-	31548705	m1A-IP-seq:(High)	rs879140598	Functional Loss	SNV	ICGC	33..33	33	LICA	1	-
110906	RMVar_ID_110906	Human_SNP_ID_805341740	m1A	Human	chr1	-	23825310	23825306	23825310	GCCGCCGAGGCGGCGGCCCTGCAGGCACTCTGACTGTCAGGGTTGGGGGCTTGGCCCGTGGTGAC	GCCGCCGAGGCGGCGGCCCTGCAGGCACTCTG____TCAGGGTTGGGGGCTTGGCCCGTGGTGAC	ACAGT	A	HMGCL	Ensembl:ENSG00000117305	Protein coding	intron	"GSE70485:GSM1782888,GSM1782889,GSM1782890,GSM1782891"	"HeLa cell line,mRNA"	chr1:23825308..23825401	26863196	MeRIP-seq:(Medium)	rs1445836005	Functional Loss	DEL	ICGC	33..36	33	STAD	1	-
110907	RMVar_ID_110907	Human_SNP_ID_805345235	m1A	Human	chr1	+	205228009	205228009	205228009	CGGCTTTGCGGCAGGCTGCGCGTCAGGCGGGGAGCGGGGCGCGCGGGCCGGGGAGGGGGCCGGGC	CGGCTTTGCGGCAGGCTGCGCGTCAGGCGGGGGGCGGGGCGCGCGGGCCGGGGAGGGGGCCGGGC	A	G	TMCC2	Ensembl:ENSG00000133069	Protein coding	5'UTR	"GSE70485:GSM1972519,GSM1972520,GSM1972521,GSM1972522,GSM1972523,GSM1972524,GSM1972525"	"HEPG2 cell line,mRNA untreated"	chr1:205227968..205228061	26863196	MeRIP-seq:(Medium)	-	Functional Loss	SNV	ICGC	33..33	33	SKCA	1	-
110908	RMVar_ID_110908	Human_SNP_ID_805352025	m1A	Human	chr1	+	26189373	26189373	26189373	GAAGTTCCGCCAGTGGAAGGAGCAGAACCGGGAGCTGTACTCAGAGGGCCTGGGGGCCTGGGGAG	GAAGTTCCGCCAGTGGAAGGAGCAGAACCGGGGGCTGTACTCAGAGGGCCTGGGGGCCTGGGGAG	A	G	CNKSR1	Ensembl:ENSG00000142675	Protein coding	CDS	"GSE70485:GSM1972519,GSM1972520,GSM1972521,GSM1972522,GSM1972523,GSM1972524,GSM1972525"	"HEPG2 cell line,mRNA untreated"	chr1:26189322..26189431	26863196	MeRIP-seq:(Medium)	-	Functional Loss	SNV	"TCGA,ICGC,COSMIC"	33..33	33	"colon adenocarcinoma,UCEC,large_intestine adenocarcinoma"	5	large intestine
110909	RMVar_ID_110909	Human_SNP_ID_805359373	m1A	Human	chr1	-	220528400	220528399	220528400	GGCTCGTCCTGGCGAGCGCCTGGGCGTCAGGAACCGCGGCCCTGACAGCGTCACCCGCGCCGCGC	GGCTCGTCCTGGCGAGCGCCTGGGCGTCAGGA_CCGCGGCCCTGACAGCGTCACCCGCGCCGCGC	GT	G	-	-	Other	Unknown	"GSE73941:GSM1906567,GSM1906568,GSM1906569,GSM1906570"	"HEK293T,ALKBH3 KO"	chr1:220528232..220528431	26863410	MeRIP-seq:(Medium)	-	Functional Loss	DEL	ICGC	33..33	33	RECA	1	-
110910	RMVar_ID_110910	Human_SNP_ID_805373979	m1A	Human	chr1	-	241504132	241504132	241504132	ACACTACTGCCTGCAGTCTGATGAAGATAGCAAATGATATTCGATTTTTGGGTTCTGGTCCTCGG	ACACTACTGCCTGCAGTCTGATGAAGATAGCAGATGATATTCGATTTTTGGGTTCTGGTCCTCGG	T	C	FH	Ensembl:ENSG00000091483	Protein coding	CDS	"GSE70485:GSM1782888,GSM1782889,GSM1782890,GSM1782891"	"HeLa cell line,mRNA"	chr1:241504013..241504160	26863196	MeRIP-seq:(Medium)	rs775639021	Functional Loss	SNV	COSMIC	33..33	33	breast ductal_carcinoma	1	breast
110911	RMVar_ID_110911	Human_SNP_ID_805392132	m1A	Human	chr1	+	1232799	1232791	1232799	GGACGCGCTGCTGGCCGAGCTGCGCGCCCGCGAGCCCGCGCGCCGCCGCCGCCTCTACTGGGGCT	GGACGCGCTGCTGGCCGAGCTGCGC________GCCCGCGCGCCGCCGCCGCCTCTACTGGGGCT	CGCCCGCGA	C	B3GALT6	Ensembl:ENSG00000176022	Protein coding	CDS	"GSE70485:GSM1782888,GSM1782889,GSM1782890,GSM1782891"	"HeLa cell line,mRNA"	chr1:1232767..1232885	26863196	MeRIP-seq:(Medium)	-	Functional Loss	DEL	ICGC	26..33	33	ESCA	1	-
110912	RMVar_ID_110912	Human_SNP_ID_805400058	m1A	Human	chr1	-	167787891	167787891	167787891	TCTTAATTCTTTCGGATATCCGCATACACCACAGACTCTGACTTGTTAATCTTGTCACTGTGATG	TCTTAATTCTTTCGGATATCCGCATACACCACGGACTCTGACTTGTTAATCTTGTCACTGTGATG	T	C	-	-	Other	Unknown	"GSE135403:GSM4007700,GSM4007701,GSM4007702,GSM4007703"	"HTR8/Svneo,Normoxia"	chr1:167787840..167787941	32194978	MeRIP-seq:(Medium)	-	Functional Loss	SNV	COSMIC	33..33	33	large_intestine adenocarcinoma	2	large intestine
110913	RMVar_ID_110913	Human_SNP_ID_805401948	m1A	Human	chr1	-	234610001	234610001	234610001	GCGCCCGAGCTCCACGCCGCCCGGCCGCCGCCACCCCGGCGCGGCATGCCCCGCCGCTCGGGCTG	GCGCCCGAGCTCCACGCCGCCCGGCCGCCGCCCCCCCGGCGCGGCATGCCCCGCCGCTCGGGCTG	T	G	-	-	Other	Unknown	"GSE73941:GSM1906561,GSM1906562,GSM1906563,GSM1906564;GSE73941:GSM1906581,GSM1906582,GSM1906583,GSM1906584"	"HEK293T,Wild Type;HEK293T,untreat control"	chr1:234609401..234610175;chr1:234609736..234610126	26863410	MeRIP-seq:(Medium)	rs911639353	Functional Loss	SNV	ICGC	33..33	33	SKCA	1	-
110914	RMVar_ID_110914	Human_SNP_ID_805418828	m1A	Human	chr1	-	170074526	170074526	170074526	GGTGTGAGGGTACTTTGGCCACCGTCCCCGGAAATAACCGCGCCTGCCTCTCAAGATACCCCATC	GGTGTGAGGGTACTTTGGCCACCGTCCCCGGAGATAACCGCGCCTGCCTCTCAAGATACCCCATC	T	C	KIFAP3	Ensembl:ENSG00000075945	Protein coding	5'UTR	"GSE70485:GSM1972519,GSM1972520,GSM1972521,GSM1972522,GSM1972523,GSM1972524,GSM1972525"	"HEPG2 cell line,mRNA untreated"	chr1:170074476..170074669	26863196	MeRIP-seq:(Medium)	-	Functional Loss	SNV	"TCGA,ICGC"	33..33	33	UCEC	2	-
110915	RMVar_ID_110915	Human_SNP_ID_805428234	m1A	Human	chr1	+	6142598	6142598	6142598	AGTCGATGTACCATGGCTGCTTGTCGAACTTGACCGTGGGCTGCAGGGGAGGCAGCGGTTCAGAC	AGTCGATGTACCATGGCTGCTTGTCGAACTTGGCCGTGGGCTGCAGGGGAGGCAGCGGTTCAGAC	A	G	-	-	Other	Unknown	"GSE135403:GSM4007704,GSM4007705,GSM4007706,GSM4007707"	"HTR8/Svneo,Hypoxia IP"	chr1:6142549..6143867	32194978	MeRIP-seq:(Medium)	-	Functional Loss	SNV	"TCGA,ICGC,COSMIC"	33..33	33	"UCEC,endometrium endometrioid_carcinoma"	3	uterus
110916	RMVar_ID_110916	Human_SNP_ID_805442349	m1A	Human	chr1	+	6857178	6857178	6857178	TGGGTGCAATTTGCAGGAATCCAGTGAAAGTTAACGGTGGAGGTGGCGCCAAGGCCCAGCAGTGG	TGGGTGCAATTTGCAGGAATCCAGTGAAAGTTCACGGTGGAGGTGGCGCCAAGGCCCAGCAGTGG	A	C	CAMTA1	Ensembl:ENSG00000171735	Protein coding	intron	"GSE70485:GSM1972519,GSM1972520,GSM1972521,GSM1972522,GSM1972523,GSM1972524,GSM1972525"	"HEPG2 cell line,mRNA untreated"	chr1:6857176..6857247	26863196	MeRIP-seq:(Medium)	-	Functional Loss	SNV	ICGC	33..33	33	LICA	1	-
110917	RMVar_ID_110917	Human_SNP_ID_805451931	m1A	Human	chr1	+	822829	822829	822829	CTGTCTACACTACCTGCTTGCCCAGCAGGTCCACCCTATCTACACTACCTGCCTGCCCAGCAGAT	CTGTCTACACTACCTGCTTGCCCAGCAGGTCCGCCCTATCTACACTACCTGCCTGCCCAGCAGAT	A	G	"lnc-SAMD11-4,FAM87B"	"RNACentral:URS00008BAC85,RNACentral:URS00008B5E4E"	"lincRNA,lincRNA"	"intron,intron"	"GSE70485:GSM1972533,GSM1972534"	"HEPG2 cell line,total RNA Untreated"	chr1:822795..822924	26863196	MeRIP-seq:(Medium)	rs1404788698	Functional Loss	SNV	ICGC	33..33	33	PBCA	1	-
110918	RMVar_ID_110918	Human_SNP_ID_805475408	m1A	Human	chr1	+	156935843	156935843	156935843	GAAACCTGACTCCGACTTGAGCAGACCAAGCAACATGCGGGTCTCCCCCCGGGCCTTGGCTGGAT	GAAACCTGACTCCGACTTGAGCAGACCAAGCAGCATGCGGGTCTCCCCCCGGGCCTTGGCTGGAT	A	G	-	-	Other	Unknown	"GSE135403:GSM4007704,GSM4007705,GSM4007706,GSM4007707"	"HTR8/Svneo,Hypoxia IP"	chr1:156935793..156935902	32194978	MeRIP-seq:(Medium)	-	Functional Loss	SNV	"ICGC,COSMIC"	33..33	33	"face Merkel_cell_carcinoma,COCA,skin Merkel_cell_carcinoma"	3	"skin,head and neck"
110919	RMVar_ID_110919	Human_SNP_ID_805482594	m1A	Human	chr1	+	21830041	21830041	21830041	CCCCGAGCGGCCCAGGTGGCAGCGGCAGGTGTAGCCTCGACCGTCAGGCCGGTTCACACAGGTGG	CCCCGAGCGGCCCAGGTGGCAGCGGCAGGTGTTGCCTCGACCGTCAGGCCGGTTCACACAGGTGG	A	T	-	-	Other	Unknown	"GSE135403:GSM4007704,GSM4007705,GSM4007706,GSM4007707"	"HTR8/Svneo,Hypoxia IP"	chr1:21829976..21830100	32194978	MeRIP-seq:(Medium)	-	Functional Loss	SNV	ICGC	33..33	33	PAAD	1	-
110920	RMVar_ID_110920	Human_SNP_ID_805484464	m1A	Human	chr1	+	40097198	40097198	40097198	GCAGCGCCCGAGAAGCGCAGGTCCATGGCAGGAGAGCCACAGCCAAGAGCCACAGGCAGCCGGGC	GCAGCGCCCGAGAAGCGCAGGTCCATGGCAGGGGAGCCACAGCCAAGAGCCACAGGCAGCCGGGC	A	G	-	-	Other	Unknown	"GSE70485:GSM1782888,GSM1782889,GSM1782890,GSM1782891;GSE70485:GSM1972519,GSM1972520,GSM1972521,GSM1972522,GSM1972523,GSM1972524,GSM1972525;GSE70485:GSM1972527,GSM1972528,GSM1972529,GSM1972530;GSE70485:GSM1972531,GSM1972532"	"HeLa cell line,mRNA;HEPG2 cell line,mRNA untreated;HEPG2 cell line,mRNA Glucose starvation 4h;HEPG2 cell line,mRNA heat shock 4h"	chr1:40097067..40097250;chr1:40097075..40097250;chr1:40097058..40097250;chr1:40097074..40097250	26863196	MeRIP-seq:(Medium)	-	Functional Loss	SNV	"TCGA,ICGC"	33..33	33	UCEC	2	-
110921	RMVar_ID_110921	Human_SNP_ID_805488175	m1A	Human	chr1	+	150472250	150472250	150472250	TCACAGTGCATCCAATAGGAGGATGTCAGGGGAGCCGATCCAGACCGTAGAGTCCATCCGAGTTC	TCACAGTGCATCCAATAGGAGGATGTCAGGGGTGCCGATCCAGACCGTAGAGTCCATCCGAGTTC	A	T	RPRD2	Ensembl:ENSG00000163125	Protein coding	exon	"GSE70485:GSM1972531,GSM1972532"	"HEPG2 cell line,mRNA heat shock 4h"	chr1:150472201..150472394	26863196	MeRIP-seq:(Medium)	rs1156611385	Functional Loss	SNV	TCGA	33..33	33	LAML	1	-
110922	RMVar_ID_110922	Human_SNP_ID_805488370	m1A	Human	chr1	-	155250448	155250448	155250448	TTCCCCGAGCTGAGGCGGCGGGTCCCCCGGGGAGGGGGCCGCCCAGCCGCAGCCCCGCCCACCCG	TTCCCCGAGCTGAGGCGGCGGGTCCCCCGGGGGGGGGGCCGCCCAGCCGCAGCCCCGCCCACCCG	T	C	FAM189B	Ensembl:ENSG00000160767	Protein coding	CDS	"GSE73941:GSM1906567,GSM1906568,GSM1906569,GSM1906570"	"HEK293T,ALKBH3 KO"	chr1:155250276..155250700	26863410	MeRIP-seq:(Medium)	-	Functional Loss	SNV	ICGC	33..33	33	SKCA	1	-
110923	RMVar_ID_110923	Human_SNP_ID_805492035	m1A	Human	chr1	-	1341782	1341782	1341782	CCCCCACAGCCGCCCGGACCAATGGGCACCCAAGGGGAGACCGACGGCGGGATGTGGGGCTGCCC	CCCCCACAGCCGCCCGGACCAATGGGCACCCAGGGGGAGACCGACGGCGGGATGTGGGGCTGCCC	T	C	DVL1	Ensembl:ENSG00000107404	Protein coding	CDS	"GSE70485:GSM1782888,GSM1782889,GSM1782890,GSM1782891"	"HeLa cell line,mRNA"	chr1:1341672..1341834	26863196	MeRIP-seq:(Medium)	rs376205129	Functional Loss	SNV	COSMIC	33..33	33	haematopoietic_and_lymphoid_tissue chronic_myelomonocytic_leukaemia	3	haematopoietic and lymphoid tissue
110924	RMVar_ID_110924	Human_SNP_ID_805510849	m1A	Human	chr1	-	215567351	215567351	215567351	AGCCTGCCTGGGAGGAGGGGTCACCGTTCGGGACAAAATACCGCAGCGCTCACGCTTCGCCCGCC	AGCCTGCCTGGGAGGAGGGGTCACCGTTCGGGGCAAAATACCGCAGCGCTCACGCTTCGCCCGCC	T	C	lnc-USH2A-1	RNACentral:URS00008BE2D0	lincRNA	intron	"GSE70485:GSM1782892,GSM1782893"	"HEPG2 cell line,total RNA rearranged at 50c"	chr1:215567301..215567457	26863196	MeRIP-seq:(Medium)	-	Functional Loss	SNV	ICGC	33..33	33	BRCA	1	-
110925	RMVar_ID_110925	Human_SNP_ID_805522237	m1A	Human	chr1	-	109411065	109411065	109411065	TCTGGGACCTTTGTACAGTGTGATGCTCGAGCAATTGGCTCTGCTTCAGAGGGTGCCCAGAGCTC	TCTGGGACCTTTGTACAGTGTGATGCTCGAGCTATTGGCTCTGCTTCAGAGGGTGCCCAGAGCTC	T	A	PSMA5	Ensembl:ENSG00000143106	Protein coding	CDS	"GSE135403:GSM4007704,GSM4007705,GSM4007706,GSM4007707"	"HTR8/Svneo,Hypoxia IP"	chr1:109410002..109411971	32194978	MeRIP-seq:(Medium)	-	Functional Loss	SNV	COSMIC	33..33	33	mouth squamous_cell_carcinoma	2	head and neck
110926	RMVar_ID_110926	Human_SNP_ID_805522911	m1A	Human	chr1	+	6633037	6633037	6633037	GTCCAGCCGCCTCCGTGCTTGCAAAGGGCACCAGGGACTCCAGGCCAGACTTGGGCCAGAGCAGC	GTCCAGCCGCCTCCGTGCTTGCAAAGGGCACCGGGGACTCCAGGCCAGACTTGGGCCAGAGCAGC	A	G	THAP3	Ensembl:ENSG00000041988	Protein coding	CDS	"GSM3896225,GSM3896226,GSM3896227,GSM3896228,GSM3896229,GSM3896230"	"HEK-293T cells,m1A-quant-seq"	-	31548705	m1A-quant-seq:(High)	rs3174820	Functional Loss	SNV	"ICGC,COSMIC"	33..33	33	"COCA,haematopoietic_and_lymphoid_tissue acute_myeloid_leukaemia"	5	haematopoietic and lymphoid tissue
110927	RMVar_ID_110927	Human_SNP_ID_805527401	m1A	Human	chr1	-	153728697	153728697	153728697	CCTGGGGCTCCTGCTCCCGCTCCTCCTCCTCCACCTCCCGCTGCTCCCGAAGCAGCTGCTGCTGC	CCTGGGGCTCCTGCTCCCGCTCCTCCTCCTCCCCCTCCCGCTGCTCCCGAAGCAGCTGCTGCTGC	T	G	-	-	Other	Unknown	"GSE70485:GSM1972519,GSM1972520,GSM1972521,GSM1972522,GSM1972523,GSM1972524,GSM1972525"	"HEPG2 cell line,mRNA untreated"	chr1:153728648..153728748	26863196	MeRIP-seq:(Medium)	rs1557982839	Functional Loss	SNV	COSMIC	33..33	33	lung adenocarcinoma	2	lung
110928	RMVar_ID_110928	Human_SNP_ID_805530570	m1A	Human	chr1	-	15944406	15944406	15944406	GCACAGCGGCGAGAAGCCCTACCAGTGCGACTACTGCGGCCGCTCCTTCTCCGACCCCACTTCCA	GCACAGCGGCGAGAAGCCCTACCAGTGCGACTGCTGCGGCCGCTCCTTCTCCGACCCCACTTCCA	T	C	ZBTB17	Ensembl:ENSG00000116809	Protein coding	CDS	"GSE70485:GSM1782888,GSM1782889,GSM1782890,GSM1782891"	"HeLa cell line,mRNA"	chr1:15944355..15944437	26863196	MeRIP-seq:(Medium)	-	Functional Loss	SNV	ICGC	33..33	33	STAD	1	-
110929	RMVar_ID_110929	Human_SNP_ID_805532869	m1A	Human	chr1	-	23559343	23559343	23559343	TCGGAACGCAGTCTGGCCATCGCCCGGGGCCGAGGGAAGGGCCCGGCAGCTGAGGAGCCGCTGAG	TCGGAACGCAGTCTGGCCATCGCCCGGGGCCGCGGGAAGGGCCCGGCAGCTGAGGAGCCGCTGAG	T	G	ID3	Ensembl:ENSG00000117318	Protein coding	CDS	"GSE135403:GSM4007700,GSM4007701,GSM4007702,GSM4007703;GSE135403:GSM4007704,GSM4007705,GSM4007706,GSM4007707"	"HTR8/Svneo,Normoxia;HTR8/Svneo,Hypoxia IP"	chr1:23558944..23559500;chr1:23559126..23559475	32194978	MeRIP-seq:(Medium)	rs761142520	Functional Loss	SNV	ICGC	33..33	33	COCA	1	-
110930	RMVar_ID_110930	Human_SNP_ID_805543523	m1A	Human	chr1	-	236555835	236555835	236555835	CATCAGTCTCAGCTAACCGCCTTTTTCCTGGAAGCCCTGGACTTCCGAGCCCAGCACTCTGAGGT	CATCAGTCTCAGCTAACCGCCTTTTTCCTGGAGGCCCTGGACTTCCGAGCCCAGCACTCTGAGGT	T	C	HEATR1	Ensembl:ENSG00000119285	Protein coding	CDS	"GSM3896225,GSM3896226,GSM3896227,GSM3896228,GSM3896229,GSM3896230"	"HEK-293T cells,m1A-quant-seq"	-	31548705	m1A-quant-seq:(High)	rs1885532	Functional Loss	SNV	ICGC	33..33	33	COCA	5	-
110931	RMVar_ID_110931	Human_SNP_ID_805546670	m1A	Human	chr1	-	11806272	11806272	11806272	CCACCTGCAGCAGCAGCACAGAGACCCCCTGCACCCCGCCATCTTCCTCCTTTACTGCCACTCTG	CCACCTGCAGCAGCAGCACAGAGACCCCCTGCCCCCCGCCATCTTCCTCCTTTACTGCCACTCTG	T	G	MTHFR	Ensembl:ENSG00000177000	Protein coding	5'UTR	"GSE70485:GSM1782888,GSM1782889,GSM1782890,GSM1782891"	"HeLa cell line,mRNA"	chr1:11806223..11807200	26863196	MeRIP-seq:(Medium)	-	Functional Loss	SNV	ICGC	33..33	33	SKCA	1	-
110932	RMVar_ID_110932	Human_SNP_ID_805548233	m1A	Human	chr1	-	16914139	16914129	16914139	GCCCCCGCGCACGCGCGCGCCCCCGGCCACCTACCTTCGCGCGCCTTCGCCGCAGCCGCTGCTGC	GCCCCCGCGCACGCGCGCGCCCCCGGCCACCT__________GCCTTCGCCGCAGCCGCTGCTGC	CGCGCGAAGGT	C	-	-	Other	Unknown	"GSE70485:GSM1972519,GSM1972520,GSM1972521,GSM1972522,GSM1972523,GSM1972524,GSM1972525;GSE70485:GSM1972531,GSM1972532"	"HEPG2 cell line,mRNA untreated;HEPG2 cell line,mRNA heat shock 4h"	chr1:16914092..16914324;chr1:16914090..16914260	26863196	MeRIP-seq:(Medium)	rs149234723	Functional Loss	DEL	ICGC	33..42	33	MELA	1	-
110933	RMVar_ID_110933	Human_SNP_ID_805576309	m1A	Human	chr1	-	632981	632981	632981	ATGTAAAGGATGCGTAGGGATGGGAGGGCGATAAGGACTAGGATGATGGCGGGCAGGATAGTTCA	ATGTAAAGGATGCGTAGGGATGGGAGGGCGATGAGGACTAGGATGATGGCGGGCAGGATAGTTCA	T	C	AL669831.3	Ensembl:ENSG00000230021	Pseudogene	intron	"GSE70485:GSM1782888,GSM1782889,GSM1782890,GSM1782891"	"HeLa cell line,mRNA"	chr1:632902..633049	26863196	MeRIP-seq:(Medium)	rs4098613	Functional Loss	SNV	ICGC	33..33	33	LMS	3	-
110934	RMVar_ID_110934	Human_SNP_ID_805576590	m1A	Human	chr1	-	156572515	156572515	156572515	CCTGGAAGAAGGAGGAACATGGAGAGGAGAGCAGCGGGCCCAGGCTGGGCAGCCTGTGAGTGCGG	CCTGGAAGAAGGAGGAACATGGAGAGGAGAGCTGCGGGCCCAGGCTGGGCAGCCTGTGAGTGCGG	T	A	IQGAP3	Ensembl:ENSG00000183856	Protein coding	CDS	"GSE70485:GSM1972519,GSM1972520,GSM1972521,GSM1972522,GSM1972523,GSM1972524,GSM1972525;GSE70485:GSM1972531,GSM1972532"	"HEPG2 cell line,mRNA untreated;HEPG2 cell line,mRNA heat shock 4h"	chr1:156566376..156572586;chr1:156566395..156572575	26863196	MeRIP-seq:(Medium)	rs140461633	Functional Loss	SNV	COSMIC	33..33	33	"colon adenocarcinoma,large_intestine adenocarcinoma"	2	large intestine
110935	RMVar_ID_110935	Human_SNP_ID_805576636	m1A	Human	chr1	-	117077992	117077992	117077992	TCTGCCACAACCGTCTCACCAGGACATGACTCAAGTGAGCGATGCAGTTGACCGATGGCTTCACT	TCTGCCACAACCGTCTCACCAGGACATGACTCGAGTGAGCGATGCAGTTGACCGATGGCTTCACT	T	C	-	-	Other	Unknown	"GSE135403:GSM4007700,GSM4007701,GSM4007702,GSM4007703"	"HTR8/Svneo,Normoxia"	chr1:117077946..117081848	32194978	MeRIP-seq:(Medium)	-	Functional Loss	SNV	"TCGA,ICGC,COSMIC"	33..33	33	"CESC,cervix squamous_cell_carcinoma"	3	uterus
110936	RMVar_ID_110936	Human_SNP_ID_805576671	m1A	Human	chr1	+	923980	923980	923980	CCGGGCGGGCGCGCGCCAGTGGACGCGGGTGCACGACTGACGCGGCCCGGGCGGCGGGGCGGGGG	CCGGGCGGGCGCGCGCCAGTGGACGCGGGTGCTCGACTGACGCGGCCCGGGCGGCGGGGCGGGGG	A	T	SAMD11	Ensembl:ENSG00000187634	Protein coding	5'UTR	"GSE70485:GSM1782896,GSM1782897"	"HEPG2 cell line,total RNA Untreated, competitive elution"	chr1:923926..924450	26863196	MeRIP-seq:(Medium)	-	Functional Loss	SNV	ICGC	33..33	33	PBCA	1	-
110937	RMVar_ID_110937	Human_SNP_ID_805630395	m1A	Human	chr1	+	42766633	42766633	42766633	AGGCAGCGGCGCAGGCAGGCAGCGCGACGCAGAAGGCCCCCGAAGAAGCTCAGGTCGCGCAGGGC	AGGCAGCGGCGCAGGCAGGCAGCGCGACGCAGTAGGCCCCCGAAGAAGCTCAGGTCGCGCAGGGC	A	T	-	-	Other	Unknown	"GSE73941:GSM1906567,GSM1906568,GSM1906569,GSM1906570"	"HEK293T,ALKBH3 KO"	chr1:42766501..42766934	26863410	MeRIP-seq:(Medium)	-	Functional Loss	SNV	"TCGA,ICGC,COSMIC"	33..33	33	"OV,ovary serous_carcinoma"	5	ovary
110939	RMVar_ID_110939	Human_SNP_ID_805667647	m1A	Human	chr1	-	145927053	145927053	145927053	GGTTCCAGAGAGCATTCACAAACTGAAAGAAAAAGCGAAGAAACGGAAGGGTCGCGGCTTTGGCT	GGTTCCAGAGAGCATTCACAAACTGAAAGAAACAGCGAAGAAACGGAAGGGTCGCGGCTTTGGCT	T	G	RBM8A	Ensembl:ENSG00000265241	Protein coding	CDS	"GSE73941:GSM1906561,GSM1906562,GSM1906563,GSM1906564"	"HEK293T,Wild Type"	chr1:145926986..145927125	26863410	MeRIP-seq:(Medium)	-	Functional Loss	SNV	COSMIC	33..33	33	"colon adenocarcinoma,large_intestine adenocarcinoma"	3	large intestine
110940	RMVar_ID_110940	Human_SNP_ID_805670896	m1A	Human	chr1	+	167776129	167776129	167776129	GCAGGCTCCTCGGAAGTCCCCCTCCGACACTGAGGGTCTTGTAAAGAGTCTGCCTTCTGGATCTC	GCAGGCTCCTCGGAAGTCCCCCTCCGACACTGGGGGTCTTGTAAAGAGTCTGCCTTCTGGATCTC	A	G	MPZL1	Ensembl:ENSG00000197965	Protein coding	CDS	"GSE70485:GSM1782894,GSM1782895"	"HEPG2 cell line,total RNA rearranged at 60c"	chr1:167776101..167776175	26863196	MeRIP-seq:(Medium)	-	Functional Loss	SNV	COSMIC	33..33	33	lung small_cell_carcinoma	3	lung
110941	RMVar_ID_110941	Human_SNP_ID_805672430	m1A	Human	chr1	-	156137030	156137030	156137030	GCCTCCCCAGAGTCCCAAGCGCCCTGCCACTCACCGTCACCACCTGCCCAGCCTTCAGGGTGAAC	GCCTCCCCAGAGTCCCAAGCGCCCTGCCACTCCCCGTCACCACCTGCCCAGCCTTCAGGGTGAAC	T	G	-	-	Other	Unknown	"GSE70485:GSM1972531,GSM1972532"	"HEPG2 cell line,mRNA heat shock 4h"	chr1:156137001..156137122	26863196	MeRIP-seq:(Medium)	-	Functional Loss	SNV	"TCGA,ICGC,COSMIC"	33..33	33	"STAD,stomach adenocarcinoma"	10	stomach
110942	RMVar_ID_110942	Human_SNP_ID_805689625	m1A	Human	chr1	+	63634928	63634928	63634928	CTGCGTTCCTCTGGAGGACTTTGGAGGCCACCACCCTGACCCCAACCTCACCTATGCAGCTGACC	CTGCGTTCCTCTGGAGGACTTTGGAGGCCACCGCCCTGACCCCAACCTCACCTATGCAGCTGACC	A	G	PGM1	Ensembl:ENSG00000079739	Protein coding	CDS	"GSE70485:GSM1782888,GSM1782889,GSM1782890,GSM1782891"	"HeLa cell line,mRNA"	chr1:63634879..63635047	26863196	MeRIP-seq:(Medium)	rs1164462551	Functional Loss	SNV	COSMIC	33..33	33	pharynx nasopharyngeal_carcinoma	3	head and neck
110943	RMVar_ID_110943	Human_SNP_ID_805700863	m1A	Human	chr1	-	244864411	244864411	244864411	TGCAGCACGAACCCATCTCCAGCCGCAGCCGCAGCCGCCGCCCGGGCCGAGGAGCAGCCGCAGCA	TGCAGCACGAACCCATCTCCAGCCGCAGCCGCCGCCGCCGCCCGGGCCGAGGAGCAGCCGCAGCA	T	G	HNRNPU	Ensembl:ENSG00000153187	Protein coding	exon	"GSE73941:GSM1906567,GSM1906568,GSM1906569,GSM1906570"	"HEK293T,ALKBH3 KO"	chr1:244864176..244864525	26863410	MeRIP-seq:(Medium)	rs1033668812	Functional Loss	SNV	"ICGC,COSMIC"	33..33	33	"COCA,large_intestine adenocarcinoma"	4	large intestine
110944	RMVar_ID_110944	Human_SNP_ID_805702818	m1A	Human	chr1	+	65067681	65067681	65067681	CTATTTGCATGAGGATTATCTAATGACGCAGCAAGGCTCGCCACAACGTGACCGTCGCCATTTTT	CTATTTGCATGAGGATTATCTAATGACGCAGCGAGGCTCGCCACAACGTGACCGTCGCCATTTTT	A	G	lnc-AK4-1	RNACentral:URS0000D5D7C7	lincRNA	intron	"GSE70485:GSM1972519,GSM1972520,GSM1972521,GSM1972522,GSM1972523,GSM1972524,GSM1972525"	"HEPG2 cell line,mRNA untreated"	chr1:65067228..65067721	26863196	MeRIP-seq:(Medium)	-	Functional Loss	SNV	ICGC	33..33	33	PAAD	1	-
110945	RMVar_ID_110945	Human_SNP_ID_805713936	m1A	Human	chr1	-	220058802	220058802	220058802	TCATTTGGCCGGGCGCGGTGGCTCATGCCTGTAATCCCAGCACTTTGGGAGGCCGAGGCAGGTGG	TCATTTGGCCGGGCGCGGTGGCTCATGCCTGTGATCCCAGCACTTTGGGAGGCCGAGGCAGGTGG	T	C	BPNT1	Ensembl:ENSG00000162813	Protein coding	3'UTR	"GSE123365:GSM3896231,GSM3896232,GSM3896233,GSM3896234,GSM3896235,GSM3896236;GSM3896225,GSM3896226,GSM3896227,GSM3896228,GSM3896229,GSM3896230"	"HEK-293T cells,m1A-IP-seq;HEK-293T cells,m1A-quant-seq"	-	31548705	m1A-IP-seq&m1A-quant-seq:(High)	rs3201546	Functional Loss	SNV	"ICGC,COSMIC"	33..33	33	"LAML,haematopoietic_and_lymphoid_tissue acute_myeloid_leukaemia"	6	haematopoietic and lymphoid tissue
110946	RMVar_ID_110946	Human_SNP_ID_805715872	m1A	Human	chr1	+	228140356	228140355	228140356	GGGCTGGCTGCGGCCGCCCTGGGCCGGGCCCCACCGGACGGTGAGTACGACAAGCGCGATCGCGA	GGGCTGGCTGCGGCCGCCCTGGGCCGGGCCCC_CCGGACGGTGAGTACGACAAGCGCGATCGCGA	CA	C	GUK1	Ensembl:ENSG00000143774	Protein coding	intron	"GSE73941:GSM1906567,GSM1906568,GSM1906569,GSM1906570"	"HEK293T,ALKBH3 KO"	chr1:228140251..228141187	26863410	MeRIP-seq:(Medium)	-	Functional Loss	DEL	TCGA	33..33	33	LIHC	1	-
110947	RMVar_ID_110947	Human_SNP_ID_805728573	m1A	Human	chr1	-	39883443	39883443	39883443	CTGCACGAGCAGTTCCCGTGGGCAGTGGGCTCAGGGGCCTGCAACGGACCCTACCTCTTGTAGTG	CTGCACGAGCAGTTCCCGTGGGCAGTGGGCTCTGGGGCCTGCAACGGACCCTACCTCTTGTAGTG	T	A	TRIT1	Ensembl:ENSG00000043514	Protein coding	CDS	"GSE70485:GSM1972519,GSM1972520,GSM1972521,GSM1972522,GSM1972523,GSM1972524,GSM1972525"	"HEPG2 cell line,mRNA untreated"	chr1:39883378..39883446	26863196	MeRIP-seq:(Medium)	-	Functional Loss	SNV	TCGA	33..33	33	COAD	1	-
110948	RMVar_ID_110948	Human_SNP_ID_805736851	m1A	Human	chr1	-	77978898	77978890	77978898	AGGAGTTAACGACGCTTTCAAAGATGCACTGCAGAGAGCCCGGCAGGTAAGTGTGGACCGCGCGG	AGGAGTTAACGACGCTTTCAAAGATGCACTGC________CGGCAGGTAAGTGTGGACCGCGCGG	GGGCTCTCT	G	FUBP1	Ensembl:ENSG00000162613	Protein coding	CDS	"GSE135403:GSM4007700,GSM4007701,GSM4007702,GSM4007703"	"HTR8/Svneo,Normoxia"	chr1:77967637..77978961	32194978	MeRIP-seq:(Medium)	-	Functional Loss	DEL	ICGC	33..40	33	MALY	1	-
110949	RMVar_ID_110949	Human_SNP_ID_805737754	m1A	Human	chr1	-	44214501	44214501	44214501	GAGGAGAAAATTGTTAGAGAAAACTAGGAGTTAGGGGCATGGCAGGTGAATCAGGGGCCAAAACC	GAGGAGAAAATTGTTAGAGAAAACTAGGAGTTCGGGGCATGGCAGGTGAATCAGGGGCCAAAACC	T	G	-	-	Other	Unknown	"GSE135403:GSM4007700,GSM4007701,GSM4007702,GSM4007703"	"HTR8/Svneo,Normoxia"	chr1:44214495..44214596	32194978	MeRIP-seq:(Medium)	-	Functional Loss	SNV	"ICGC,COSMIC"	33..33	33	"BRCA,breast ductal_carcinoma"	4	breast
110950	RMVar_ID_110950	Human_SNP_ID_805740453	m1A	Human	chr1	+	1490391	1490391	1490391	GCGGGAGCGCCTGGTGAGACTGCATTTTGACAACTGTGTTCTTAAGCCGGCCACAGAAGGAAAAC	GCGGGAGCGCCTGGTGAGACTGCATTTTGACATCTGTGTTCTTAAGCCGGCCACAGAAGGAAAAC	A	T	ATAD3B	Ensembl:ENSG00000160072	Protein coding	CDS	"GSE135403:GSM4007704,GSM4007705,GSM4007706,GSM4007707"	"HTR8/Svneo,Hypoxia IP"	chr1:1490341..1490441	32194978	MeRIP-seq:(Medium)	-	Functional Loss	SNV	"TCGA,ICGC,COSMIC"	33..33	33	"lung adenocarcinoma,LUAD"	3	lung
110951	RMVar_ID_110951	Human_SNP_ID_805758272	m1A	Human	chr1	+	205121910	205121910	205121910	GCGGACTGTGGCCGCCCGGTCTCAGCTCCGGCAACAACACCTTCTCCCCGGCCGGCTTCAGCAAC	GCGGACTGTGGCCGCCCGGTCTCAGCTCCGGCCACAACACCTTCTCCCCGGCCGGCTTCAGCAAC	A	C	-	-	Other	Unknown	"GSE70485:GSM1782888,GSM1782889,GSM1782890,GSM1782891;GSE70485:GSM1972531,GSM1972532"	"HeLa cell line,mRNA;HEPG2 cell line,mRNA heat shock 4h"	chr1:205121857..205121934;chr1:205121800..205121925	26863196	MeRIP-seq:(Medium)	-	Functional Loss	SNV	ICGC	33..33	33	MELA	1	-
110952	RMVar_ID_110952	Human_SNP_ID_805758718	m1A	Human	chr1	+	1625322	1625322	1625322	GCCGGCGGAGCTGCAGCGCAGGGTGAGTGCTGACAGCCAGCCCTTCCAGCACGGGGACAAGGTCA	GCCGGCGGAGCTGCAGCGCAGGGTGAGTGCTGGCAGCCAGCCCTTCCAGCACGGGGACAAGGTCA	A	G	MIB2	Ensembl:ENSG00000197530	Protein coding	CDS	"GSE70485:GSM1782892,GSM1782893"	"HEPG2 cell line,total RNA rearranged at 50c"	chr1:1625301..1625600	26863196	MeRIP-seq:(Medium)	-	Functional Loss	SNV	COSMIC	33..33	33	"central_nervous_system astrocytoma_Grade_IV,brain astrocytoma_Grade_IV"	14	brain
110953	RMVar_ID_110953	Human_SNP_ID_805759550	m1A	Human	chr1	-	1313911	1313911	1313911	TGACTGGGCCGGTGGTCCCCAGGGAGCGCATGAACCTGAAGGTGCCCATCTACTTCTCCACGGGG	TGACTGGGCCGGTGGTCCCCAGGGAGCGCATGGACCTGAAGGTGCCCATCTACTTCTCCACGGGG	T	C	INTS11	Ensembl:ENSG00000127054	Protein coding	exon	"GSE135403:GSM4007704,GSM4007705,GSM4007706,GSM4007707"	"HTR8/Svneo,Hypoxia IP"	chr1:1313826..1313987	32194978	MeRIP-seq:(Medium)	-	Functional Loss	SNV	COSMIC	33..33	33	stomach adenocarcinoma	9	stomach
110954	RMVar_ID_110954	Human_SNP_ID_805768769	m1A	Human	chr1	+	111449113	111449113	111449113	TGCCGTTCCATGCAGGCGGGCGCATTTGGGGGAAGATTCCACTCCCGGGCCGCCGGGGGCACTAG	TGCCGTTCCATGCAGGCGGGCGCATTTGGGGGGAGATTCCACTCCCGGGCCGCCGGGGGCACTAG	A	G	ATP5PB	Ensembl:ENSG00000116459	Protein coding	intron	"GSE135403:GSM4007700,GSM4007701,GSM4007702,GSM4007703"	"HTR8/Svneo,Normoxia"	chr1:111449062..111449179	32194978	MeRIP-seq:(Medium)	rs992607622	Functional Loss	SNV	COSMIC	33..33	33	oesophagus squamous_cell_carcinoma	2	oesophagus
110955	RMVar_ID_110955	Human_SNP_ID_805769231	m1A	Human	chr1	+	111449529	111449529	111449529	GGGGTCACAGGGACGCTAAGATTGCTACCTGGACTTTCGTTGACCATGCTGTCCCGGGTGGTACT	GGGGTCACAGGGACGCTAAGATTGCTACCTGGGCTTTCGTTGACCATGCTGTCCCGGGTGGTACT	A	G	ATP5PB	Ensembl:ENSG00000116459	Protein coding	exon	"GSE70485:GSM1972531,GSM1972532"	"HEPG2 cell line,mRNA heat shock 4h"	chr1:111449451..111449622	26863196	MeRIP-seq:(Medium)	-	Functional Loss	SNV	COSMIC	33..33	33	oesophagus adenocarcinoma	2	oesophagus
110956	RMVar_ID_110956	Human_SNP_ID_805770559	m1A	Human	chr1	-	10672210	10672210	10672210	TTATAGTGCGGAGGGGAGGGGGTGGCGGGGGGAGGGGGGAGAAGGTTAAACAGTATTTACAGCTC	TTATAGTGCGGAGGGGAGGGGGTGGCGGGGGGGGGGGGGAGAAGGTTAAACAGTATTTACAGCTC	T	C	CASZ1	Ensembl:ENSG00000130940	Protein coding	intron	"GSE70485:GSM1782892,GSM1782893;GSE70485:GSM1782894,GSM1782895"	"HEPG2 cell line,total RNA rearranged at 50c;HEPG2 cell line,total RNA rearranged at 60c"	chr1:10672201..10672250	26863196	MeRIP-seq:(Medium)	rs1202580993	Functional Loss	SNV	ICGC	33..33	33	SKCA	2	-
110957	RMVar_ID_110957	Human_SNP_ID_805779621	m1A	Human	chr1	+	153661327	153661327	153661327	CAAATAACAGATGAGCCTATGGACTCAGTAGCACAAGTACTGTTCCCCAGCTGCCTTGTTTCAAC	CAAATAACAGATGAGCCTATGGACTCAGTAGCGCAAGTACTGTTCCCCAGCTGCCTTGTTTCAAC	A	G	SNAPIN	Ensembl:ENSG00000143553	Protein coding	3'UTR	"GSE135403:GSM4007700,GSM4007701,GSM4007702,GSM4007703"	"HTR8/Svneo,Normoxia"	chr1:153661281..153661432	32194978	MeRIP-seq:(Medium)	rs16835489	Functional Loss	SNV	"TCGA,ICGC,COSMIC"	33..33	33	"UCEC,endometrium endometrioid_carcinoma"	3	uterus
110958	RMVar_ID_110958	Human_SNP_ID_805791119	m1A	Human	chr1	-	1338371	1338371	1338371	TGGAGGGCTTCAAGGAGCGGCGGGAGGCCCGGAAGTACGCCAGCAGCTTGCTGAAGCACGGCTTC	TGGAGGGCTTCAAGGAGCGGCGGGAGGCCCGGGAGTACGCCAGCAGCTTGCTGAAGCACGGCTTC	T	C	DVL1	Ensembl:ENSG00000107404	Protein coding	CDS	"GSE70485:GSM1972519,GSM1972520,GSM1972521,GSM1972522,GSM1972523,GSM1972524,GSM1972525"	"HEPG2 cell line,mRNA untreated"	chr1:1338251..1338512	26863196	MeRIP-seq:(Medium)	-	Functional Loss	SNV	"TCGA,ICGC,COSMIC"	33..33	33	"STAD,stomach adenocarcinoma"	5	stomach
110959	RMVar_ID_110959	Human_SNP_ID_805804274	m1A	Human	chr1	-	43975850	43975850	43975850	CTTCAAGGGGAATCCTCCCCCTGCCCTCCCTTACCATGCCACATCAAAGCGGAAGCCCAAATCAA	CTTCAAGGGGAATCCTCCCCCTGCCCTCCCTTGCCATGCCACATCAAAGCGGAAGCCCAAATCAA	T	C	-	-	Other	Unknown	"GSE135403:GSM4007704,GSM4007705,GSM4007706,GSM4007707"	"HTR8/Svneo,Hypoxia IP"	chr1:43975714..43975864	32194978	MeRIP-seq:(Medium)	-	Functional Loss	SNV	"TCGA,ICGC,COSMIC"	33..33	33	"COAD,caecum adenocarcinoma,large_intestine adenocarcinoma"	6	"caecum,large intestine"
110960	RMVar_ID_110960	Human_SNP_ID_805816062	m1A	Human	chr1	-	1115830	1115830	1115830	CGCCGCCTCCCAACGAGCCTGGCCGCGGTCCTATGGGGGAAAGGCGCCCGGGCTGAGCGGGACGC	CGCCGCCTCCCAACGAGCCTGGCCGCGGTCCTTTGGGGGAAAGGCGCCCGGGCTGAGCGGGACGC	T	A	C1orf159	Ensembl:ENSG00000131591	Protein coding	intron	"GSE70485:GSM1782894,GSM1782895"	"HEPG2 cell line,total RNA rearranged at 60c"	chr1:1115828..1115965	26863196	MeRIP-seq:(Medium)	-	Functional Loss	SNV	ICGC	33..33	33	MELA	1	-
110961	RMVar_ID_110961	Human_SNP_ID_805844211	m1A	Human	chr1	-	43386066	43386066	43386066	CCAGGAGCTGGGACGATCCTTGCAGGAACCTCAGGATTACAGCAGGTGCAGATGGCAGGAGCTCC	CCAGGAGCTGGGACGATCCTTGCAGGAACCTCGGGATTACAGCAGGTGCAGATGGCAGGAGCTCC	T	C	MED8	Ensembl:ENSG00000159479	Protein coding	CDS	"GSE135403:GSM4007700,GSM4007701,GSM4007702,GSM4007703"	"HTR8/Svneo,Normoxia"	chr1:43385976..43386150	32194978	MeRIP-seq:(Medium)	-	Functional Loss	SNV	ICGC	33..33	33	COCA	1	-
110962	RMVar_ID_110962	Human_SNP_ID_805864910	m1A	Human	chr1	-	46303822	46303818	46303823	AGAGAAGAGGGCCGAGTGGATCGCCTTGCCTTACCTCCTCAGGATCTCCGGATTCGGTAAGCATC	AGAGAAGAGGGCCGAGTGGATCGCCTTGCCT_____CCTCAGGATCTCCGGATTCGGTAAGCATC	GAGGTA	G	-	-	Other	Unknown	"GSE135403:GSM4007704,GSM4007705,GSM4007706,GSM4007707"	"HTR8/Svneo,Hypoxia IP"	chr1:46303786..46303910	32194978	MeRIP-seq:(Medium)	-	Functional Loss	DEL	ICGC	32..36	33	STAD	1	-
110963	RMVar_ID_110963	Human_SNP_ID_805869615	m1A	Human	chr1	+	92833598	92833597	92833599	CTCGGAAACGCTTGGTGATACAAGATAAAAATAAATACAACACACCCAAATACAGGATGATAGTT	CTCGGAAACGCTTGGTGATACAAGATAAAAAT__ATACAACACACCCAAATACAGGATGATAGTT	TAA	T	RPL5	Ensembl:ENSG00000122406	Protein coding	5'UTR	"GSE70485:GSM1972527,GSM1972528,GSM1972529,GSM1972530"	"HEPG2 cell line,mRNA Glucose starvation 4h"	chr1:92833479..92833625	26863196	MeRIP-seq:(Medium)	-	Functional Loss	DEL	ICGC	33..34	33	STAD	1	-
110964	RMVar_ID_110964	Human_SNP_ID_805877708	m1A	Human	chr1	+	9588868	9588868	9588868	GCCCGCCTGCCCGCCTGCCCGCCTGCCCGCCTACCCGCCTACCCGCCTACCCGCCTACCCCCCTG	GCCCGCCTGCCCGCCTGCCCGCCTGCCCGCCTGCCCGCCTACCCGCCTACCCGCCTACCCCCCTG	A	G	-	-	Other	Unknown	"GSE73941:GSM1906577,GSM1906578,GSM1906579,GSM1906580"	"HEK293T,Starvation treatment"	chr1:9588767..9588871	26863410	MeRIP-seq:(Medium)	rs867507444	Functional Loss	SNV	ICGC	33..33	33	STAD	1	-
110965	RMVar_ID_110965	Human_SNP_ID_805881725	m1A	Human	chr1	-	229326967	229326965	229326968	AGTGAAAGATGTAGAAGATAAACCTGAACAACAAACCAGAACAAGAGAGACTGACAAATCACCCA	AGTGAAAGATGTAGAAGATAAACCTGAACAA___ACCAGAACAAGAGAGACTGACAAATCACCCA	TTTG	T	CCSAP	Ensembl:ENSG00000154429	Protein coding	CDS	"GSE70485:GSM1782888,GSM1782889,GSM1782890,GSM1782891"	"HeLa cell line,mRNA"	chr1:229326916..229327052	26863196	MeRIP-seq:(Medium)	-	Functional Loss	DEL	TCGA	32..34	33	ESCA	1	-
110966	RMVar_ID_110966	Human_SNP_ID_805883645	m1A	Human	chr1	-	220267082	220267082	220267082	AGAGCTTGAAATTGCAAATTTTGGGTGGTCAGAACATGCTCCATCTTCCAGGAGGACCACTCTCT	AGAGCTTGAAATTGCAAATTTTGGGTGGTCAGTACATGCTCCATCTTCCAGGAGGACCACTCTCT	T	A	"AURKAP1,RAB3GAP2"	"Ensembl:ENSG00000213033,Ensembl:ENSG00000118873"	"Pseudogene,Protein coding"	"exon,intron"	"GSM3896225,GSM3896226,GSM3896227,GSM3896228,GSM3896229,GSM3896230"	"HEK-293T cells,m1A-quant-seq"	-	31548705	m1A-quant-seq:(High)	-	Functional Loss	SNV	"ICGC,COSMIC"	33..33	33	"LAML,haematopoietic_and_lymphoid_tissue acute_myeloid_leukaemia"	4	haematopoietic and lymphoid tissue
110967	RMVar_ID_110967	Human_SNP_ID_805884101	m1A	Human	chr1	+	37552690	37552690	37552690	ACTGTTGAGTGGTGAGGACTTCGGTTTCTCTTACTGCGAGGAGACTTGCTTCTTCTCCCTGAGGC	ACTGTTGAGTGGTGAGGACTTCGGTTTCTCTTCCTGCGAGGAGACTTGCTTCTTCTCCCTGAGGC	A	C	-	-	Other	Unknown	"GSE70485:GSM1972531,GSM1972532"	"HEPG2 cell line,mRNA heat shock 4h"	chr1:37552589..37554046	26863196	MeRIP-seq:(Medium)	-	Functional Loss	SNV	"TCGA,ICGC,COSMIC"	33..33	33	"COAD,colon adenocarcinoma,large_intestine adenocarcinoma"	3	large intestine
110968	RMVar_ID_110968	Human_SNP_ID_805899664	m1A	Human	chr1	-	115976609	115976609	115976609	TCCTCCACCTCCATGGCGGGCCGCGCGCAGGAACCCCGCCACCCCACCGCCCTCTCAGGCGCTGC	TCCTCCACCTCCATGGCGGGCCGCGCGCAGGAGCCCCGCCACCCCACCGCCCTCTCAGGCGCTGC	T	C	"LOC101928977,LOC101928977:2,LOC101928977:3,LOC101928977:4"	"RNACentral:URS00007E5084,RNACentral:URS0000D5C315,RNACentral:URS0000D5D731,RNACentral:URS0000D5DBEE"	"lincRNA,lincRNA,lincRNA,lincRNA"	"intron,intron,intron,exon"	"GSE70485:GSM1972531,GSM1972532"	"HEPG2 cell line,mRNA heat shock 4h"	chr1:115976558..115976709	26863196	MeRIP-seq:(Medium)	rs1366197876	Functional Loss	SNV	"TCGA,ICGC,COSMIC"	33..33	33	"STAD,stomach adenocarcinoma"	3	stomach
110969	RMVar_ID_110969	Human_SNP_ID_805919646	m1A	Human	chr1	-	236554626	236554626	236554626	TACCCAGCATTTTATAAGTAAAGAGAGAGCAGAAGCCTTGATGATGCCTCTGGTGGATCAGGTAA	TACCCAGCATTTTATAAGTAAAGAGAGAGCAGGAGCCTTGATGATGCCTCTGGTGGATCAGGTAA	T	C	HEATR1	Ensembl:ENSG00000119285	Protein coding	CDS	"GSM3896225,GSM3896226,GSM3896227,GSM3896228,GSM3896229,GSM3896230"	"HEK-293T cells,m1A-quant-seq"	-	31548705	m1A-quant-seq:(High)	rs2275687	Functional Loss	SNV	"ICGC,COSMIC"	33..33	33	"colon adenocarcinoma,COCA,large_intestine adenocarcinoma,haematopoietic_and_lymphoid_tissue acute_myeloid_leukaemia"	15	"large intestine,haematopoietic and lymphoid tissue"
110970	RMVar_ID_110970	Human_SNP_ID_805928551	m1A	Human	chr1	-	30995178	30995178	30995178	ATGCAGACAGTGATGAAAACGACAAAGGTGAAAAGAAGAACAAGGGTACGTTTGATGGAGATAAG	ATGCAGACAGTGATGAAAACGACAAAGGTGAAGAGAAGAACAAGGGTACGTTTGATGGAGATAAG	T	C	PUM1	Ensembl:ENSG00000134644	Protein coding	intron	"GSE70485:GSM1972519,GSM1972520,GSM1972521,GSM1972522,GSM1972523,GSM1972524,GSM1972525"	"HEPG2 cell line,mRNA untreated"	chr1:30995076..31005883	26863196	MeRIP-seq:(Medium)	-	Functional Loss	SNV	COSMIC	33..33	33	"kidney clear_cell_renal_cell_carcinoma,head_neck squamous_cell_carcinoma,skin squamous_cell_carcinoma"	14	"kidney,skin,head and neck"
110971	RMVar_ID_110971	Human_SNP_ID_805933093	m1A	Human	chr1	+	234607676	234607676	234607676	CTGGGCCGCTTCAGGCGGTGTGGTCCGGTTGGAATGAGGTGAGGCAGTGGGTGGTGGCGGAGACA	CTGGGCCGCTTCAGGCGGTGTGGTCCGGTTGGGATGAGGTGAGGCAGTGGGTGGTGGCGGAGACA	A	G	AL160408.2	Ensembl:ENSG00000228830	lincRNA	intron	"GSE70485:GSM1782896,GSM1782897"	"HEPG2 cell line,total RNA Untreated, competitive elution"	chr1:234607651..234607675	26863196	MeRIP-seq:(Medium)	-	Functional Loss	SNV	COSMIC	33..33	33	stomach adenocarcinoma	2	stomach
110972	RMVar_ID_110972	Human_SNP_ID_805934978	m1A	Human	chr1	+	228495438	228495438	228495438	AGGGCAAAGAGGGCCCTAGGAGAAGATTCCAGAGCCTGGCCAGAGTTTGGCCAAGTAGAGAATCT	AGGGCAAAGAGGGCCCTAGGAGAAGATTCCAGGGCCTGGCCAGAGTTTGGCCAAGTAGAGAATCT	A	G	RNF187	Ensembl:ENSG00000168159	Protein coding	3'UTR	"GSM3896225,GSM3896226,GSM3896227,GSM3896228,GSM3896229,GSM3896230"	"HEK-293T cells,m1A-quant-seq"	-	31548705	m1A-quant-seq:(High)	rs10916331	Functional Loss	SNV	ICGC	33..33	33	LAML	1	-
110973	RMVar_ID_110973	Human_SNP_ID_805936163	m1A	Human	chr1	+	110339499	110339499	110339499	CGCTGTGTGAAACGAGCGCGGGGCGGCGGGTTACTCAGCTCCGCGGAGACGACCTCCGACGACCC	CGCTGTGTGAAACGAGCGCGGGGCGGCGGGTTGCTCAGCTCCGCGGAGACGACCTCCGACGACCC	A	G	RBM15	Ensembl:ENSG00000162775	Protein coding	CDS	"GSE70485:GSM1972527,GSM1972528,GSM1972529,GSM1972530"	"HEPG2 cell line,mRNA Glucose starvation 4h"	chr1:110339449..110339599	26863196	MeRIP-seq:(Medium)	rs1557890295	Functional Loss	SNV	ICGC	33..33	33	SKCA	1	-
110974	RMVar_ID_110974	Human_SNP_ID_805938738	m1A	Human	chr1	+	154966321	154966321	154966321	CCCCAGCCCGCCTCCATCCAAGCAACTTACCAATGTAGCTCCCAAGTGGCTGGGGGTCTGGGCAT	CCCCAGCCCGCCTCCATCCAAGCAACTTACCAGTGTAGCTCCCAAGTGGCTGGGGGTCTGGGCAT	A	G	-	-	Other	Unknown	"GSE70485:GSM1782894,GSM1782895"	"HEPG2 cell line,total RNA rearranged at 60c"	chr1:154966301..154966350	26863196	MeRIP-seq:(Medium)	rs77859168	Functional Loss	SNV	COSMIC	33..33	33	prostate adenocarcinoma	5	prostate
110975	RMVar_ID_110975	Human_SNP_ID_805942205	m1A	Human	chr1	-	16589030	16589030	16589030	CAATATAAAGTCCTGGTTCACTCTCAGGAACGAGAGCTGACCCAGTTAAGGGAGAAGTTACGGGA	CAATATAAAGTCCTGGTTCACTCTCAGGAACGGGAGCTGACCCAGTTAAGGGAGAAGTTACGGGA	T	C	NBPF1	Ensembl:ENSG00000219481	Protein coding	CDS	"GSM3896225,GSM3896226,GSM3896227,GSM3896228,GSM3896229,GSM3896230"	"HEK-293T cells,m1A-quant-seq"	-	31548705	m1A-quant-seq:(High)	rs201237274	Functional Loss	SNV	COSMIC	33..33	33	head_neck squamous_cell_carcinoma	2	head and neck
110976	RMVar_ID_110976	Human_SNP_ID_805946763	m1A	Human	chr1	-	23796621	23796621	23796621	CAGGCAGAGCGGCCCAGAGGCGTGGTCAGTCCAGCCCGCTCCATAAACCCTGTTCTCCGTGGGCC	CAGGCAGAGCGGCCCAGAGGCGTGGTCAGTCCGGCCCGCTCCATAAACCCTGTTCTCCGTGGGCC	T	C	GALE	Ensembl:ENSG00000117308	Protein coding	intron	"GSE70485:GSM1972519,GSM1972520,GSM1972521,GSM1972522,GSM1972523,GSM1972524,GSM1972525"	"HEPG2 cell line,mRNA untreated"	chr1:23796608..23796699	26863196	MeRIP-seq:(Medium)	-	Functional Loss	SNV	TCGA	33..33	33	OV	1	-
110977	RMVar_ID_110977	Human_SNP_ID_805963863	m1A	Human	chr1	+	25817043	25817043	25817043	TTAAGGTCTTGAAGTCAGGCTGCCCCCTCCCCAGCCCCCAGTTCTCTCCCCACCCCCTCACCCCA	TTAAGGTCTTGAAGTCAGGCTGCCCCCTCCCCCGCCCCCAGTTCTCTCCCCACCCCCTCACCCCA	A	C	"SELENON,AL020996.2"	"Ensembl:ENSG00000162430,Ensembl:ENSG00000255054"	"Protein coding,Protein coding"	"3'UTR,intron"	"GSE70485:GSM1782888,GSM1782889,GSM1782890,GSM1782891"	"HeLa cell line,mRNA"	chr1:25816997..25817142	26863196	MeRIP-seq:(Medium)	rs1372816667	Functional Loss	SNV	ICGC	33..33	33	PRAD	1	-
110979	RMVar_ID_110979	Human_SNP_ID_805973812	m1A	Human	chr1	-	45340249	45340249	45340249	ACTGCGCCATCGTCACTGTCGGCGGCCATGACACCGCTCGTCTCCCGCCTGAGTCGTCTGTGGGT	ACTGCGCCATCGTCACTGTCGGCGGCCATGACGCCGCTCGTCTCCCGCCTGAGTCGTCTGTGGGT	T	C	"MUTYH,AL451136.1"	"Ensembl:ENSG00000132781,Ensembl:ENSG00000288208"	"Protein coding,Protein coding"	"5'UTR,intron"	"GSE70485:GSM1972519,GSM1972520,GSM1972521,GSM1972522,GSM1972523,GSM1972524,GSM1972525"	"HEPG2 cell line,mRNA untreated"	chr1:45340198..45340392	26863196	MeRIP-seq:(Medium)	-	Functional Loss	SNV	COSMIC	33..33	33	large_intestine adenocarcinoma	6	large intestine
110980	RMVar_ID_110980	Human_SNP_ID_805980559	m1A	Human	chr1	+	181089645	181089645	181089645	CCCGCTCAAGAAGCCCCGCCGGAACTTAGAGCAGCCGCCGAGTGGAGGAGAGGACGACGACGCGG	CCCGCTCAAGAAGCCCCGCCGGAACTTAGAGCCGCCGCCGAGTGGAGGAGAGGACGACGACGCGG	A	C	IER5	Ensembl:ENSG00000162783	Protein coding	CDS	"GSE135403:GSM4007704,GSM4007705,GSM4007706,GSM4007707"	"HTR8/Svneo,Hypoxia IP"	chr1:181088761..181089908	32194978	MeRIP-seq:(Medium)	-	Functional Loss	SNV	"TCGA,ICGC"	33..33	33	BLCA	2	-
110981	RMVar_ID_110981	Human_SNP_ID_805985648	m1A	Human	chr1	+	21573678	21573678	21573678	CTCCTGGCGTCCTCCTCAGGTCTCTTCGAGCCAGGGGACATGCAGTACGAGCTGAACAGGAACAA	CTCCTGGCGTCCTCCTCAGGTCTCTTCGAGCCGGGGGACATGCAGTACGAGCTGAACAGGAACAA	A	G	ALPL	Ensembl:ENSG00000162551	Protein coding	CDS	"GSM3896225,GSM3896226,GSM3896227,GSM3896228,GSM3896229,GSM3896230"	"HEK-293T cells,m1A-quant-seq"	-	31548705	m1A-quant-seq:(High)	rs3200255	Functional Loss	SNV	"ICGC,COSMIC"	33..33	33	"COCA,haematopoietic_and_lymphoid_tissue acute_myeloid_leukaemia"	6	haematopoietic and lymphoid tissue
110982	RMVar_ID_110982	Human_SNP_ID_805994856	m1A	Human	chr1	+	32332192	32332191	32332193	CCGCAAGAACTCTTCCAACTTCAAAAAAGCCAAGAGAGTCAAAACAGAGGATGAAAAAGAGAAAG	CCGCAAGAACTCTTCCAACTTCAAAAAAGCCA__AGAGTCAAAACAGAGGATGAAAAAGAGAAAG	AAG	A	HDAC1	Ensembl:ENSG00000116478	Protein coding	CDS	"GSE70485:GSM1782888,GSM1782889,GSM1782890,GSM1782891"	"HeLa cell line,mRNA"	chr1:32332141..32332261	26863196	MeRIP-seq:(Medium)	-	Functional Loss	DEL	ICGC	33..34	33	STAD	1	-
110983	RMVar_ID_110983	Human_SNP_ID_805997139	m1A	Human	chr1	-	6356393	6356384	6356393	GCTGAGGGTGCTGGGCAGGGCTGAGGGTGCTGAGGGTGCTGCCGCTGCTGCCTCGGGGCTCCCCT	GCTGAGGGTGCTGGGCAGGGCTGAGGGTGCTG_________CCGCTGCTGCCTCGGGGCTCCCCT	GCAGCACCCT	G	ACOT7	Ensembl:ENSG00000097021	Protein coding	intron	"GSE70485:GSM1972527,GSM1972528,GSM1972529,GSM1972530"	"HEPG2 cell line,mRNA Glucose starvation 4h"	chr1:6356391..6356637	26863196	MeRIP-seq:(Medium)	rs796908651	Functional Loss	DEL	ICGC	33..41	33	MALY	1	-
110984	RMVar_ID_110984	Human_SNP_ID_806011949	m1A	Human	chr1	+	24535182	24535182	24535182	TCTGTGAAAGTGAAACTGAAGAGGAAGAAGAGACAAAAAACCCCAAACAGAAAATTGCCCAGACG	TCTGTGAAAGTGAAACTGAAGAGGAAGAAGAGTCAAAAAACCCCAAACAGAAAATTGCCCAGACG	A	T	RCAN3	Ensembl:ENSG00000117602	Protein coding	CDS	"GSE70485:GSM1972527,GSM1972528,GSM1972529,GSM1972530"	"HEPG2 cell line,mRNA Glucose starvation 4h"	chr1:24535132..24535251	26863196	MeRIP-seq:(Medium)	-	Functional Loss	SNV	COSMIC	33..33	33	haematopoietic_and_lymphoid_tissue chronic_myelomonocytic_leukaemia	10	haematopoietic and lymphoid tissue
110985	RMVar_ID_110985	Human_SNP_ID_806027044	m1A	Human	chr1	+	150159255	150159255	150159255	CCTGGTAGCAAGGAAACTGGAGGAGACTCAGGAGCTTCTGGCAGAGGTTCAGGGACTGGGAGATG	CCTGGTAGCAAGGAAACTGGAGGAGACTCAGGGGCTTCTGGCAGAGGTTCAGGGACTGGGAGATG	A	G	PLEKHO1	Ensembl:ENSG00000023902	Protein coding	CDS	"GSE135403:GSM4007704,GSM4007705,GSM4007706,GSM4007707"	"HTR8/Svneo,Hypoxia IP"	chr1:150159151..150159475	32194978	MeRIP-seq:(Medium)	-	Functional Loss	SNV	"TCGA,ICGC,COSMIC"	33..33	33	"UCEC,endometrium endometrioid_carcinoma"	4	uterus
110986	RMVar_ID_110986	Human_SNP_ID_806027697	m1A	Human	chr1	+	92833614	92833614	92833614	GATACAAGATAAAAATAAATACAACACACCCAAATACAGGATGATAGTTCGTGTGACAAACAGAG	GATACAAGATAAAAATAAATACAACACACCCACATACAGGATGATAGTTCGTGTGACAAACAGAG	A	C	RPL5	Ensembl:ENSG00000122406	Protein coding	5'UTR	"GSE70485:GSM1782888,GSM1782889,GSM1782890,GSM1782891"	"HeLa cell line,mRNA"	chr1:92833478..92833646	26863196	MeRIP-seq:(Medium)	-	Functional Loss	SNV	"TCGA,ICGC"	33..33	33	READ	2	-
110987	RMVar_ID_110987	Human_SNP_ID_806035609	m1A	Human	chr1	+	33013341	33013341	33013341	TGAGTGGGGTGGTTTGAGTGTGGTAGGCTTGCAGGCGGATTTTCAAGGCCTTTTCATTATCATCT	TGAGTGGGGTGGTTTGAGTGTGGTAGGCTTGCGGGCGGATTTTCAAGGCCTTTTCATTATCATCT	A	G	AL020995.1	Ensembl:ENSG00000236065	lincRNA	intron	"GSE73941:GSM1906561,GSM1906562,GSM1906563,GSM1906564"	"HEK293T,Wild Type"	chr1:33013244..33013407	26863410	MeRIP-seq:(Medium)	-	Functional Loss	SNV	COSMIC	33..33	33	large_intestine adenocarcinoma	6	large intestine
110988	RMVar_ID_110988	Human_SNP_ID_806042470	m1A	Human	chr1	+	67686391	67686391	67686391	TAACGTGGTGTTGTGCCTGCTGGCGGCGGACGAGGACGACGACAGAGATGTGGCTCTGCAGATCC	TAACGTGGTGTTGTGCCTGCTGGCGGCGGACGTGGACGACGACAGAGATGTGGCTCTGCAGATCC	A	T	-	-	Other	Unknown	"GSE97419:GSM2564289,GSM2564290,GSM2564291,GSM2564292"	"HEK293T cells, overexperss TRMT6"	-	29072297	m1A-MAP:(High)	-	Functional Loss	SNV	COSMIC	33..33	33	lung adenocarcinoma	3	lung
110989	RMVar_ID_110989	Human_SNP_ID_806053313	m1A	Human	chr1	+	25805243	25805243	25805243	TAGAAGCCCGATTCCAGCCTCTGCTCCCGGAGACCATGACCAAGAGCAAAGATGGCTTCCTAGGG	TAGAAGCCCGATTCCAGCCTCTGCTCCCGGAGGCCATGACCAAGAGCAAAGATGGCTTCCTAGGG	A	G	SELENON	Ensembl:ENSG00000162430	Protein coding	CDS	"GSE70485:GSM1782888,GSM1782889,GSM1782890,GSM1782891"	"HeLa cell line,mRNA"	chr1:25805195..25805324	26863196	MeRIP-seq:(Medium)	-	Functional Loss	SNV	ICGC	33..33	33	THCA	1	-
110990	RMVar_ID_110990	Human_SNP_ID_806058782	m1A	Human	chr1	+	223712848	223712848	223712848	GCTTCAAGGAGTTGGGGCCCTACTCCAGCAAAACCCGGGGCATCGAGTGGAAGCGCCCCACGGTA	GCTTCAAGGAGTTGGGGCCCTACTCCAGCAAAGCCCGGGGCATCGAGTGGAAGCGCCCCACGGTA	A	G	CAPN2	Ensembl:ENSG00000162909	Protein coding	intron	"GSE135403:GSM4007700,GSM4007701,GSM4007702,GSM4007703"	"HTR8/Svneo,Normoxia"	chr1:223712801..223712900	32194978	MeRIP-seq:(Medium)	-	Functional Loss	SNV	"TCGA,ICGC"	33..33	33	UCEC	2	-
110991	RMVar_ID_110991	Human_SNP_ID_806072019	m1A	Human	chr1	-	41623780	41623780	41623780	TCAGCTTGCCAAACCAGGGCTGGCACAGGAGGAGGAGGGCCTGGAGCATGGGCCGTGTTTGTGAG	TCAGCTTGCCAAACCAGGGCTGGCACAGGAGGGGGAGGGCCTGGAGCATGGGCCGTGTTTGTGAG	T	C	"HIVEP3,AC119676.1"	"Ensembl:ENSG00000127124,Ensembl:ENSG00000284895"	"Protein coding,Protein coding"	"intron,intron"	"GSE70485:GSM1972531,GSM1972532"	"HEPG2 cell line,mRNA heat shock 4h"	chr1:41623729..41623818	26863196	MeRIP-seq:(Medium)	-	Functional Loss	SNV	ICGC	33..33	33	RECA	1	-
110992	RMVar_ID_110992	Human_SNP_ID_806078687	m1A	Human	chr1	+	173477372	173477372	173477372	TTCGCCAGAACCAACCGGTTGCTTGCTGTCCCAGCGGCGCCCCCTCATCACCGTCGCCATGCCCG	TTCGCCAGAACCAACCGGTTGCTTGCTGTCCCGGCGGCGCCCCCTCATCACCGTCGCCATGCCCG	A	G	PRDX6	Ensembl:ENSG00000117592	Protein coding	exon	"GSE70485:GSM1782892,GSM1782893;GSE70485:GSM1972519,GSM1972520,GSM1972521,GSM1972522,GSM1972523,GSM1972524,GSM1972525;GSE70485:GSM1972527,GSM1972528,GSM1972529,GSM1972530;GSE70485:GSM1972531,GSM1972532"	"HEPG2 cell line,total RNA rearranged at 50c;HEPG2 cell line,mRNA untreated;HEPG2 cell line,mRNA Glucose starvation 4h;HEPG2 cell line,mRNA heat shock 4h"	chr1:173477326..173477565;chr1:173477301..173477621;chr1:173477301..173477572;chr1:173477301..173477631	26863196	MeRIP-seq:(Medium)	-	Functional Loss	SNV	COSMIC	33..33	33	large_intestine adenocarcinoma	1	large intestine
110993	RMVar_ID_110993	Human_SNP_ID_806081505	m1A	Human	chr1	-	19345237	19345236	19345237	GTTTCTGTCTTTTGCAGATGGAGAAGGATGAAACTGTGAGTGACTGCTCCCCACACATAGCCAAC	GTTTCTGTCTTTTGCAGATGGAGAAGGATGAA_CTGTGAGTGACTGCTCCCCACACATAGCCAAC	GT	G	CAPZB	Ensembl:ENSG00000077549	Protein coding	CDS	"GSE70485:GSM1782888,GSM1782889,GSM1782890,GSM1782891"	"HeLa cell line,mRNA"	chr1:19345145..19345302	26863196	MeRIP-seq:(Medium)	-	Functional Loss	DEL	TCGA	33..33	33	STAD	1	-
110994	RMVar_ID_110994	Human_SNP_ID_806091805	m1A	Human	chr1	-	43172465	43172465	43172465	CTGCTACCAGCTCCTTCTGGCGACCCCCAGGTACCCCCTCCCACCTTTCGTTTCTCTCTGGGTCA	CTGCTACCAGCTCCTTCTGGCGACCCCCAGGTGCCCCCTCCCACCTTTCGTTTCTCTCTGGGTCA	T	C	EBNA1BP2	Ensembl:ENSG00000117395	Protein coding	5'UTR	"GSE70485:GSM1782888,GSM1782889,GSM1782890,GSM1782891"	"HeLa cell line,mRNA"	chr1:43172420..43172520	26863196	MeRIP-seq:(Medium)	-	Functional Loss	SNV	TCGA	33..33	33	THYM	1	-
110995	RMVar_ID_110995	Human_SNP_ID_806101221	m1A	Human	chr1	-	204411227	204411227	204411227	TTCCTCTGCCCAGCCCGAGACTCGGGTCAGTTACTGGACGAAACTGCTCTCCCAGCTCCTTGCGC	TTCCTCTGCCCAGCCCGAGACTCGGGTCAGTTGCTGGACGAAACTGCTCTCCCAGCTCCTTGCGC	T	C	PPP1R15B	Ensembl:ENSG00000158615	Protein coding	CDS	"GSE70485:GSM1782892,GSM1782893;GSE70485:GSM1782894,GSM1782895"	"HEPG2 cell line,total RNA rearranged at 50c;HEPG2 cell line,total RNA rearranged at 60c"	chr1:204411176..204411394;chr1:204411176..204411250	26863196	MeRIP-seq:(Medium)	rs751708347	Functional Loss	SNV	COSMIC	33..33	33	mouth squamous_cell_carcinoma	1	head and neck
110996	RMVar_ID_110996	Human_SNP_ID_806104412	m1A	Human	chr1	-	247329536	247329536	247329536	CCCTGTGCCCCCGAGTCTTGGCTCCGAAGGAAAGTGAGGAGCCCAGGAAAATGAGGAGCCCACCT	CCCTGTGCCCCCGAGTCTTGGCTCCGAAGGAATGTGAGGAGCCCAGGAAAATGAGGAGCCCACCT	T	A	ZNF496	Ensembl:ENSG00000162714	Protein coding	CDS	"GSE70485:GSM1972527,GSM1972528,GSM1972529,GSM1972530"	"HEPG2 cell line,mRNA Glucose starvation 4h"	chr1:247329485..247329639	26863196	MeRIP-seq:(Medium)	-	Functional Loss	SNV	"TCGA,ICGC,COSMIC"	33..33	33	"lung squamous_cell_carcinoma,LUSC"	3	lung
110997	RMVar_ID_110997	Human_SNP_ID_806107153	m1A	Human	chr1	-	16206995	16206995	16206995	CGCTGTGGCAGGATATCCCCGACGTACGCGGCAGCGGCGTCCTGGCCACGCTGAGCCTGCGGGAC	CGCTGTGGCAGGATATCCCCGACGTACGCGGCTGCGGCGTCCTGGCCACGCTGAGCCTGCGGGAC	T	A	ARHGEF19	Ensembl:ENSG00000142632	Protein coding	exon	"GSE70485:GSM1782892,GSM1782893"	"HEPG2 cell line,total RNA rearranged at 50c"	chr1:16206871..16206997	26863196	MeRIP-seq:(Medium)	-	Functional Loss	SNV	"TCGA,ICGC,COSMIC"	33..33	33	"LIHC,liver hepatocellular_carcinoma"	3	liver
110998	RMVar_ID_110998	Human_SNP_ID_806107671	m1A	Human	chr1	-	156134764	156134764	156134764	GTTGGAGGAAGGACACAGAAACCAAAATCAGAATTAGTTCCTGGGAGGCCAAGACCCAGGGGCGG	GTTGGAGGAAGGACACAGAAACCAAAATCAGAGTTAGTTCCTGGGAGGCCAAGACCCAGGGGCGG	T	C	-	-	Other	Unknown	"GSE70485:GSM1782892,GSM1782893"	"HEPG2 cell line,total RNA rearranged at 50c"	chr1:156134758..156134911	26863196	MeRIP-seq:(Medium)	-	Functional Loss	SNV	ICGC	33..33	33	SKCA	1	-
110999	RMVar_ID_110999	Human_SNP_ID_806107672	m1A	Human	chr1	-	154170467	154170467	154170467	TGGTTCTGACTAATTTCATATTTCCCCCAGGCAGAGACCCGTGCTGAGTTTGCTGAGAGATCGGT	TGGTTCTGACTAATTTCATATTTCCCCCAGGCGGAGACCCGTGCTGAGTTTGCTGAGAGATCGGT	T	C	TPM3	Ensembl:ENSG00000143549	Protein coding	CDS	"GSE135403:GSM4007700,GSM4007701,GSM4007702,GSM4007703"	"HTR8/Svneo,Normoxia"	chr1:154170401..154170475	32194978	MeRIP-seq:(Medium)	rs373670110	Functional Loss	SNV	"TCGA,ICGC,COSMIC"	33..33	33	"lung adenocarcinoma,right_upper_lobe adenocarcinoma,LUAD"	13	lung
111000	RMVar_ID_111000	Human_SNP_ID_806117191	m1A	Human	chr1	+	155978084	155978084	155978084	CGCTCCGTCCCTTACCGGAGCAACTTTCTTTCAAGCGGCCTAAAGCACTCGGTCCCGCCGGCTTG	CGCTCCGTCCCTTACCGGAGCAACTTTCTTTCGAGCGGCCTAAAGCACTCGGTCCCGCCGGCTTG	A	G	-	-	Other	Unknown	"GSE70485:GSM1782888,GSM1782889,GSM1782890,GSM1782891"	"HeLa cell line,mRNA"	chr1:155978082..155978160	26863196	MeRIP-seq:(Medium)	rs928596	Functional Loss	SNV	"ICGC,COSMIC"	33..33	33	"LAML,liver hepatocellular_carcinoma"	5	liver
111001	RMVar_ID_111001	Human_SNP_ID_806132879	m1A	Human	chr1	-	16619912	16619912	16619912	CCGGCGGAAGGCTGAGAAGGAACAGCTGAGTGAGGAGATTGCTGCCCTGCAGCAGGAGCATGACG	CCGGCGGAAGGCTGAGAAGGAACAGCTGAGTGCGGAGATTGCTGCCCTGCAGCAGGAGCATGACG	T	G	CROCCP2	Ensembl:ENSG00000215908	Pseudogene	exon	"GSE70485:GSM1972519,GSM1972520,GSM1972521,GSM1972522,GSM1972523,GSM1972524,GSM1972525"	"HEPG2 cell line,mRNA untreated"	chr1:16619095..16620036	26863196	MeRIP-seq:(Medium)	rs10796418	Functional Loss	SNV	ICGC	33..33	33	COCA	3	-
111002	RMVar_ID_111002	Human_SNP_ID_806138027	m1A	Human	chr1	-	16545943	16545943	16545943	CACGCGGGAGACCCGGGTTCAATTCCCGGCCAATGCAAGAGGGTCTTTTTCACCCCGCTGTTGCT	CACGCGGGAGACCCGGGTTCAATTCCCGGCCAGTGCAAGAGGGTCTTTTTCACCCCGCTGTTGCT	T	C	tRNA-Gly-CCC-1-1	RNACentral:URS00004BF687	tRNA	intron	"GSE70485:GSM1782888,GSM1782889,GSM1782890,GSM1782891"	"HeLa cell line,mRNA"	chr1:16545899..16546003	26863196	MeRIP-seq:(Medium)	rs188712584	Functional Loss	SNV	ICGC	33..33	33	LUSC	1	-
111003	RMVar_ID_111003	Human_SNP_ID_806151404	m1A	Human	chr1	+	46248096	46248096	46248096	CTCCCTTCACCCGGACTGGGACCATCATCCCCACTCCACTCCGCCCAGTCTGGGACTCCACCTGC	CTCCCTTCACCCGGACTGGGACCATCATCCCCCCTCCACTCCGCCCAGTCTGGGACTCCACCTGC	A	C	RAD54L	Ensembl:ENSG00000085999	Protein coding	intron	"GSE70485:GSM1972519,GSM1972520,GSM1972521,GSM1972522,GSM1972523,GSM1972524,GSM1972525"	"HEPG2 cell line,mRNA untreated"	chr1:46248072..46248176	26863196	MeRIP-seq:(Medium)	-	Functional Loss	SNV	ICGC	33..33	33	PRAD	1	-
111004	RMVar_ID_111004	Human_SNP_ID_806155777	m1A	Human	chr1	-	39563604	39563604	39563604	ATCCTGCCATACAGCCTCTGCAGGTGAGGTTCACCAGACAGAATGCTTAAAAGGATTTCCCCCAT	ATCCTGCCATACAGCCTCTGCAGGTGAGGTTCGCCAGACAGAATGCTTAAAAGGATTTCCCCCAT	T	C	PABPC4	Ensembl:ENSG00000090621	Protein coding	exon	"GSE135403:GSM4007704,GSM4007705,GSM4007706,GSM4007707"	"HTR8/Svneo,Hypoxia IP"	chr1:39563601..39563727	32194978	MeRIP-seq:(Medium)	rs757048030	Functional Loss	SNV	COSMIC	33..33	33	large_intestine adenocarcinoma	4	large intestine
111005	RMVar_ID_111005	Human_SNP_ID_806160763	m1A	Human	chr1	-	173688609	173688605	173688609	AGGCAGAAAGAGGAAGAGGCGGAGAGAGAGAGAGAGGAAGAGGCAGAGAGAGAGAGAGGAAGCGG	AGGCAGAAAGAGGAAGAGGCGGAGAGAGAGAG____GAAGAGGCAGAGAGAGAGAGAGGAAGCGG	CCTCT	C	lnc-ANKRD45-3	RNACentral:URS0000D57E23	lincRNA	intron	"GSE70485:GSM1972527,GSM1972528,GSM1972529,GSM1972530"	"HEPG2 cell line,mRNA Glucose starvation 4h"	chr1:173688559..173688642	26863196	MeRIP-seq:(Medium)	rs771296140	Functional Loss	DEL	ICGC	33..36	33	BRCA	1	-
111006	RMVar_ID_111006	Human_SNP_ID_806176128	m1A	Human	chr1	+	205187603	205187603	205187603	GAGCGCCAGGCTGACCCGAGTCTGAGTCCCATAGGTGAAGCGGAGGCGCCGAAGCTTACAGCTCT	GAGCGCCAGGCTGACCCGAGTCTGAGTCCCATGGGTGAAGCGGAGGCGCCGAAGCTTACAGCTCT	A	G	-	-	Other	Unknown	"GSE70485:GSM1782888,GSM1782889,GSM1782890,GSM1782891"	"HeLa cell line,mRNA"	chr1:205187552..205187703	26863196	MeRIP-seq:(Medium)	rs1282285757	Functional Loss	SNV	COSMIC	33..33	33	"colon adenocarcinoma,large_intestine adenocarcinoma"	2	large intestine
111007	RMVar_ID_111007	Human_SNP_ID_806213457	m1A	Human	chr1	+	220136911	220136911	220136911	ATTCATCCTGATGTTGTCGTTAATGGAGGACAAGTAGGTGATTCTCTAAAATGTATTTTATTTTC	ATTCATCCTGATGTTGTCGTTAATGGAGGACACGTAGGTGATTCTCTAAAATGTATTTTATTTTC	A	C	IARS2	Ensembl:ENSG00000067704	Protein coding	CDS	"GSE70485:GSM1782888,GSM1782889,GSM1782890,GSM1782891"	"HeLa cell line,mRNA"	chr1:220136862..220136950	26863196	MeRIP-seq:(Medium)	-	Functional Loss	SNV	"TCGA,ICGC"	33..33	33	UCEC	2	-
111008	RMVar_ID_111008	Human_SNP_ID_806224058	m1A	Human	chr1	-	202880642	202880642	202880642	GCCCAGGGGCTCCCGCTTTTTCTTGCTCTAGAAGAGCAGTATTCAACCTTTTAGCTATGATGACA	GCCCAGGGGCTCCCGCTTTTTCTTGCTCTAGATGAGCAGTATTCAACCTTTTAGCTATGATGACA	T	A	RABIF	Ensembl:ENSG00000183155	Protein coding	3'UTR	"GSM3896225,GSM3896226,GSM3896227,GSM3896228,GSM3896229,GSM3896230"	"HEK-293T cells,m1A-quant-seq"	-	31548705	m1A-quant-seq:(High)	-	Functional Loss	SNV	ICGC	33..33	33	LICA	1	-
111009	RMVar_ID_111009	Human_SNP_ID_806226423	m1A	Human	chr1	+	201209945	201209945	201209945	TATAGGAAGAATTTGGGGGCTCCTGAGGGAATAGGTTCAGGGAGTAAGGCAGGTTTTAGGGATGG	TATAGGAAGAATTTGGGGGCTCCTGAGGGAATGGGTTCAGGGAGTAAGGCAGGTTTTAGGGATGG	A	G	IGFN1	Ensembl:ENSG00000163395	Protein coding	CDS	"GSE70485:GSM1972531,GSM1972532"	"HEPG2 cell line,mRNA heat shock 4h"	chr1:201209842..201209973	26863196	MeRIP-seq:(Medium)	rs374391246	Functional Loss	SNV	ICGC	33..33	33	BRCA	1	-
111010	RMVar_ID_111010	Human_SNP_ID_806229278	m1A	Human	chr1	+	206635598	206635598	206635598	AGTGCGCTGAGCTGCAGTGTCTGGTCGAGAGTACCCGTGGGAGCGTCGCGCCGCGGAGGCAGCCG	AGTGCGCTGAGCTGCAGTGTCTGGTCGAGAGTGCCCGTGGGAGCGTCGCGCCGCGGAGGCAGCCG	A	G	DYRK3	Ensembl:ENSG00000143479	Protein coding	5'UTR	"GSE70485:GSM1782888,GSM1782889,GSM1782890,GSM1782891;GSE70485:GSM1972519,GSM1972520,GSM1972521,GSM1972522,GSM1972523,GSM1972524,GSM1972525;GSE70485:GSM1972527,GSM1972528,GSM1972529,GSM1972530"	"HeLa cell line,mRNA;HEPG2 cell line,mRNA untreated;HEPG2 cell line,mRNA Glucose starvation 4h"	chr1:206635551..206635784	26863196	MeRIP-seq:(Medium)	-	Functional Loss	SNV	ICGC	33..33	33	PAAD	1	-
111011	RMVar_ID_111011	Human_SNP_ID_806235268	m1A	Human	chr1	+	173477398	173477398	173477398	TGTCCCAGCGGCGCCCCCTCATCACCGTCGCCATGCCCGGAGGTCTGCTTCTCGGGGACGTGGCT	TGTCCCAGCGGCGCCCCCTCATCACCGTCGCCGTGCCCGGAGGTCTGCTTCTCGGGGACGTGGCT	A	G	PRDX6	Ensembl:ENSG00000117592	Protein coding	exon	"GSE70485:GSM1782896,GSM1782897"	"HEPG2 cell line,total RNA Untreated, competitive elution"	chr1:173477301..173477584	26863196	MeRIP-seq:(Medium)	-	Functional Loss	SNV	"TCGA,ICGC,COSMIC"	33..33	33	"COAD,colon adenocarcinoma,large_intestine adenocarcinoma"	3	large intestine
111012	RMVar_ID_111012	Human_SNP_ID_806246517	m1A	Human	chr1	-	16624385	16624385	16624385	GGAGGCCCAGTGACAGGTGGAGACGCTGGGGCAAGTGGCCCGGGAGAAGGAGGCGCTAGCCAAGG	GGAGGCCCAGTGACAGGTGGAGACGCTGGGGCGAGTGGCCCGGGAGAAGGAGGCGCTAGCCAAGG	T	C	CROCCP2	Ensembl:ENSG00000215908	Pseudogene	intron	"GSM3896225,GSM3896226,GSM3896227,GSM3896228,GSM3896229,GSM3896230"	"HEK-293T cells,m1A-quant-seq"	-	31548705	m1A-quant-seq:(High)	rs1629127	Functional Loss	SNV	ICGC	33..33	33	COCA	2	-
111013	RMVar_ID_111013	Human_SNP_ID_806248486	m1A	Human	chr1	+	44636084	44636075	44636084	AGGATGATGCTGTGGACATCGAGCATGAGAACAACAACCGCTTTGAGGAGTATGAGTGGTGTGGA	AGGATGATGCTGTGGACATCGAGC_________ACAACCGCTTTGAGGAGTATGAGTGGTGTGGA	CATGAGAACA	C	RNF220	Ensembl:ENSG00000187147	Protein coding	CDS	"GSE70485:GSM1782888,GSM1782889,GSM1782890,GSM1782891"	"HeLa cell line,mRNA"	chr1:44635988..44636158	26863196	MeRIP-seq:(Medium)	-	Functional Loss	DEL	TCGA	25..33	33	OV	1	-
111014	RMVar_ID_111014	Human_SNP_ID_806256171	m1A	Human	chr1	-	220058801	220058801	220058801	CATTTGGCCGGGCGCGGTGGCTCATGCCTGTAATCCCAGCACTTTGGGAGGCCGAGGCAGGTGGA	CATTTGGCCGGGCGCGGTGGCTCATGCCTGTAGTCCCAGCACTTTGGGAGGCCGAGGCAGGTGGA	T	C	BPNT1	Ensembl:ENSG00000162813	Protein coding	3'UTR	"GSM3896225,GSM3896226,GSM3896227,GSM3896228,GSM3896229,GSM3896230"	"HEK-293T cells,m1A-quant-seq"	-	31548705	m1A-quant-seq:(High)	rs1137752	Functional Loss	SNV	"ICGC,COSMIC"	33..33	33	"LAML,haematopoietic_and_lymphoid_tissue acute_myeloid_leukaemia"	6	haematopoietic and lymphoid tissue
111015	RMVar_ID_111015	Human_SNP_ID_806265284	m1A	Human	chr1	+	25826399	25826399	25826399	CGCCTGGATTGCTGCGGATGAAGAGGAGACATATGCCCGGGTCAGGTAGTTGAGGCAGTAGCTGG	CGCCTGGATTGCTGCGGATGAAGAGGAGACATGTGCCCGGGTCAGGTAGTTGAGGCAGTAGCTGG	A	G	MTFR1L	Ensembl:ENSG00000117640	Protein coding	CDS	"GSE70485:GSM1782888,GSM1782889,GSM1782890,GSM1782891"	"HeLa cell line,mRNA"	chr1:25826350..25826438	26863196	MeRIP-seq:(Medium)	-	Functional Loss	SNV	"TCGA,ICGC,COSMIC"	33..33	33	"STAD,stomach adenocarcinoma"	10	stomach
111016	RMVar_ID_111016	Human_SNP_ID_806275527	m1A	Human	chr1	+	25808649	25808649	25808649	CAGCCGCCGCCTCACCAAGTGCAGTGTTTGCCACCCGCCACTTCCAGCCCTTCCTTCCCCCGCCA	CAGCCGCCGCCTCACCAAGTGCAGTGTTTGCCCCCCGCCACTTCCAGCCCTTCCTTCCCCCGCCA	A	C	SELENON	Ensembl:ENSG00000162430	Protein coding	CDS	"GSE70485:GSM1782888,GSM1782889,GSM1782890,GSM1782891;GSE70485:GSM1972527,GSM1972528,GSM1972529,GSM1972530"	"HeLa cell line,mRNA;HEPG2 cell line,mRNA Glucose starvation 4h"	chr1:25808576..25808736;chr1:25808574..25808726	26863196	MeRIP-seq:(Medium)	rs752463295	Functional Loss	SNV	COSMIC	33..33	33	lung small_cell_carcinoma	3	lung
111017	RMVar_ID_111017	Human_SNP_ID_806281630	m1A	Human	chr1	-	161749944	161749944	161749944	CTGTTAGCACGGCCGTGATGCCCGCTTCCCTCAGGTGATCTGGCTCCGCGACGGCCGCGGCCCCA	CTGTTAGCACGGCCGTGATGCCCGCTTCCCTCGGGTGATCTGGCTCCGCGACGGCCGCGGCCCCA	T	C	-	-	Other	Unknown	"GSE70485:GSM1782888,GSM1782889,GSM1782890,GSM1782891;GSE70485:GSM1972527,GSM1972528,GSM1972529,GSM1972530"	"HeLa cell line,mRNA;HEPG2 cell line,mRNA Glucose starvation 4h"	chr1:161749801..161750075;chr1:161749801..161750019	26863196	MeRIP-seq:(Medium)	-	Functional Loss	SNV	"TCGA,ICGC"	33..33	33	UCEC	2	-
111018	RMVar_ID_111018	Human_SNP_ID_806305800	m1A	Human	chr1	-	155268816	155268816	155268816	CCGGCCCCCGCTCCGACACCTGGCTTGCTCCGACCCCCCCTGCCCCCCGACAGCAGCACAGCAGC	CCGGCCCCCGCTCCGACACCTGGCTTGCTCCGGCCCCCCCTGCCCCCCGACAGCAGCACAGCAGC	T	C	CLK2	Ensembl:ENSG00000176444	Protein coding	intron	"GSE70485:GSM1782888,GSM1782889,GSM1782890,GSM1782891"	"HeLa cell line,mRNA"	chr1:155268680..155268975	26863196	MeRIP-seq:(Medium)	-	Functional Loss	SNV	COSMIC	33..33	33	large_intestine adenocarcinoma	3	large intestine
111019	RMVar_ID_111019	Human_SNP_ID_806308037	m1A	Human	chr1	+	231338394	231338394	231338394	CCCGCCTGTGATCCTGGCAACGATGGATGATGACTTGATGTTGGCACTGCGGCTTCAGGAGGAGT	CCCGCCTGTGATCCTGGCAACGATGGATGATGCCTTGATGTTGGCACTGCGGCTTCAGGAGGAGT	A	C	SPRTN	Ensembl:ENSG00000010072	Protein coding	CDS	"GSE70485:GSM1782888,GSM1782889,GSM1782890,GSM1782891"	"HeLa cell line,mRNA"	chr1:231338344..231338593	26863196	MeRIP-seq:(Medium)	-	Functional Loss	SNV	COSMIC	33..33	33	haematopoietic_and_lymphoid_tissue mantle_cell_lymphoma	3	haematopoietic and lymphoid tissue
111020	RMVar_ID_111020	Human_SNP_ID_806308518	m1A	Human	chr1	+	156676658	156676658	156676658	CCGGCCCAGCCGCTCGCGGGCCTGGCCCAGCGACGTCTCCATGTGTGCCACGCGCTCCTGGTAGC	CCGGCCCAGCCGCTCGCGGGCCTGGCCCAGCGTCGTCTCCATGTGTGCCACGCGCTCCTGGTAGC	A	T	-	-	Other	Unknown	"GSE70485:GSM1972531,GSM1972532"	"HEPG2 cell line,mRNA heat shock 4h"	chr1:156676476..156676694	26863196	MeRIP-seq:(Medium)	-	Functional Loss	SNV	ICGC	33..33	33	THCA	1	-
111021	RMVar_ID_111021	Human_SNP_ID_806317093	m1A	Human	chr1	+	110246815	110246815	110246815	ACACATTTATTGGGTACAAGTGCAATTTTGCCACATGCCTAGTTGCACAGTAGTTATATCAGGGC	ACACATTTATTGGGTACAAGTGCAATTTTGCCTCATGCCTAGTTGCACAGTAGTTATATCAGGGC	A	T	KCNC4	Ensembl:ENSG00000116396	Protein coding	3'UTR	"GSE70485:GSM1972527,GSM1972528,GSM1972529,GSM1972530"	"HEPG2 cell line,mRNA Glucose starvation 4h"	chr1:110246777..110246887	26863196	MeRIP-seq:(Medium)	-	Functional Loss	SNV	ICGC	33..33	33	LICA	1	-
111022	RMVar_ID_111022	Human_SNP_ID_850742678	m1A	Human	chr4	-	182144760	182144760	182144760	AAGGAAGGAGGGCGCGCCGGCGGCGGCGCCGCACTTACCGCGCTCGGCTCGCCCGCGCCGCCGGC	AAGGAAGGAGGGCGCGCCGGCGGCGGCGCCGCCCTTACCGCGCTCGGCTCGCCCGCGCCGCCGGC	T	G	TENM3-AS1	Ensembl:ENSG00000177822	lincRNA	intron	"GSE70485:GSM1972531,GSM1972532"	"HEPG2 cell line,mRNA heat shock 4h"	chr4:182144755..182144917	26863196	MeRIP-seq:(Medium)	-	Functional Loss	SNV	ICGC	33..33	33	PAAD	1	-
111023	RMVar_ID_111023	Human_SNP_ID_850768604	m1A	Human	chr4	-	152780036	152780036	152780036	CAACTGCAGCTGTCACAAATTCACACTGACCAACCGCCGAGGACAGTCGGACCGGCGACCTCTCA	CAACTGCAGCTGTCACAAATTCACACTGACCAGCCGCCGAGGACAGTCGGACCGGCGACCTCTCA	T	C	-	-	Other	Unknown	"GSE70485:GSM1972519,GSM1972520,GSM1972521,GSM1972522,GSM1972523,GSM1972524,GSM1972525;GSE70485:GSM1972527,GSM1972528,GSM1972529,GSM1972530;GSE70485:GSM1972531,GSM1972532"	"HEPG2 cell line,mRNA untreated;HEPG2 cell line,mRNA Glucose starvation 4h;HEPG2 cell line,mRNA heat shock 4h"	chr4:152779986..152807212	26863196	MeRIP-seq:(Medium)	-	Functional Loss	SNV	ICGC	33..33	33	RECA	1	-
111024	RMVar_ID_111024	Human_SNP_ID_850817334	m1A	Human	chr4	-	25234069	25234069	25234069	CTCTGCATGGCGCGGAACGGGAGCGACCGGGTAGAACGGACGCCACCTCACCAGCGCACGGGCAC	CTCTGCATGGCGCGGAACGGGAGCGACCGGGTTGAACGGACGCCACCTCACCAGCGCACGGGCAC	T	A	-	-	Other	Unknown	"GSE97419:GSM2564289,GSM2564290,GSM2564291,GSM2564292"	"HEK293T cells, overexperss TRMT6"	-	29072297	m1A-MAP:(High)	-	Functional Loss	SNV	"ICGC,COSMIC"	33..33	33	"PAAD,pancreas ductal_carcinoma"	3	pancreas
111025	RMVar_ID_111025	Human_SNP_ID_850817845	m1A	Human	chr4	-	1249514	1249514	1249514	CGGGAGGGCGGCAGCTGGCGGAGCGGGAAGGGAGCGGGGCGGCTGCGGCTGCGGCGCGGAGGAGC	CGGGAGGGCGGCAGCTGGCGGAGCGGGAAGGGTGCGGGGCGGCTGCGGCTGCGGCGCGGAGGAGC	T	A	CTBP1	Ensembl:ENSG00000159692	Protein coding	intron	"GSE70485:GSM1782888,GSM1782889,GSM1782890,GSM1782891;GSE70485:GSM1972519,GSM1972520,GSM1972521,GSM1972522,GSM1972523,GSM1972524,GSM1972525;GSE70485:GSM1972527,GSM1972528,GSM1972529,GSM1972530;GSE70485:GSM1972531,GSM1972532"	"HeLa cell line,mRNA;HEPG2 cell line,mRNA untreated;HEPG2 cell line,mRNA Glucose starvation 4h;HEPG2 cell line,mRNA heat shock 4h"	chr4:1249278..1249949;chr4:1249270..1249744;chr4:1249218..1249723;chr4:1249299..1249693	26863196	MeRIP-seq:(Medium)	-	Functional Loss	SNV	ICGC	33..33	33	BRCA	1	-
111026	RMVar_ID_111026	Human_SNP_ID_850919630	m1A	Human	chr4	-	82355381	82355381	82355381	GTTTTATTTTAGACCAGCAGAGTGGTTATGGGAAGGTATCCAGGCGAGGTGGTCATCAAAATAGC	GTTTTATTTTAGACCAGCAGAGTGGTTATGGGTAGGTATCCAGGCGAGGTGGTCATCAAAATAGC	T	A	HNRNPD	Ensembl:ENSG00000138668	Protein coding	CDS	"GSE135403:GSM4007704,GSM4007705,GSM4007706,GSM4007707"	"HTR8/Svneo,Hypoxia IP"	chr4:82355239..82355440	32194978	MeRIP-seq:(Medium)	-	Functional Loss	SNV	COSMIC	33..33	33	pharynx nasopharyngeal_carcinoma	3	head and neck
111027	RMVar_ID_111027	Human_SNP_ID_850986783	m1A	Human	chr4	-	98901950	98901950	98901950	GAAACCACCCCTACTCCTAATCCCCCGACTACAGAAGAGGAGAAAACGGAATCTAATCAGGAGGT	GAAACCACCCCTACTCCTAATCCCCCGACTACGGAAGAGGAGAAAACGGAATCTAATCAGGAGGT	T	C	EIF4E	Ensembl:ENSG00000151247	Protein coding	CDS	"GSE70485:GSM1782888,GSM1782889,GSM1782890,GSM1782891;GSE70485:GSM1972519,GSM1972520,GSM1972521,GSM1972522,GSM1972523,GSM1972524,GSM1972525;GSE70485:GSM1972527,GSM1972528,GSM1972529,GSM1972530;GSE70485:GSM1972531,GSM1972532"	"HeLa cell line,mRNA;HEPG2 cell line,mRNA untreated;HEPG2 cell line,mRNA Glucose starvation 4h;HEPG2 cell line,mRNA heat shock 4h"	chr4:98901901..98902000;chr4:98901839..98901978;chr4:98901847..98902023;chr4:98901880..98902027	26863196	MeRIP-seq:(Medium)	rs538537081	Functional Loss	SNV	"TCGA,ICGC,COSMIC"	33..33	33	"COAD,STAD,stomach adenocarcinoma,colon adenocarcinoma,large_intestine adenocarcinoma"	11	"stomach,large intestine"
111028	RMVar_ID_111028	Human_SNP_ID_851004086	m1A	Human	chr4	-	3767777	3767777	3767777	GCTGAAGAAGAAGGGGAACCAGCAGAGCACGAACACGCCCATGACCACAGCCAGCACAAAGGTGA	GCTGAAGAAGAAGGGGAACCAGCAGAGCACGAGCACGCCCATGACCACAGCCAGCACAAAGGTGA	T	C	-	-	Other	Unknown	"GSE70485:GSM1972519,GSM1972520,GSM1972521,GSM1972522,GSM1972523,GSM1972524,GSM1972525"	"HEPG2 cell line,mRNA untreated"	chr4:3767585..3768075	26863196	MeRIP-seq:(Medium)	-	Functional Loss	SNV	TCGA	33..33	33	UCEC	1	-
111029	RMVar_ID_111029	Human_SNP_ID_851023826	m1A	Human	chr4	-	82426621	82426621	82426621	ATCATTGTGCATTGTTTCAGGTCAGGGCCAAAACTGGAACCAAGGATTTAATAACTATTATGATC	ATCATTGTGCATTGTTTCAGGTCAGGGCCAAAGCTGGAACCAAGGATTTAATAACTATTATGATC	T	C	HNRNPDL	Ensembl:ENSG00000152795	Protein coding	CDS	"GSE135403:GSM4007700,GSM4007701,GSM4007702,GSM4007703"	"HTR8/Svneo,Normoxia"	chr4:82426451..82426650	32194978	MeRIP-seq:(Medium)	-	Functional Loss	SNV	"ICGC,COSMIC"	33..33	33	"LICA,liver neoplasm"	7	liver
111030	RMVar_ID_111030	Human_SNP_ID_851082120	m1A	Human	chr4	+	82359567	82359567	82359567	GGATCTAACTTCAGAGTGCAGTCTACAACTTCACCAAATTTGGAAAAGTAGTCCTTCAGATCTTT	GGATCTAACTTCAGAGTGCAGTCTACAACTTCCCCAAATTTGGAAAAGTAGTCCTTCAGATCTTT	A	C	-	-	Other	Unknown	"GSE70485:GSM1782896,GSM1782897"	"HEPG2 cell line,total RNA Untreated, competitive elution"	chr4:82359551..82359575	26863196	MeRIP-seq:(Medium)	-	Functional Loss	SNV	ICGC	33..33	33	PRAD	1	-
111031	RMVar_ID_111031	Human_SNP_ID_851104367	m1A	Human	chr4	-	24549024	24549024	24549024	AGTATTCGTTTTTAGACTCACTTTTATTTTGTAGGAAATTGATGAAGCCTGTAAGAGAATAAAGC	AGTATTCGTTTTTAGACTCACTTTTATTTTGTTGGAAATTGATGAAGCCTGTAAGAGAATAAAGC	T	A	DHX15	Ensembl:ENSG00000109606	Protein coding	intron	"GSE135403:GSM4007700,GSM4007701,GSM4007702,GSM4007703"	"HTR8/Svneo,Normoxia"	chr4:24548988..24554790	32194978	MeRIP-seq:(Medium)	-	Functional Loss	SNV	"TCGA,ICGC,COSMIC"	33..33	33	"GBM,central_nervous_system astrocytoma_Grade_IV,brain astrocytoma_Grade_IV"	3	brain
111033	RMVar_ID_111033	Human_SNP_ID_851155028	m1A	Human	chr4	-	151665595	151665595	151665595	GCAGGATTTGCTCTTCTCCCGTGGATAGACTCAGTTCTCTGCTGTTTTTCTTTGGCATGTCCACG	GCAGGATTTGCTCTTCTCCCGTGGATAGACTCCGTTCTCTGCTGTTTTTCTTTGGCATGTCCACG	T	G	-	-	Other	Unknown	"GSE70485:GSM1972527,GSM1972528,GSM1972529,GSM1972530"	"HEPG2 cell line,mRNA Glucose starvation 4h"	chr4:151665546..151665724	26863196	MeRIP-seq:(Medium)	-	Functional Loss	SNV	ICGC	33..33	33	LICA	1	-
111034	RMVar_ID_111034	Human_SNP_ID_851172234	m1A	Human	chr4	-	127965092	127965092	127965092	CTGCGGAACGAAAGTGAACAGGAGCCGCTCTTAGGCGACACACCTGGAAGCAGGTGAGCGGATCC	CTGCGGAACGAAAGTGAACAGGAGCCGCTCTTGGGCGACACACCTGGAAGCAGGTGAGCGGATCC	T	C	MFSD8	Ensembl:ENSG00000164073	Protein coding	CDS	"GSE70485:GSM1972527,GSM1972528,GSM1972529,GSM1972530"	"HEPG2 cell line,mRNA Glucose starvation 4h"	chr4:127965063..127965154	26863196	MeRIP-seq:(Medium)	rs1160479250	Functional Loss	SNV	COSMIC	33..33	33	"colon adenocarcinoma,large_intestine adenocarcinoma"	19	large intestine
111035	RMVar_ID_111035	Human_SNP_ID_851218819	m1A	Human	chr4	-	56467698	56467698	56467698	TTGAGAGCGCGCGTGAAGTCGCCGTTCTGGCCATACCGGTTCACTTCACTCCACAGCGCAGGTAC	TTGAGAGCGCGCGTGAAGTCGCCGTTCTGGCCGTACCGGTTCACTTCACTCCACAGCGCAGGTAC	T	C	-	-	Other	Unknown	"GSE70485:GSM1972527,GSM1972528,GSM1972529,GSM1972530"	"HEPG2 cell line,mRNA Glucose starvation 4h"	chr4:56467651..56467782	26863196	MeRIP-seq:(Medium)	-	Functional Loss	SNV	ICGC	33..33	33	MELA	1	-
111036	RMVar_ID_111036	Human_SNP_ID_851241267	m1A	Human	chr4	+	1354801	1354801	1354801	TGCTCTCATCCACGCCGCCCGCGACACACTCAAGCTCATCCGGAACAAGTTCCTGCCGGCTGTGT	TGCTCTCATCCACGCCGCCCGCGACACACTCAGGCTCATCCGGAACAAGTTCCTGCCGGCTGTGT	A	G	UVSSA	Ensembl:ENSG00000163945	Protein coding	CDS	"GSE135403:GSM4007704,GSM4007705,GSM4007706,GSM4007707"	"HTR8/Svneo,Hypoxia IP"	chr4:1353103..1355104	32194978	MeRIP-seq:(Medium)	rs1325045818	Functional Loss	SNV	"ICGC,COSMIC"	33..33	33	"LAML,haematopoietic_and_lymphoid_tissue acute_myeloid_leukaemia"	7	haematopoietic and lymphoid tissue
111037	RMVar_ID_111037	Human_SNP_ID_851252444	m1A	Human	chr4	-	173332789	173332789	173332789	GGTACAGTGTCATCTTTTTTAAAGCCGTGGATAAGACTAGGTATAGGTAATAACTGTAGAAAACC	GGTACAGTGTCATCTTTTTTAAAGCCGTGGATGAGACTAGGTATAGGTAATAACTGTAGAAAACC	T	C	HMGB2	Ensembl:ENSG00000164104	Protein coding	intron	"GSE70485:GSM1972527,GSM1972528,GSM1972529,GSM1972530"	"HEPG2 cell line,mRNA Glucose starvation 4h"	chr4:173332787..173332926	26863196	MeRIP-seq:(Medium)	-	Functional Loss	SNV	TCGA	33..33	33	UCEC	1	-
111038	RMVar_ID_111038	Human_SNP_ID_851293062	m1A	Human	chr4	+	162712294	162712294	162712294	TGCCTATCCACCCTGTGGTGCCCAACCCGTACACTCTTTCATCCTCAATACCTTCCTCCACAACT	TGCCTATCCACCCTGTGGTGCCCAACCCGTACTCTCTTTCATCCTCAATACCTTCCTCCACAACT	A	T	AC021134.1	Ensembl:ENSG00000248431	lincRNA	intron	"GSE70485:GSM1972527,GSM1972528,GSM1972529,GSM1972530"	"HEPG2 cell line,mRNA Glucose starvation 4h"	chr4:162712261..162712349	26863196	MeRIP-seq:(Medium)	rs544603862	Functional Loss	SNV	ICGC	33..33	33	PBCA	1	-
111039	RMVar_ID_111039	Human_SNP_ID_851295340	m1A	Human	chr4	+	83035244	83035244	83035244	AGCTGGGAGAAAGATGGCGGCAGCCGTGCGACAGGATTTGGCCCAGCTCATGAATTCGAGCGGCT	AGCTGGGAGAAAGATGGCGGCAGCCGTGCGACCGGATTTGGCCCAGCTCATGAATTCGAGCGGCT	A	C	COPS4	Ensembl:ENSG00000138663	Protein coding	CDS	"GSE70485:GSM1972519,GSM1972520,GSM1972521,GSM1972522,GSM1972523,GSM1972524,GSM1972525"	"HEPG2 cell line,mRNA untreated"	chr4:83035105..83035334	26863196	MeRIP-seq:(Medium)	-	Functional Loss	SNV	COSMIC	33..33	33	large_intestine adenocarcinoma	12	large intestine
111040	RMVar_ID_111040	Human_SNP_ID_851336217	m1A	Human	chr4	-	39698288	39698288	39698288	CCCGCAGCTGATTCGTACCCGCCTCCTCCGCCACCGCTACGACCACCGCCACCGCCGCCACCTCT	CCCGCAGCTGATTCGTACCCGCCTCCTCCGCCGCCGCTACGACCACCGCCACCGCCGCCACCTCT	T	C	lnc-SMIM14-7	RNACentral:URS00008B6C4F	lincRNA	exon	"GSE70485:GSM1782892,GSM1782893"	"HEPG2 cell line,total RNA rearranged at 50c"	chr4:39698176..39737423	26863196	MeRIP-seq:(Medium)	-	Functional Loss	SNV	TCGA	33..33	33	STAD	1	-
111041	RMVar_ID_111041	Human_SNP_ID_851383590	m1A	Human	chr4	+	108622195	108622195	108622195	CCAAAATCTGCATGTGGTGTGTGCCCAGGCAGACTTCGAGGGGTAAGTGTACCTTTTACTGTGTG	CCAAAATCTGCATGTGGTGTGTGCCCAGGCAGGCTTCGAGGGGTAAGTGTACCTTTTACTGTGTG	A	G	RPL34	Ensembl:ENSG00000109475	Protein coding	CDS	"GSE135403:GSM4007700,GSM4007701,GSM4007702,GSM4007703"	"HTR8/Svneo,Normoxia"	chr4:108621951..108622230	32194978	MeRIP-seq:(Medium)	-	Functional Loss	SNV	COSMIC	33..33	33	lung bronchioloalveolar_adenocarcinoma	5	lung
111042	RMVar_ID_111042	Human_SNP_ID_851461070	m1A	Human	chr4	-	141636713	141636713	141636713	CATCGAGTCCTGGCTGCAGGGTGGGGGGCGACAGCCACCGCAGCCGGGAGGGTGCGGCCACCCAG	CATCGAGTCCTGGCTGCAGGGTGGGGGGCGACCGCCACCGCAGCCGGGAGGGTGCGGCCACCCAG	T	G	-	-	Other	Unknown	"GSE70485:GSM1782888,GSM1782889,GSM1782890,GSM1782891"	"HeLa cell line,mRNA"	chr4:141636604..141636748	26863196	MeRIP-seq:(Medium)	-	Functional Loss	SNV	ICGC	33..33	33	ORCA	1	-
111043	RMVar_ID_111043	Human_SNP_ID_851464422	m1A	Human	chr4	-	49118563	49118563	49118563	AGTGGAATGGAATGGAATGGAATGGAATGGAAAGGAATCAACTCGAAGGGAATGGAATGGAATGG	AGTGGAATGGAATGGAATGGAATGGAATGGAATGGAATCAACTCGAAGGGAATGGAATGGAATGG	T	A	-	-	Other	Unknown	"GSE70485:GSM1972531,GSM1972532"	"HEPG2 cell line,mRNA heat shock 4h"	chr4:49118561..49118752	26863196	MeRIP-seq:(Medium)	rs201173269	Functional Loss	SNV	ICGC	33..33	33	SKCA	1	-
111044	RMVar_ID_111044	Human_SNP_ID_851466787	m1A	Human	chr4	+	118752703	118752703	118752703	TAAATTATAAAACACTTGATATTTACTTATGAATCACAGATTGGGATTCTTGATAGTTGACAAGG	TAAATTATAAAACACTTGATATTTACTTATGACTCACAGATTGGGATTCTTGATAGTTGACAAGG	A	C	-	-	Other	Unknown	"GSE135403:GSM4007700,GSM4007701,GSM4007702,GSM4007703"	"HTR8/Svneo,Normoxia"	chr4:118741030..118752706	32194978	MeRIP-seq:(Medium)	-	Functional Loss	SNV	"TCGA,ICGC"	33..33	33	SKCM	2	-
111045	RMVar_ID_111045	Human_SNP_ID_851475759	m1A	Human	chr4	+	182346591	182346589	182346591	TTCTGAAAGACATTCTTAAAAAAAAAAAAAAGAAAAGAAACTAACACTGAACATATACTCACTAG	TTCTGAAAGACATTCTTAAAAAAAAAAAAAA__AAAGAAACTAACACTGAACATATACTCACTAG	AGA	A	TENM3	Ensembl:ENSG00000218336	Protein coding	intron	"GSE70485:GSM1972527,GSM1972528,GSM1972529,GSM1972530"	"HEPG2 cell line,mRNA Glucose starvation 4h"	chr4:182346590..182346721	26863196	MeRIP-seq:(Medium)	-	Functional Loss	DEL	ICGC	32..33	33	LMS	1	-
111046	RMVar_ID_111046	Human_SNP_ID_851514603	m1A	Human	chr4	-	25802425	25802425	25802425	GTTGTATAGTTTGGTTGGAGGCCAGGGGAGTGAGAGGCTGTCTTCAATGAATCTTGGGTATAAAC	GTTGTATAGTTTGGTTGGAGGCCAGGGGAGTGGGAGGCTGTCTTCAATGAATCTTGGGTATAAAC	T	C	SEL1L3	Ensembl:ENSG00000091490	Protein coding	CDS	"GSE135403:GSM4007700,GSM4007701,GSM4007702,GSM4007703"	"HTR8/Svneo,Normoxia"	chr4:25802390..25804619	32194978	MeRIP-seq:(Medium)	-	Functional Loss	SNV	"ICGC,COSMIC"	33..33	33	"LICA,liver neoplasm"	4	liver
111047	RMVar_ID_111047	Human_SNP_ID_851537018	m1A	Human	chr4	+	1804434	1804434	1804434	TCTTCCTGTTCATCCTGGTGGTGGCGGCTGTGACGCTCTGCCGCCTGCGCAGCCCCCCCAAGAAA	TCTTCCTGTTCATCCTGGTGGTGGCGGCTGTGGCGCTCTGCCGCCTGCGCAGCCCCCCCAAGAAA	A	G	FGFR3	Ensembl:ENSG00000068078	Protein coding	CDS	"GSE135403:GSM4007704,GSM4007705,GSM4007706,GSM4007707"	"HTR8/Svneo,Hypoxia IP"	chr4:1803806..1804599	32194978	MeRIP-seq:(Medium)	-	Functional Loss	SNV	ICGC	33..33	33	STAD	1	-
111048	RMVar_ID_111048	Human_SNP_ID_851562487	m1A	Human	chr4	+	1289981	1289981	1289981	GACCCTGAAGGTCCAGGAGTACCCGACCCTCAAGGTGGGCGCCTGCGCCGCGCAGGCTGAGGGCA	GACCCTGAAGGTCCAGGAGTACCCGACCCTCAGGGTGGGCGCCTGCGCCGCGCAGGCTGAGGGCA	A	G	MAEA	Ensembl:ENSG00000090316	Protein coding	CDS	"GSE70485:GSM1782888,GSM1782889,GSM1782890,GSM1782891"	"HeLa cell line,mRNA"	chr4:1289932..1290023	26863196	MeRIP-seq:(Medium)	rs773549747	Functional Loss	SNV	"ICGC,COSMIC"	33..33	33	"PAAD,pancreas ductal_carcinoma"	5	pancreas
111049	RMVar_ID_111049	Human_SNP_ID_851562730	m1A	Human	chr4	+	83012752	83012745	83012753	CTCGCAGCGGGGGCCGGTTCCCCCTTCCCGCCAGCCCGCCCAGGAGCCCCCATCCCGGGGGCTGA	CTCGCAGCGGGGGCCGGTTCCCCCTT________CCCGCCCAGGAGCCCCCATCCCGGGGGCTGA	TCCCGCCAG	T	-	-	Other	Unknown	"GSE70485:GSM1782888,GSM1782889,GSM1782890,GSM1782891"	"HeLa cell line,mRNA"	chr4:83012751..83012909	26863196	MeRIP-seq:(Medium)	-	Functional Loss	DEL	ICGC	27..34	33	PRAD	1	-
111050	RMVar_ID_111050	Human_SNP_ID_851563421	m1A	Human	chr4	-	2747837	2747837	2747837	AGCGAGAGAAGGAAGTCGTCCTGCTACGGAGGAGCATGGCAGAAGGGGAGCGCGCCCGGGCCGCC	AGCGAGAGAAGGAAGTCGTCCTGCTACGGAGGCGCATGGCAGAAGGGGAGCGCGCCCGGGCCGCC	T	G	TNIP2	Ensembl:ENSG00000168884	Protein coding	CDS	"GSE70485:GSM1972527,GSM1972528,GSM1972529,GSM1972530"	"HEPG2 cell line,mRNA Glucose starvation 4h"	chr4:2747787..2756090	26863196	MeRIP-seq:(Medium)	-	Functional Loss	SNV	TCGA	33..33	33	THYM	1	-
111051	RMVar_ID_111051	Human_SNP_ID_851609907	m1A	Human	chr4	-	1026366	1026366	1026366	GCAGGGAAAGTCCCTCATCAACTATGAGCCTCACGGCACACGTACTGCAGGCTTCACGGCACACC	GCAGGGAAAGTCCCTCATCAACTATGAGCCTCGCGGCACACGTACTGCAGGCTTCACGGCACACC	T	C	"lnc-RNF212-3,lnc-RNF212-3:2,lnc-RNF212-3:3"	"RNACentral:URS00008C2DE4,RNACentral:URS00008C1F26,RNACentral:URS00009B8989"	"lincRNA,lincRNA,lincRNA"	"intron,exon,exon"	"GSE135403:GSM4007704,GSM4007705,GSM4007706,GSM4007707"	"HTR8/Svneo,Hypoxia IP"	chr4:1026247..1026597	32194978	MeRIP-seq:(Medium)	-	Functional Loss	SNV	ICGC	33..33	33	STAD	1	-
111052	RMVar_ID_111052	Human_SNP_ID_851619309	m1A	Human	chr4	-	122922561	122922561	122922561	GACGAATTAAGCGGCGTGGAGATGCGGCAGCCACTGAGCTGGGGCCGCTGGCGCGCGATGCTTGC	GACGAATTAAGCGGCGTGGAGATGCGGCAGCCGCTGAGCTGGGGCCGCTGGCGCGCGATGCTTGC	T	C	NUDT6	Ensembl:ENSG00000170917	Protein coding	CDS	"GSE70485:GSM1972519,GSM1972520,GSM1972521,GSM1972522,GSM1972523,GSM1972524,GSM1972525"	"HEPG2 cell line,mRNA untreated"	chr4:122922362..122922577	26863196	MeRIP-seq:(Medium)	rs13134412	Functional Loss	SNV	"ICGC,COSMIC"	33..33	33	"thyroid neoplasm,caecum adenocarcinoma,colon adenocarcinoma,COCA,rectum adenocarcinoma,large_intestine adenocarcinoma,bladder transitional_cell_carcinoma,urinary_tract transitional_cell_carcinoma"	15	"caecum,bladder,urinary tract,head and neck,large intestine"
111053	RMVar_ID_111053	Human_SNP_ID_851623533	m1A	Human	chr4	+	183851045	183851045	183851045	AGGATGAGAGAAACGATGAGGGAAAGGATGAGAGAAACGATGAGAGAAAGGATGAGGGAAAGGAT	AGGATGAGAGAAACGATGAGGGAAAGGATGAGGGAAACGATGAGAGAAAGGATGAGGGAAAGGAT	A	G	STOX2	Ensembl:ENSG00000173320	Protein coding	intron	"GSE70485:GSM1972533,GSM1972534"	"HEPG2 cell line,total RNA Untreated"	chr4:183850891..183851301	26863196	MeRIP-seq:(Medium)	rs376506542	Functional Loss	SNV	ICGC	33..33	33	MELA	1	-
111054	RMVar_ID_111054	Human_SNP_ID_851697075	m1A	Human	chr4	-	99949742	99949742	99949742	TCCTCCTCCGCTCGCGGGCGTGTGCGCGCCGCAGGCTGGCGGTAAGGCTGGAAAGGACTCCGGAA	TCCTCCTCCGCTCGCGGGCGTGTGCGCGCCGCTGGCTGGCGGTAAGGCTGGAAAGGACTCCGGAA	T	A	H2AZ1	Ensembl:ENSG00000164032	Protein coding	intron	"GSE70485:GSM1782896,GSM1782897;GSE73941:GSM1906567,GSM1906568,GSM1906569,GSM1906570;GSE70485:GSM1972519,GSM1972520,GSM1972521,GSM1972522,GSM1972523,GSM1972524,GSM1972525;GSE135403:GSM4007700,GSM4007701,GSM4007702,GSM4007703"	"HEPG2 cell line,total RNA Untreated, competitive elution;HEK293T,ALKBH3 KO;HEPG2 cell line,mRNA untreated;HTR8/Svneo,Normoxia"	chr4:99949701..99949750;chr4:99949626..99949849;chr4:99949718..99949798;chr4:99949651..99949750	"26,863,196,268,634,100,000,000,000,000,000"	MeRIP-seq:(Medium)	rs113550334	Functional Loss	SNV	COSMIC	33..33	33	"colon adenocarcinoma,large_intestine adenocarcinoma"	1	large intestine
111055	RMVar_ID_111055	Human_SNP_ID_851705668	m1A	Human	chr4	+	82429388	82429388	82429388	GGGTGCTGGCGCGCAGTCCGGGTCGCGGCAGCAGCGGCGGCGGAGCGTTGTATGGAGCTGGATTT	GGGTGCTGGCGCGCAGTCCGGGTCGCGGCAGCGGCGGCGGCGGAGCGTTGTATGGAGCTGGATTT	A	G	-	-	Other	Unknown	"GSE70485:GSM1782898,GSM1782899,GSM1782900,GSM1782901"	"HEK293T cell line,total RNA"	chr4:82429293..82429450	26863196	MeRIP-seq:(Medium)	rs750185803	Functional Loss	SNV	"TCGA,ICGC,COSMIC"	33..33	33	"STAD,stomach adenocarcinoma"	8	stomach
111056	RMVar_ID_111056	Human_SNP_ID_851734267	m1A	Human	chr4	-	25312889	25312889	25312889	GGGCGGGGACGGCAGGATCCAAAGGAAGCACCACCTCCATTCCCGAGCTTCCCCGGCACCCTGCG	GGGCGGGGACGGCAGGATCCAAAGGAAGCACCGCCTCCATTCCCGAGCTTCCCCGGCACCCTGCG	T	C	-	-	Other	Unknown	"GSE73941:GSM1906567,GSM1906568,GSM1906569,GSM1906570"	"HEK293T,ALKBH3 KO"	chr4:25312812..25312935	26863410	MeRIP-seq:(Medium)	-	Functional Loss	SNV	COSMIC	33..33	33	prostate adenocarcinoma	2	prostate
111057	RMVar_ID_111057	Human_SNP_ID_851771735	m1A	Human	chr4	-	73177498	73177498	73177498	GAGTCTTTCATTTTGGATCAGGATGATTTGGAAAATCCAATGCTGGAAACAGCTTCCAAGTTGCT	GAGTCTTTCATTTTGGATCAGGATGATTTGGATAATCCAATGCTGGAAACAGCTTCCAAGTTGCT	T	A	ANKRD17	Ensembl:ENSG00000132466	Protein coding	CDS	"GSE70485:GSM1972527,GSM1972528,GSM1972529,GSM1972530"	"HEPG2 cell line,mRNA Glucose starvation 4h"	chr4:73177447..73222987	26863196	MeRIP-seq:(Medium)	-	Functional Loss	SNV	"TCGA,ICGC,COSMIC"	33..33	33	"UCEC,endometrium endometrioid_carcinoma"	6	uterus
111059	RMVar_ID_111059	Human_SNP_ID_851792951	m1A	Human	chr4	+	1978701	1978701	1978701	CGTGTGTGGCAAACCTTCGACTTCATTTTGCCACCTCTGCCCCAATTCGTTCTGTAAGGAGCACC	CGTGTGTGGCAAACCTTCGACTTCATTTTGCCCCCTCTGCCCCAATTCGTTCTGTAAGGAGCACC	A	C	NSD2	Ensembl:ENSG00000109685	Protein coding	CDS	"GSE135403:GSM4007704,GSM4007705,GSM4007706,GSM4007707"	"HTR8/Svneo,Hypoxia IP"	chr4:1978626..1978700	32194978	MeRIP-seq:(Medium)	-	Functional Loss	SNV	ICGC	33..33	33	STAD	1	-
111060	RMVar_ID_111060	Human_SNP_ID_851855321	m1A	Human	chr4	-	76195866	76195866	76195866	CATTTTTGTAAATCTCCTTTTGGTTTTTTCCTAGAAAATTGTGTTAAGGAATGGTACTGAGGCAT	CATTTTTGTAAATCTCCTTTTGGTTTTTTCCTCGAAAATTGTGTTAAGGAATGGTACTGAGGCAT	T	G	SCARB2	Ensembl:ENSG00000138760	Protein coding	intron	"GSE135403:GSM4007704,GSM4007705,GSM4007706,GSM4007707"	"HTR8/Svneo,Hypoxia IP"	chr4:76195826..76195875	32194978	MeRIP-seq:(Medium)	-	Functional Loss	SNV	ICGC	33..33	33	LICA	1	-
111061	RMVar_ID_111061	Human_SNP_ID_851937207	m1A	Human	chr4	+	1767824	1767824	1767824	CCAGCAGCGGCCCGGAGCTGCCCTTTGTGCAGAGCTGGGGCGGCCCGTACCGTCGTGCCCTTCGG	CCAGCAGCGGCCCGGAGCTGCCCTTTGTGCAGGGCTGGGGCGGCCCGTACCGTCGTGCCCTTCGG	A	G	-	-	Other	Unknown	"GSE70485:GSM1782888,GSM1782889,GSM1782890,GSM1782891"	"HeLa cell line,mRNA"	chr4:1767775..1767879	26863196	MeRIP-seq:(Medium)	rs543504821	Functional Loss	SNV	ICGC	33..33	33	PBCA	1	-
111062	RMVar_ID_111062	Human_SNP_ID_852019640	m1A	Human	chr4	+	108762955	108762955	108762955	AAGGTGCAAGGTGCAAGGTCTGCGCGCCTCCTACGCGAGCCTGGGACTGCCTTGGCGGCCCCGGC	AAGGTGCAAGGTGCAAGGTCTGCGCGCCTCCTGCGCGAGCCTGGGACTGCCTTGGCGGCCCCGGC	A	G	-	-	Other	Unknown	"GSE70485:GSM1972519,GSM1972520,GSM1972521,GSM1972522,GSM1972523,GSM1972524,GSM1972525"	"HEPG2 cell line,mRNA untreated"	chr4:108762908..108763060	26863196	MeRIP-seq:(Medium)	-	Functional Loss	SNV	"ICGC,COSMIC"	33..33	33	"lung squamous_cell_carcinoma,LUSC"	6	lung
111063	RMVar_ID_111063	Human_SNP_ID_852034400	m1A	Human	chr4	-	1171379	1171379	1171379	AGCGCGGCGAGGCCTGGGCGCTGATGAAGGAGATCGAGGCGGCGGGGGAGGCGCTGCAGAGCGTG	AGCGCGGCGAGGCCTGGGCGCTGATGAAGGAGTTCGAGGCGGCGGGGGAGGCGCTGCAGAGCGTG	T	A	SPON2	Ensembl:ENSG00000159674	Protein coding	CDS	"GSE70485:GSM1782888,GSM1782889,GSM1782890,GSM1782891;GSE70485:GSM1972519,GSM1972520,GSM1972521,GSM1972522,GSM1972523,GSM1972524,GSM1972525"	"HeLa cell line,mRNA;HEPG2 cell line,mRNA untreated"	chr4:1171331..1171411;chr4:1171328..1171422	26863196	MeRIP-seq:(Medium)	rs749838094	Functional Loss	SNV	ICGC	33..33	33	NACA	1	-
111064	RMVar_ID_111064	Human_SNP_ID_852183887	m1A	Human	chr4	-	169753837	169753837	169753837	TTTGGAGAACTAAAGTTTGTGTGCCAATTTTCAGTGTGAAAAAACAACTGATGTGAAGAAAAGTA	TTTGGAGAACTAAAGTTTGTGTGCCAATTTTCTGTGTGAAAAAACAACTGATGTGAAGAAAAGTA	T	A	HPF1	Ensembl:ENSG00000056050	Protein coding	intron	"GSE70485:GSM1972531,GSM1972532"	"HEPG2 cell line,mRNA heat shock 4h"	chr4:169753792..169753890	26863196	MeRIP-seq:(Medium)	-	Functional Loss	SNV	"ICGC,COSMIC"	33..33	33	"GBM,central_nervous_system astrocytoma_Grade_IV,brain astrocytoma_Grade_IV"	2	brain
111065	RMVar_ID_111065	Human_SNP_ID_852211914	m1A	Human	chr4	+	15703885	15703885	15703885	GAGGGGTGTGTGCATGTGTGTTCTAGAGGTGAAGGGGGTGTGTGTGCGTGCGCTCTAGAGGTGAG	GAGGGGTGTGTGCATGTGTGTTCTAGAGGTGAGGGGGGTGTGTGTGCGTGCGCTCTAGAGGTGAG	A	G	"FAM200B,BST1"	"Ensembl:ENSG00000237765,Ensembl:ENSG00000109743"	"Protein coding,Protein coding"	"intron,intron"	"GSE70485:GSM1972531,GSM1972532"	"HEPG2 cell line,mRNA heat shock 4h"	chr4:15703802..15703965	26863196	MeRIP-seq:(Medium)	rs1301492883	Functional Loss	SNV	ICGC	33..33	33	CLLE	1	-
[truncated: 2,838 more rows]
