# Supplementary material for: RMDGCN: Prediction of RNA methylation and disease associations based on graph convolutional network with attention mechanism
Source: PLoS Comput Biol. 2023 Dec 6;19(12):e1011677. doi: 10.1371/journal.pcbi.1011677 (PMC10699608; doi:10.1371/journal.pcbi.1011677)
Supplement: S3 Data — (XLSX) [file pcbi.1011677.s003.xlsx]

## Sheet: S3_Data_Top_500_candidate_m1A_r
id	rm_id	snp_id	modification_type	species	chromosome	strand	position	snp_start	snp_end	reference_sequence	alterative_sequence	reference_base	alterative_base	gene	gene_database_id	gene_type	gene_region	modification_sample	modification_sample_information	sample_peak_id	pubmed_id	confidence_level	rs_id	modification_function	snp_type	snp_database	snp_position	modification_site	tumor	sample	tissue
111386	RMVar_ID_111386	Human_SNP_ID_832656358	m1A	Human	chr19	+	49107878	49107878	49107878	GGAGCGCAGAGAGCGGAGCCGGGAGCGAGACAAGGAGCGAGAACGGCGACGCTCCCGCTCCCGGG	GGAGCGCAGAGAGCGGAGCCGGGAGCGAGACACGGAGCGAGAACGGCGACGCTCCCGCTCCCGGG	A	C	SNRNP70	Ensembl:ENSG00000104852	Protein coding	3'UTR	"GSE70485:GSM1782894,GSM1782895"	"HEPG2 cell line,total RNA rearranged at 60c"	chr19:49104548..49108400	26863196	MeRIP-seq:(Medium)	-	Functional Loss	SNV	ICGC	33..33	33	READ	1	-
113300	RMVar_ID_113300	Human_SNP_ID_846209191	m1A	Human	chr3	+	149970834	149970834	149970834	CCTGGCAGCAGCCATCGCACATCAGGTTATCCACGTAGCTCTGCCAACCGGCCATCTTCGAGCCC	CCTGGCAGCAGCCATCGCACATCAGGTTATCCTCGTAGCTCTGCCAACCGGCCATCTTCGAGCCC	A	T	-	-	Other	Unknown	"GSE70485:GSM1972519,GSM1972520,GSM1972521,GSM1972522,GSM1972523,GSM1972524,GSM1972525"	"HEPG2 cell line,mRNA untreated"	chr3:149970515..149970950	26863196	MeRIP-seq:(Medium)	-	Functional Loss	SNV	COSMIC	33..33	33	lung adenocarcinoma	10	lung
111833	RMVar_ID_111833	Human_SNP_ID_833767796	m1A	Human	chr19	-	7910327	7910327	7910327	CGTGGCCGGTCTTCCGGAAGCGCATCTTCCACACCTGGCCGCAGGTGCCGCTGCCCATCTCGCCC	CGTGGCCGGTCTTCCGGAAGCGCATCTTCCACGCCTGGCCGCAGGTGCCGCTGCCCATCTCGCCC	T	C	-	-	Other	Unknown	"GSE135403:GSM4007704,GSM4007705,GSM4007706,GSM4007707"	"HTR8/Svneo,Hypoxia IP"	chr19:7910276..7910375	32194978	MeRIP-seq:(Medium)	-	Functional Loss	SNV	"TCGA,ICGC"	33..33	33	UCEC	2	-
110444	RMVar_ID_110444	Human_SNP_ID_801277444	m1A	Human	chr1	+	162023759	162023759	162023759	CAGGAGGGCTCAGGTGGCTGGAAGGCGTTCGGACAGACGCCCGCGGTGCGCGCCGGGACGGGCGG	CAGGAGGGCTCAGGTGGCTGGAAGGCGTTCGGGCAGACGCCCGCGGTGCGCGCCGGGACGGGCGG	A	G	-	-	Other	Unknown	"GSE70485:GSM1972531,GSM1972532"	"HEPG2 cell line,mRNA heat shock 4h"	chr1:162023714..162023845	26863196	MeRIP-seq:(Medium)	rs114746071	Functional Loss	SNV	"ICGC,COSMIC"	33..33	33	"MALY,haematopoietic_and_lymphoid_tissue diffuse_large_B_cell_lymphoma"	2	haematopoietic and lymphoid tissue
111415	RMVar_ID_111415	Human_SNP_ID_832741505	m1A	Human	chr19	-	616828	616828	616828	AAAACGATCCTCCTCGGACGGGGGCCACCTAGAGGGTGGGGGGCGGGCGGGGCTCCACAGCCGGC	AAAACGATCCTCCTCGGACGGGGGCCACCTAGGGGGTGGGGGGCGGGCGGGGCTCCACAGCCGGC	T	C	lnc-POLRMT-2	RNACentral:URS00001BBA2A	lincRNA	intron	"GSE70485:GSM1782894,GSM1782895"	"HEPG2 cell line,total RNA rearranged at 60c"	chr19:616822..617150	26863196	MeRIP-seq:(Medium)	rs1480419782	Functional Loss	SNV	ICGC	33..33	33	LAML	1	-
111387	RMVar_ID_111387	Human_SNP_ID_832656871	m1A	Human	chr19	-	14496076	14496076	14496076	GCCGAGCCGGGTGCGCACGGGGAGGCGGAGGCAGCGGCGGCGGCGGCGGCGGCGGCGGCGGCGGC	GCCGAGCCGGGTGCGCACGGGGAGGCGGAGGCGGCGGCGGCGGCGGCGGCGGCGGCGGCGGCGGC	T	C	GIPC1	Ensembl:ENSG00000123159	Protein coding	5'UTR	"GSE73941:GSM1906561,GSM1906562,GSM1906563,GSM1906564;GSE73941:GSM1906567,GSM1906568,GSM1906569,GSM1906570;GSE70485:GSM1972531,GSM1972532"	"HEK293T,Wild Type;HEK293T,ALKBH3 KO;HEPG2 cell line,mRNA heat shock 4h"	chr19:14491651..14496149;chr19:14491613..14496125;chr19:14491578..14496150	"2,686,341,026,863,190"	MeRIP-seq:(Medium)	rs540479273	Functional Loss	SNV	ICGC	33..33	33	STAD	1	-
110552	RMVar_ID_110552	Human_SNP_ID_802227546	m1A	Human	chr1	-	226402168	226402168	226402168	GGGGCAGCATGGGCATTCAGCCCCCACCCTGAAGCTCCCAGGAGGGCCTCGTCTCAGAGAGCAAA	GGGGCAGCATGGGCATTCAGCCCCCACCCTGAGGCTCCCAGGAGGGCCTCGTCTCAGAGAGCAAA	T	C	PARP1	Ensembl:ENSG00000143799	Protein coding	intron	"GSE70485:GSM1782888,GSM1782889,GSM1782890,GSM1782891"	"HeLa cell line,mRNA"	chr1:226402164..226402326	26863196	MeRIP-seq:(Medium)	rs768937503	Functional Loss	SNV	COSMIC	33..33	33	"head_neck squamous_cell_carcinoma,skin squamous_cell_carcinoma"	4	"skin,head and neck"
111442	RMVar_ID_111442	Human_SNP_ID_832800241	m1A	Human	chr19	-	4099163	4099163	4099163	GCCTGAATCTGCAACTTCCGGTCTGGACGCGCAGTGCCCTGCGCGGGGCCTGCTGTGCCAGGGTC	GCCTGAATCTGCAACTTCCGGTCTGGACGCGCGGTGCCCTGCGCGGGGCCTGCTGTGCCAGGGTC	T	C	MAP2K2	Ensembl:ENSG00000126934	Protein coding	intron	"GSE70485:GSM1782888,GSM1782889,GSM1782890,GSM1782891"	"HeLa cell line,mRNA"	chr19:4099162..4099399	26863196	MeRIP-seq:(Medium)	rs760344244	Functional Loss	SNV	ICGC	33..33	33	LAML	1	-
110680	RMVar_ID_110680	Human_SNP_ID_803345941	m1A	Human	chr1	-	1623947	1623947	1623947	CGCCGCACAGGAGCCGGTGCGGCCCGGGACTCACGGGCGCGAGTGAGCGGTCTCGTAGCGGTCGA	CGCCGCACAGGAGCCGGTGCGGCCCGGGACTCCCGGGCGCGAGTGAGCGGTCTCGTAGCGGTCGA	T	G	-	-	Other	Unknown	"GSE70485:GSM1782888,GSM1782889,GSM1782890,GSM1782891"	"HeLa cell line,mRNA"	chr1:1623901..1624151	26863196	MeRIP-seq:(Medium)	-	Functional Loss	SNV	COSMIC	33..33	33	stomach mixed_intestinal_and_diffuse_adenocarcinoma-unclassifiable	7	stomach
111051	RMVar_ID_111051	Human_SNP_ID_851609907	m1A	Human	chr4	-	1026366	1026366	1026366	GCAGGGAAAGTCCCTCATCAACTATGAGCCTCACGGCACACGTACTGCAGGCTTCACGGCACACC	GCAGGGAAAGTCCCTCATCAACTATGAGCCTCGCGGCACACGTACTGCAGGCTTCACGGCACACC	T	C	"lnc-RNF212-3,lnc-RNF212-3:2,lnc-RNF212-3:3"	"RNACentral:URS00008C2DE4,RNACentral:URS00008C1F26,RNACentral:URS00009B8989"	"lincRNA,lincRNA,lincRNA"	"intron,exon,exon"	"GSE135403:GSM4007704,GSM4007705,GSM4007706,GSM4007707"	"HTR8/Svneo,Hypoxia IP"	chr4:1026247..1026597	32194978	MeRIP-seq:(Medium)	-	Functional Loss	SNV	ICGC	33..33	33	STAD	1	-
111421	RMVar_ID_111421	Human_SNP_ID_832747950	m1A	Human	chr19	-	55303748	55303748	55303748	GGGAGCCACCACCCCCGGCATCGGTGATGCTCAGGACTTCCATGGACTTCCGCTCTGGTCGCCGC	GGGAGCCACCACCCCCGGCATCGGTGATGCTCGGGACTTCCATGGACTTCCGCTCTGGTCGCCGC	T	C	-	-	Other	Unknown	"GSE135403:GSM4007704,GSM4007705,GSM4007706,GSM4007707"	"HTR8/Svneo,Hypoxia IP"	chr19:55303697..55305501	32194978	MeRIP-seq:(Medium)	rs1164458618	Functional Loss	SNV	"TCGA,ICGC,COSMIC"	33..33	33	"lung adenocarcinoma,LUAD"	5	lung
110799	RMVar_ID_110799	Human_SNP_ID_804471443	m1A	Human	chr1	-	225519316	225519312	225519316	CGGCAGGAACGCCTGGATCGGGAGAGGCAAGAAAGACAAGAACGAGAGAGGCTGGAGAGACTGGA	CGGCAGGAACGCCTGGATCGGGAGAGGCAAGA____CAAGAACGAGAGAGGCTGGAGAGACTGGA	GTCTT	G	ENAH	Ensembl:ENSG00000154380	Protein coding	CDS	"GSE70485:GSM1782894,GSM1782895"	"HEPG2 cell line,total RNA rearranged at 60c"	chr1:225519201..225519575	26863196	MeRIP-seq:(Medium)	-	Functional Loss	DEL	TCGA	33..36	33	LIHC	1	-
111440	RMVar_ID_111440	Human_SNP_ID_832798051	m1A	Human	chr19	+	18168527	18168527	18168527	CCCGGCAGAAGAAAATCAACGAGTGGCTGGGGATTAAAAATGAGACTGAGGAGTGAGTGACCGTC	CCCGGCAGAAGAAAATCAACGAGTGGCTGGGGCTTAAAAATGAGACTGAGGAGTGAGTGACCGTC	A	C	"PIK3R2,AC007192.1"	"Ensembl:ENSG00000105647,Ensembl:ENSG00000268173"	"Protein coding,Protein coding"	"CDS,CDS"	"GSE70485:GSM1782888,GSM1782889,GSM1782890,GSM1782891"	"HeLa cell line,mRNA"	chr19:18168439..18168582	26863196	MeRIP-seq:(Medium)	-	Functional Loss	SNV	COSMIC	33..33	33	pharynx nasopharyngeal_carcinoma	2	head and neck
110887	RMVar_ID_110887	Human_SNP_ID_805163403	m1A	Human	chr1	-	155834254	155834254	155834254	ACAAGGTACTTTAAAATGTAAATTTAAAATTTAGTAGCAAAGGAGGGATAAGGATAATACCTGAG	ACAAGGTACTTTAAAATGTAAATTTAAAATTTGGTAGCAAAGGAGGGATAAGGATAATACCTGAG	T	C	GON4L	Ensembl:ENSG00000116580	Protein coding	intron	"GSE70485:GSM1972519,GSM1972520,GSM1972521,GSM1972522,GSM1972523,GSM1972524,GSM1972525"	"HEPG2 cell line,mRNA untreated"	chr1:155834252..155834394	26863196	MeRIP-seq:(Medium)	rs1377417510	Functional Loss	SNV	ICGC	33..33	33	RECA	1	-
113828	RMVar_ID_113828	Human_SNP_ID_862552567	m1A	Human	chr6	-	31356287	31356287	31356287	CCTGGACCGCCGCGGACACGGCGGCTCAGATCACCCAGCGCAAGTGGGAGGCGGCCCGTGAGGCG	CCTGGACCGCCGCGGACACGGCGGCTCAGATCTCCCAGCGCAAGTGGGAGGCGGCCCGTGAGGCG	T	A	HLA-B	Ensembl:ENSG00000234745	Protein coding	CDS	"GSE70485:GSM1972519,GSM1972520,GSM1972521,GSM1972522,GSM1972523,GSM1972524,GSM1972525;GSE70485:GSM1972527,GSM1972528,GSM1972529,GSM1972530"	"HEPG2 cell line,mRNA untreated;HEPG2 cell line,mRNA Glucose starvation 4h"	chr6:31356226..31356468;chr6:31356226..31356499	26863196	MeRIP-seq:(Medium)	rs41541519	Functional Loss	SNV	"ICGC,COSMIC"	33..33	33	"COCA,large_intestine adenocarcinoma"	3	large intestine
110453	RMVar_ID_110453	Human_SNP_ID_801332289	m1A	Human	chr1	-	26945454	26945454	26945454	AGCCAGGGCTCACCTTGGAATTCTCAGGGTTAATCTTCTTGGTGTTGATCTCAGGGTCACTGGAC	AGCCAGGGCTCACCTTGGAATTCTCAGGGTTATTCTTCTTGGTGTTGATCTCAGGGTCACTGGAC	T	A	-	-	Other	Unknown	"GSE70485:GSM1972519,GSM1972520,GSM1972521,GSM1972522,GSM1972523,GSM1972524,GSM1972525"	"HEPG2 cell line,mRNA untreated"	chr1:26945376..26945475	26863196	MeRIP-seq:(Medium)	-	Functional Loss	SNV	"TCGA,ICGC,COSMIC"	33..33	33	"UCEC,endometrium endometrioid_carcinoma"	3	uterus
111435	RMVar_ID_111435	Human_SNP_ID_832783015	m1A	Human	chr19	-	39386352	39386352	39386352	CAGCAGCAGTGAGAAGGAGGGCAGTGAAGATGAGCACTCGGGCAGCGAGAGTGAACGGGAGGAAG	CAGCAGCAGTGAGAAGGAGGGCAGTGAAGATGGGCACTCGGGCAGCGAGAGTGAACGGGAGGAAG	T	C	PAF1	Ensembl:ENSG00000006712	Protein coding	CDS	"GSE70485:GSM1782888,GSM1782889,GSM1782890,GSM1782891;GSE70485:GSM1972519,GSM1972520,GSM1972521,GSM1972522,GSM1972523,GSM1972524,GSM1972525;GSE70485:GSM1972527,GSM1972528,GSM1972529,GSM1972530;GSE70485:GSM1972531,GSM1972532"	"HeLa cell line,mRNA;HEPG2 cell line,mRNA untreated;HEPG2 cell line,mRNA Glucose starvation 4h;HEPG2 cell line,mRNA heat shock 4h"	chr19:39386076..39386775;chr19:39386051..39386803;chr19:39385936..39388700;chr19:39386051..39386800	26863196	MeRIP-seq:(Medium)	-	Functional Loss	SNV	COSMIC	33..33	33	stomach adenocarcinoma	2	stomach
112196	RMVar_ID_112196	Human_SNP_ID_844484253	m1A	Human	chr22	+	37805296	37805285	37805297	GGAGGCAGAGGCAGAGGCAGAGGCAGAGCCCGAGCCCGGTGCCGAGACCAAGCGACAGACCGGCG	GGAGGCAGAGGCAGAGGCAGAG____________CCCGGTGCCGAGACCAAGCGACAGACCGGCG	GGCAGAGCCCGAG	G	H1-0	Ensembl:ENSG00000189060	Protein coding	5'UTR	"GSE70485:GSM1782888,GSM1782889,GSM1782890,GSM1782891;GSE70485:GSM1782892,GSM1782893;GSE70485:GSM1782894,GSM1782895"	"HeLa cell line,mRNA;HEPG2 cell line,total RNA rearranged at 50c;HEPG2 cell line,total RNA rearranged at 60c"	chr22:37805251..37805475;chr22:37805251..37805590;chr22:37805251..37805550	26863196	MeRIP-seq:(Medium)	-	Functional Loss	DEL	ICGC	23..34	33	LMS	1	-
111683	RMVar_ID_111683	Human_SNP_ID_833416972	m1A	Human	chr19	-	38846043	38846043	38846043	GCCTAAAAAGAGACAAGCACTGGTGGAGTTTGAAGATGTGTTGGGGGCTTGCAACGCAGTGAACT	GCCTAAAAAGAGACAAGCACTGGTGGAGTTTGGAGATGTGTTGGGGGCTTGCAACGCAGTGAACT	T	C	HNRNPL	Ensembl:ENSG00000104824	Protein coding	CDS	"GSE70485:GSM1782892,GSM1782893"	"HEPG2 cell line,total RNA rearranged at 50c"	chr19:38846001..38846075	26863196	MeRIP-seq:(Medium)	-	Functional Loss	SNV	"TCGA,ICGC,COSMIC"	33..33	33	"COAD,caecum adenocarcinoma,large_intestine adenocarcinoma"	4	"caecum,large intestine"
113905	RMVar_ID_113905	Human_SNP_ID_863527520	m1A	Human	chr6	+	21596272	21596269	21596273	ATTGTTGTTATTGATGTTGTTGTTGATGGCAAAAAAAAAAAAGCGACTTCGAGTTTGCTCCCCTT	ATTGTTGTTATTGATGTTGTTGTTGATGGC____AAAAAAAAGCGACTTCGAGTTTGCTCCCCTT	CAAAA	C	SOX4	Ensembl:ENSG00000124766	Protein coding	3'UTR	"GSE70485:GSM1972519,GSM1972520,GSM1972521,GSM1972522,GSM1972523,GSM1972524,GSM1972525"	"HEPG2 cell line,mRNA untreated"	chr6:21596221..21596370	26863196	MeRIP-seq:(Medium)	rs796555280	Functional Loss	DEL	TCGA	31..34	33	COAD	4	-
111385	RMVar_ID_111385	Human_SNP_ID_832656272	m1A	Human	chr19	+	46757057	46757055	46757058	GCGGAGAGGGGAAGGGGGAAACTGACCAAGAAAGAAATTCTAAGGAGAGCATGAGAGAAGGCTGG	GCGGAGAGGGGAAGGGGGAAACTGACCAAGA___AAATTCTAAGGAGAGCATGAGAGAAGGCTGG	AAAG	A	FKRP	Ensembl:ENSG00000181027	Protein coding	3'UTR	"GSE70485:GSM1972531,GSM1972532"	"HEPG2 cell line,mRNA heat shock 4h"	chr19:46757007..46757141	26863196	MeRIP-seq:(Medium)	-	Functional Loss	DEL	TCGA	32..34	33	ACC	1	-
113318	RMVar_ID_113318	Human_SNP_ID_846653515	m1A	Human	chr3	+	146161002	146161002	146161002	TTCACCGTGCATCCCCCCATATTCGGCCCTCGAGGGCCGCGCGGGCTCAGGCGCCCACGGCCCCG	TTCACCGTGCATCCCCCCATATTCGGCCCTCGGGGGCCGCGCGGGCTCAGGCGCCCACGGCCCCG	A	G	-	-	Other	Unknown	"GSE70485:GSM1782892,GSM1782893;GSE70485:GSM1972531,GSM1972532;GSE135403:GSM4007704,GSM4007705,GSM4007706,GSM4007707"	"HEPG2 cell line,total RNA rearranged at 50c;HEPG2 cell line,mRNA heat shock 4h;HTR8/Svneo,Hypoxia IP"	chr3:146160951..146161269;chr3:146160964..146161255;chr3:146160951..146161175	"2,686,319,632,194,970"	MeRIP-seq:(Medium)	-	Functional Loss	SNV	"TCGA,ICGC,COSMIC"	33..33	33	"COAD,colon adenocarcinoma,large_intestine adenocarcinoma"	4	large intestine
112170	RMVar_ID_112170	Human_SNP_ID_844365018	m1A	Human	chr22	-	41694309	41694309	41694309	TTTCTATTCCCTAGTTCCTGAATGTTGGTTCTACTCTCAACTCCCATCCGGTCCTGGGTGTCCCA	TTTCTATTCCCTAGTTCCTGAATGTTGGTTCTGCTCTCAACTCCCATCCGGTCCTGGGTGTCCCA	T	C	-	-	Other	Unknown	"GSE70485:GSM1782888,GSM1782889,GSM1782890,GSM1782891"	"HeLa cell line,mRNA"	chr22:41694093..41694343	26863196	MeRIP-seq:(Medium)	-	Functional Loss	SNV	"TCGA,ICGC,COSMIC"	33..33	33	"COAD,colon adenocarcinoma,large_intestine adenocarcinoma"	3	large intestine
111980	RMVar_ID_111980	Human_SNP_ID_824109558	m1A	Human	chr15	-	78878149	78878131	78878149	TTTCTTCTCATATATAAAAAGATTAACATCTTAGAGAGTCATCACACTTTTATTAAGGTATTCCT	TTTCTTCTCATATATAAAAAGATTAACATCTT__________________TATTAAGGTATTCCT	AAAAGTGTGATGACTCTCT	A	-	-	Other	Unknown	"GSE73941:GSM1906567,GSM1906568,GSM1906569,GSM1906570"	"HEK293T,ALKBH3 KO"	chr15:78878146..78878314	26863410	MeRIP-seq:(Medium)	-	Functional Loss	DEL	ICGC	33..50	33	LICA	1	-
113942	RMVar_ID_113942	Human_SNP_ID_864253016	m1A	Human	chr6	+	34950559	34950558	34950560	CCAGGAAGACGTTTTTCAAGACTATTACAATAAGAGAGAGAGAGATCCGGCTTAACTCCAAATAT	CCAGGAAGACGTTTTTCAAGACTATTACAATA__AGAGAGAGAGATCCGGCTTAACTCCAAATAT	AAG	A	ANKS1A	Ensembl:ENSG00000064999	Protein coding	intron	"GSE70485:GSM1972519,GSM1972520,GSM1972521,GSM1972522,GSM1972523,GSM1972524,GSM1972525"	"HEPG2 cell line,mRNA untreated"	chr6:34950556..34950641	26863196	MeRIP-seq:(Medium)	-	Functional Loss	DEL	ICGC	33..34	33	LICA	1	-
113038	RMVar_ID_113038	Human_SNP_ID_826763324	m1A	Human	chr16	-	31180196	31180196	31180196	CCGTTTGAGGCCATGTCCGCGCACGCGCGCACAGGCAAGCAAGCAACGAAGTTCCAACACCGCTG	CCGTTTGAGGCCATGTCCGCGCACGCGCGCACGGGCAAGCAAGCAACGAAGTTCCAACACCGCTG	T	C	-	-	Other	Unknown	"GSE70485:GSM1782892,GSM1782893"	"HEPG2 cell line,total RNA rearranged at 50c"	chr16:31180151..31180350	26863196	MeRIP-seq:(Medium)	rs1567467403	Functional Loss	SNV	"TCGA,ICGC,COSMIC"	33..33	33	"COAD,colon adenocarcinoma,large_intestine adenocarcinoma"	5	large intestine
113817	RMVar_ID_113817	Human_SNP_ID_862387062	m1A	Human	chr6	+	169562779	169562779	169562779	CATAGAAACTGGTTAAAAAAGAAAAAATCTGTACAATCTGCAGAAGTGAAATAAGGAACAGCGAG	CATAGAAACTGGTTAAAAAAGAAAAAATCTGTGCAATCTGCAGAAGTGAAATAAGGAACAGCGAG	A	G	-	-	Other	Unknown	"GSE70485:GSM1782894,GSM1782895"	"HEPG2 cell line,total RNA rearranged at 60c"	chr6:169562675..169562802	26863196	MeRIP-seq:(Medium)	-	Functional Loss	SNV	ICGC	33..33	33	MALY	1	-
113097	RMVar_ID_113097	Human_SNP_ID_827103944	m1A	Human	chr16	+	662767	662767	662767	TCGATGACAGCGTGGACATGGGCGTCGTGGGCACCACGGCGGGCACGCTGTGGTTTGTCAGCTGG	TCGATGACAGCGTGGACATGGGCGTCGTGGGCTCCACGGCGGGCACGCTGTGGTTTGTCAGCTGG	A	T	WDR90	Ensembl:ENSG00000161996	Protein coding	CDS	"GSE70485:GSM1972519,GSM1972520,GSM1972521,GSM1972522,GSM1972523,GSM1972524,GSM1972525"	"HEPG2 cell line,mRNA untreated"	chr16:662726..662911	26863196	MeRIP-seq:(Medium)	-	Functional Loss	SNV	"TCGA,ICGC,COSMIC"	33..33	33	"lung adenocarcinoma,LUAD"	4	lung
113966	RMVar_ID_113966	Human_SNP_ID_864596387	m1A	Human	chr6	+	42888291	42888291	42888291	ATTCTGCCTCAGCCCCTTGATCAGCTGGGATTACATGCATGTACCACCACACCCAGCTAATTCTT	ATTCTGCCTCAGCCCCTTGATCAGCTGGGATTGCATGCATGTACCACCACACCCAGCTAATTCTT	A	G	RPL7L1	Ensembl:ENSG00000146223	Protein coding	3'UTR	"GSM3896225,GSM3896226,GSM3896227,GSM3896228,GSM3896229,GSM3896230"	"HEK-293T cells,m1A-quant-seq"	-	31548705	m1A-quant-seq:(High)	rs1318315394	Functional Loss	SNV	ICGC	33..33	33	PBCA	1	-
113614	RMVar_ID_113614	Human_SNP_ID_821779565	m1A	Human	chr14	-	70339907	70339907	70339907	TGAGGACAAGGTCAGTTGAAGTCAAGGGAATGAGGTTAAAAGAAGGAGGATGGTTAAGGTCTGTA	TGAGGACAAGGTCAGTTGAAGTCAAGGGAATGGGGTTAAAAGAAGGAGGATGGTTAAGGTCTGTA	T	C	"SYNJ2BP-COX16,COX16"	"Ensembl:ENSG00000258644,Ensembl:ENSG00000133983"	"Protein coding,Protein coding"	"intron,intron"	"GSE70485:GSM1972531,GSM1972532"	"HEPG2 cell line,mRNA heat shock 4h"	chr14:70339904..70339988	26863196	MeRIP-seq:(Medium)	-	Functional Loss	SNV	ICGC	33..33	33	ESCA	1	-
113703	RMVar_ID_113703	Human_SNP_ID_823074913	m1A	Human	chr14	-	32484957	32484957	32484957	TCAACGCTTCAATCTACTTCTCCCGCCGCAGGAAAAAAAGGCGGGAGAAGCCCCGCCAGGTTTGA	TCAACGCTTCAATCTACTTCTCCCGCCGCAGGGAAAAAAGGCGGGAGAAGCCCCGCCAGGTTTGA	T	C	-	-	Other	Unknown	"GSE70485:GSM1782888,GSM1782889,GSM1782890,GSM1782891"	"HeLa cell line,mRNA"	chr14:32484922..32485058	26863196	MeRIP-seq:(Medium)	rs796769414	Functional Loss	SNV	ICGC	33..33	33	LMS	1	-
112156	RMVar_ID_112156	Human_SNP_ID_844286022	m1A	Human	chr22	-	42649342	42649342	42649342	GCGCGACGGTCTCGGCGGCGGCGGCGGCGGCGACAGAGCGAGCGCGGCGCGGGGCCACCATGGGG	GCGCGACGGTCTCGGCGGCGGCGGCGGCGGCGGCAGAGCGAGCGCGGCGCGGGGCCACCATGGGG	T	C	CYB5R3	Ensembl:ENSG00000100243	Protein coding	5'UTR	"GSE70485:GSM1972531,GSM1972532"	"HEPG2 cell line,mRNA heat shock 4h"	chr22:42649238..42649375	26863196	MeRIP-seq:(Medium)	-	Functional Loss	SNV	ICGC	33..33	33	PBCA	1	-
110277	RMVar_ID_110277	Human_SNP_ID_800056863	m1A	Human	chr1	+	155133751	155133751	155133751	TTGTCTTTCAGCTCACAGTCCTCAGGCCCATGACAATCCACAGGAGAAGAGACTTGCAGCAGGTG	TTGTCTTTCAGCTCACAGTCCTCAGGCCCATGGCAATCCACAGGAGAAGAGACTTGCAGCAGGTG	A	G	EFNA1	Ensembl:ENSG00000169242	Protein coding	CDS	"GSM3896225,GSM3896226,GSM3896227,GSM3896228,GSM3896229,GSM3896230"	"HEK-293T cells,m1A-quant-seq"	-	31548705	m1A-quant-seq:(High)	-	Functional Loss	SNV	"ICGC,COSMIC"	33..33	33	"LICA,liver neoplasm"	3	liver
112727	RMVar_ID_112727	Human_SNP_ID_829473647	m1A	Human	chr17	+	58495518	58495518	58495518	CCAATGGCATTTTCCCAAAGCGAGGATTTTCCAATAACTGCCCATTCCTATTATTTCCTCTTTTA	CCAATGGCATTTTCCCAAAGCGAGGATTTTCCTATAACTGCCCATTCCTATTATTTCCTCTTTTA	A	T	-	-	Other	Unknown	"GSE135403:GSM4007700,GSM4007701,GSM4007702,GSM4007703"	"HTR8/Svneo,Normoxia"	chr17:58495469..58504312	32194978	MeRIP-seq:(Medium)	-	Functional Loss	SNV	"TCGA,ICGC"	33..33	33	BLCA	2	-
113897	RMVar_ID_113897	Human_SNP_ID_863447609	m1A	Human	chr6	+	42888234	42888234	42888234	TGGAGCGCAGTGGCATGATCTCAGCTCATTGCAGCCTCCACCTCCTGGGTTCAAGTGATTCTGCC	TGGAGCGCAGTGGCATGATCTCAGCTCATTGCGGCCTCCACCTCCTGGGTTCAAGTGATTCTGCC	A	G	RPL7L1	Ensembl:ENSG00000146223	Protein coding	3'UTR	"GSE123365:GSM3896231,GSM3896232,GSM3896233,GSM3896234,GSM3896235,GSM3896236"	"HEK-293T cells,m1A-IP-seq"	-	31548705	m1A-IP-seq:(High)	rs1167593296	Functional Loss	SNV	ICGC	33..33	33	PBCA	1	-
113935	RMVar_ID_113935	Human_SNP_ID_864133689	m1A	Human	chr6	+	21596271	21596269	21596272	GATTGTTGTTATTGATGTTGTTGTTGATGGCAAAAAAAAAAAAGCGACTTCGAGTTTGCTCCCCT	GATTGTTGTTATTGATGTTGTTGTTGATGGC___AAAAAAAAAGCGACTTCGAGTTTGCTCCCCT	CAAA	C	SOX4	Ensembl:ENSG00000124766	Protein coding	3'UTR	"GSE70485:GSM1972527,GSM1972528,GSM1972529,GSM1972530"	"HEPG2 cell line,mRNA Glucose starvation 4h"	chr6:21596220..21596315	26863196	MeRIP-seq:(Medium)	-	Functional Loss	DEL	TCGA	32..34	33	"COAD,READ,DLBC"	12	-
113050	RMVar_ID_113050	Human_SNP_ID_826840626	m1A	Human	chr16	-	4506863	4506863	4506863	TCTGTGGAGAGATGGGAGGTGTTTGTGTGTCAATTAGCCCTTCCCAGCTTTCCAGAAAGGACCAT	TCTGTGGAGAGATGGGAGGTGTTTGTGTGTCAGTTAGCCCTTCCCAGCTTTCCAGAAAGGACCAT	T	C	-	-	Other	Unknown	"GSE70485:GSM1972519,GSM1972520,GSM1972521,GSM1972522,GSM1972523,GSM1972524,GSM1972525"	"HEPG2 cell line,mRNA untreated"	chr16:4506861..4506975	26863196	MeRIP-seq:(Medium)	rs775285965	Functional Loss	SNV	ICGC	33..33	33	STAD	1	-
111033	RMVar_ID_111033	Human_SNP_ID_851155028	m1A	Human	chr4	-	151665595	151665595	151665595	GCAGGATTTGCTCTTCTCCCGTGGATAGACTCAGTTCTCTGCTGTTTTTCTTTGGCATGTCCACG	GCAGGATTTGCTCTTCTCCCGTGGATAGACTCCGTTCTCTGCTGTTTTTCTTTGGCATGTCCACG	T	G	-	-	Other	Unknown	"GSE70485:GSM1972527,GSM1972528,GSM1972529,GSM1972530"	"HEPG2 cell line,mRNA Glucose starvation 4h"	chr4:151665546..151665724	26863196	MeRIP-seq:(Medium)	-	Functional Loss	SNV	ICGC	33..33	33	LICA	1	-
110888	RMVar_ID_110888	Human_SNP_ID_805167243	m1A	Human	chr1	-	156594002	156594002	156594002	GCTGGTACTTCTTCTCCAGAGCAGGTGGCACAAAACGACCCCCCAGGTAATGGTAGCGACCGGTA	GCTGGTACTTCTTCTCCAGAGCAGGTGGCACACAACGACCCCCCAGGTAATGGTAGCGACCGGTA	T	G	-	-	Other	Unknown	"GSE135403:GSM4007700,GSM4007701,GSM4007702,GSM4007703"	"HTR8/Svneo,Normoxia"	chr1:156593951..156594125	32194978	MeRIP-seq:(Medium)	-	Functional Loss	SNV	"TCGA,ICGC"	33..33	33	COAD	2	-
113661	RMVar_ID_113661	Human_SNP_ID_822389209	m1A	Human	chr14	+	73874094	73874094	73874094	ACACCTTGGCAGCTATCTCAAGTCGTTGATGGAGGAGGTATTGGAATTATAGAAGAAAGCAAACA	ACACCTTGGCAGCTATCTCAAGTCGTTGATGGTGGAGGTATTGGAATTATAGAAGAAAGCAAACA	A	T	"PTGR2,AC005520.3"	"Ensembl:ENSG00000140043,Ensembl:ENSG00000258653"	"Protein coding,Protein coding"	"CDS,CDS"	"GSM3896225,GSM3896226,GSM3896227,GSM3896228,GSM3896229,GSM3896230"	"HEK-293T cells,m1A-quant-seq"	-	31548705	m1A-quant-seq:(High)	rs11159042	Functional Loss	SNV	"ICGC,COSMIC"	33..33	33	"COCA,large_intestine adenocarcinoma"	10	large intestine
112671	RMVar_ID_112671	Human_SNP_ID_829247522	m1A	Human	chr17	+	45099512	45099512	45099512	GCAGCGCACCATGAAGCTCTACCGACTGCCAGAGGCCAGTGCTGCCCCGGGTGGTGGGCAGGGGG	GCAGCGCACCATGAAGCTCTACCGACTGCCAGCGGCCAGTGCTGCCCCGGGTGGTGGGCAGGGGG	A	C	NMT1	Ensembl:ENSG00000136448	Protein coding	CDS	"GSE70485:GSM1972531,GSM1972532"	"HEPG2 cell line,mRNA heat shock 4h"	chr17:45099478..45099584	26863196	MeRIP-seq:(Medium)	-	Functional Loss	SNV	ICGC	33..33	33	ESCA	1	-
112216	RMVar_ID_112216	Human_SNP_ID_844582786	m1A	Human	chr22	-	43173812	43173812	43173812	AGCCCTTCTGCTCCCCAGGGGCGAGGACAACCACTGGATCTGCAAGCCCTGGAACCTGGCGCGCA	AGCCCTTCTGCTCCCCAGGGGCGAGGACAACCGCTGGATCTGCAAGCCCTGGAACCTGGCGCGCA	T	C	TTLL12	Ensembl:ENSG00000100304	Protein coding	CDS	"GSE70485:GSM1782892,GSM1782893"	"HEPG2 cell line,total RNA rearranged at 50c"	chr22:43173697..43173877	26863196	MeRIP-seq:(Medium)	-	Functional Loss	SNV	"TCGA,ICGC,COSMIC"	33..33	33	"UCEC,endometrium endometrioid_carcinoma"	3	uterus
113368	RMVar_ID_113368	Human_SNP_ID_847572243	m1A	Human	chr3	+	48970683	48970683	48970683	ACAGGAGCCTAGAGCTCGCCGAGTACAGTGCAATCGGTGCAACGAGGTCTTCTGGTAAGAGTGAG	ACAGGAGCCTAGAGCTCGCCGAGTACAGTGCACTCGGTGCAACGAGGTCTTCTGGTAAGAGTGAG	A	C	ARIH2	Ensembl:ENSG00000177479	Protein coding	CDS	"GSE135403:GSM4007700,GSM4007701,GSM4007702,GSM4007703"	"HTR8/Svneo,Normoxia"	chr3:48970617..48970718	32194978	MeRIP-seq:(Medium)	-	Functional Loss	SNV	"TCGA,ICGC"	33..33	33	UCEC	2	-
110480	RMVar_ID_110480	Human_SNP_ID_801674961	m1A	Human	chr1	-	51825312	51825312	51825312	GAAATGTTGTTTGGAAGCCTTGCTAGACCTGGACATCCTATGGGAAAATTTTTTTGGGGTAAGAT	GAAATGTTGTTTGGAAGCCTTGCTAGACCTGGCCATCCTATGGGAAAATTTTTTTGGGGTAAGAT	T	G	NRDC	Ensembl:ENSG00000078618	Protein coding	CDS	"GSM3896225,GSM3896226,GSM3896227,GSM3896228,GSM3896229,GSM3896230"	"HEK-293T cells,m1A-quant-seq"	-	31548705	m1A-quant-seq:(High)	rs11205896	Functional Loss	SNV	"ICGC,COSMIC"	33..33	33	"COCA,liver hepatocellular_carcinoma"	9	liver
112217	RMVar_ID_112217	Human_SNP_ID_844591342	m1A	Human	chr22	-	42636837	42636837	42636837	CCCCGCGGGTCCTGTCGTTTCAGTTGGGCCATATGGTGCTCTTCCCAGTCTGGTTCCTGTACAGT	CCCCGCGGGTCCTGTCGTTTCAGTTGGGCCATGTGGTGCTCTTCCCAGTCTGGTTCCTGTACAGT	T	C	CYB5R3	Ensembl:ENSG00000100243	Protein coding	CDS	"GSE73941:GSM1906567,GSM1906568,GSM1906569,GSM1906570"	"HEK293T,ALKBH3 KO"	chr22:42636701..42636907	26863410	MeRIP-seq:(Medium)	rs147001900	Functional Loss	SNV	"TCGA,ICGC,COSMIC"	33..33	33	"HNSC,head_neck squamous_cell_carcinoma"	7	head and neck
111892	RMVar_ID_111892	Human_SNP_ID_833921665	m1A	Human	chr19	-	1236055	1236055	1236055	CCACCATGGCCACAGCCGCCACCACCACCACCACCACCACTGCCACAGTAGCCCTGACGACGTCG	CCACCATGGCCACAGCCGCCACCACCACCACCTCCACCACTGCCACAGTAGCCCTGACGACGTCG	T	A	CBARP	Ensembl:ENSG00000099625	Protein coding	CDS	"GSE70485:GSM1782888,GSM1782889,GSM1782890,GSM1782891"	"HeLa cell line,mRNA"	chr19:1236043..1237987	26863196	MeRIP-seq:(Medium)	-	Functional Loss	SNV	ICGC	33..33	33	STAD	1	-
112617	RMVar_ID_112617	Human_SNP_ID_829022141	m1A	Human	chr17	-	80217142	80217142	80217142	AGAGTGGCGCGTACAACAACAGCGCCATCGCCACCCCGCACCTGGACGCCTTGGCCCGCCGCAGC	AGAGTGGCGCGTACAACAACAGCGCCATCGCCCCCCCGCACCTGGACGCCTTGGCCCGCCGCAGC	T	G	SGSH	Ensembl:ENSG00000181523	Protein coding	CDS	"GSE70485:GSM1972531,GSM1972532"	"HEPG2 cell line,mRNA heat shock 4h"	chr17:80217091..80217175	26863196	MeRIP-seq:(Medium)	rs962142186	Functional Loss	SNV	COSMIC	33..33	33	breast ER-PR-positive_carcinoma	2	breast
110522	RMVar_ID_110522	Human_SNP_ID_802039143	m1A	Human	chr1	+	154970519	154970519	154970519	GGAGTGGATTGTACTTGGGCTTGGGGGGCAGGAGATCCATAGTTGAGGTGAAAGAGGGGCTGCTG	GGAGTGGATTGTACTTGGGCTTGGGGGGCAGGTGATCCATAGTTGAGGTGAAAGAGGGGCTGCTG	A	T	-	-	Other	Unknown	"GSE70485:GSM1782894,GSM1782895"	"HEPG2 cell line,total RNA rearranged at 60c"	chr1:154970501..154970650	26863196	MeRIP-seq:(Medium)	rs189263031	Functional Loss	SNV	ICGC	33..33	33	MALY	1	-
110352	RMVar_ID_110352	Human_SNP_ID_800597417	m1A	Human	chr1	-	156593990	156593990	156593990	TCTCCAGAGCAGGTGGCACAAAACGACCCCCCAGGTAATGGTAGCGACCGGTAAACTGGGTTGCA	TCTCCAGAGCAGGTGGCACAAAACGACCCCCCGGGTAATGGTAGCGACCGGTAAACTGGGTTGCA	T	C	-	-	Other	Unknown	"GSE70485:GSM1972519,GSM1972520,GSM1972521,GSM1972522,GSM1972523,GSM1972524,GSM1972525"	"HEPG2 cell line,mRNA untreated"	chr1:156593939..156594062	26863196	MeRIP-seq:(Medium)	-	Functional Loss	SNV	"TCGA,ICGC,COSMIC"	33..33	33	"lung squamous_cell_carcinoma,LUSC"	4	lung
113852	RMVar_ID_113852	Human_SNP_ID_862844796	m1A	Human	chr6	-	31271133	31271133	31271133	CGGCGGAGCAGCTGAGAGCCTACCTGGAGGGCACGTGCGTGGAGTGGCTCCGCAGATACCTGGAG	CGGCGGAGCAGCTGAGAGCCTACCTGGAGGGCCCGTGCGTGGAGTGGCTCCGCAGATACCTGGAG	T	G	"HLA-C,HLA-B"	"Ensembl:ENSG00000204525,Ensembl:ENSG00000234745"	"Protein coding,Protein coding"	"exon,intron"	"GSE70485:GSM1782894,GSM1782895"	"HEPG2 cell line,total RNA rearranged at 60c"	chr6:31271076..31271175	26863196	MeRIP-seq:(Medium)	rs1050685	Functional Loss	SNV	"ICGC,COSMIC"	33..33	33	"thyroid neoplasm,bile_duct adenocarcinoma,biliary_tract adenocarcinoma,pancreas ductal_carcinoma,COCA,mouth squamous_cell_carcinoma,skin basal_cell_carcinoma,head_neck squamous_cell_carcinoma,large_intestine adenocarcinoma"	74	"biliary tract,gallbladder,pancreas,skin,head and neck,large intestine"
111647	RMVar_ID_111647	Human_SNP_ID_833316290	m1A	Human	chr19	-	8005597	8005597	8005597	GAGGAGCCGCTGCCGCCGTCGCCGTCGCCGCCACCGCCGCCACCGCTACCGAGGCCGAGCGGAGC	GAGGAGCCGCTGCCGCCGTCGCCGTCGCCGCCGCCGCCGCCACCGCTACCGAGGCCGAGCGGAGC	T	C	ELAVL1	Ensembl:ENSG00000066044	Protein coding	5'UTR	"GSE70485:GSM1972519,GSM1972520,GSM1972521,GSM1972522,GSM1972523,GSM1972524,GSM1972525"	"HEPG2 cell line,mRNA untreated"	chr19:8005445..8005650	26863196	MeRIP-seq:(Medium)	rs189171866	Functional Loss	SNV	ICGC	33..33	33	PAAD	1	-
110608	RMVar_ID_110608	Human_SNP_ID_802779538	m1A	Human	chr1	+	171540553	171540553	171540553	AAAAAACCTGTACTTAGAGATATGAAAGAGGAACGGGAACAGAGGAAGGAGAAAGAAGGAGAAAA	AAAAAACCTGTACTTAGAGATATGAAAGAGGATCGGGAACAGAGGAAGGAGAAAGAAGGAGAAAA	A	T	PRRC2C	Ensembl:ENSG00000117523	Protein coding	CDS	"GSE70485:GSM1972531,GSM1972532"	"HEPG2 cell line,mRNA heat shock 4h"	chr1:171540502..171540675	26863196	MeRIP-seq:(Medium)	-	Functional Loss	SNV	"TCGA,ICGC"	33..33	33	SKCM	2	-
111078	RMVar_ID_111078	Human_SNP_ID_852635207	m1A	Human	chr4	-	49092882	49092882	49092882	AATGGAATGGAATGGAATGGAGTGGAATCAACACGAATGGAAAGGAACGGAATGGAATGGAATGC	AATGGAATGGAATGGAATGGAGTGGAATCAACCCGAATGGAAAGGAACGGAATGGAATGGAATGC	T	G	-	-	Other	Unknown	"GSE70485:GSM1972531,GSM1972532"	"HEPG2 cell line,mRNA heat shock 4h"	chr4:49092817..49092946	26863196	MeRIP-seq:(Medium)	rs371292158	Functional Loss	SNV	ICGC	33..33	33	SKCA	1	-
111412	RMVar_ID_111412	Human_SNP_ID_832736998	m1A	Human	chr19	+	15113806	15113801	15113807	AGACTACGACCACGTGACGGGCAGTGACAGCGAGGACGAGGACGAGGAGGTCGGCGAGCCGAGGG	AGACTACGACCACGTGACGGGCAGTGAC______GACGAGGACGAGGAGGTCGGCGAGCCGAGGG	CAGCGAG	C	SYDE1	Ensembl:ENSG00000105137	Protein coding	CDS	"GSE70485:GSM1782888,GSM1782889,GSM1782890,GSM1782891"	"HeLa cell line,mRNA"	chr19:15113563..15114002	26863196	MeRIP-seq:(Medium)	-	Functional Loss	DEL	TCGA	29..34	33	SARC	1	-
113031	RMVar_ID_113031	Human_SNP_ID_826699530	m1A	Human	chr16	-	30893911	30893911	30893911	TGGCCGGCCGGACTGTACGGGCCGAGACCCGGAGCCGGGCCAAGGATGACATCAAGAAGGTGATG	TGGCCGGCCGGACTGTACGGGCCGAGACCCGGGGCCGGGCCAAGGATGACATCAAGAAGGTGATG	T	C	"AC135048.2,BCL7C"	"Ensembl:ENSG00000262721,Ensembl:ENSG00000099385"	"lincRNA,Protein coding"	"intron,CDS"	"GSE70485:GSM1782892,GSM1782893"	"HEPG2 cell line,total RNA rearranged at 50c"	chr16:30893876..30894050	26863196	MeRIP-seq:(Medium)	-	Functional Loss	SNV	COSMIC	33..33	33	large_intestine adenocarcinoma	2	large intestine
111070	RMVar_ID_111070	Human_SNP_ID_852307608	m1A	Human	chr4	-	173332083	173332083	173332083	GAAGATGAGGAGGAAGAGGATGAAGATGAAGAATAAATGGCTATCCTTTAATGATGCGTGTGGAA	GAAGATGAGGAGGAAGAGGATGAAGATGAAGATTAAATGGCTATCCTTTAATGATGCGTGTGGAA	T	A	HMGB2	Ensembl:ENSG00000164104	Protein coding	CDS	"GSE70485:GSM1972527,GSM1972528,GSM1972529,GSM1972530"	"HEPG2 cell line,mRNA Glucose starvation 4h"	chr4:173331926..173332259	26863196	MeRIP-seq:(Medium)	-	Functional Loss	SNV	"TCGA,ICGC,COSMIC"	33..33	33	"READ,rectum adenocarcinoma,large_intestine adenocarcinoma"	5	large intestine
111856	RMVar_ID_111856	Human_SNP_ID_833832001	m1A	Human	chr19	-	35720256	35720256	35720256	ACTTTTTTGGCCCTTGAAACAAACTTGATCACAAAGGGGAGCCCACCACCTCGGCCGCGGCCCCT	ACTTTTTTGGCCCTTGAAACAAACTTGATCACTAAGGGGAGCCCACCACCTCGGCCGCGGCCCCT	T	A	-	-	Other	Unknown	"GSE135403:GSM4007704,GSM4007705,GSM4007706,GSM4007707"	"HTR8/Svneo,Hypoxia IP"	chr19:35719946..35720795	32194978	MeRIP-seq:(Medium)	-	Functional Loss	SNV	"ICGC,COSMIC"	33..33	33	"LICA,liver neoplasm"	2	liver
113488	RMVar_ID_113488	Human_SNP_ID_849753786	m1A	Human	chr3	-	42600745	42600745	42600745	TGGCTGGCCTCCAGCCTGAGCGGGTCCCCGTGAGCAGAAGAGAAAGCACTGCCACTGCAGCCAAA	TGGCTGGCCTCCAGCCTGAGCGGGTCCCCGTGGGCAGAAGAGAAAGCACTGCCACTGCAGCCAAA	T	C	SEC22C	Ensembl:ENSG00000093183	Protein coding	intron	"GSE70485:GSM1972527,GSM1972528,GSM1972529,GSM1972530"	"HEPG2 cell line,mRNA Glucose starvation 4h"	chr3:42600696..42600786	26863196	MeRIP-seq:(Medium)	rs1320652299	Functional Loss	SNV	ICGC	33..33	33	ESCA	1	-
111958	RMVar_ID_111958	Human_SNP_ID_823861521	m1A	Human	chr15	+	41285231	41285230	41285231	TGTTTTTTTGTCTTTGTCTCATCCAGGAGAAGAAAAAAAATATCGGCCAGAGGAGAGGAACTAAC	TGTTTTTTTGTCTTTGTCTCATCCAGGAGAAG_AAAAAAATATCGGCCAGAGGAGAGGAACTAAC	GA	G	"OIP5-AS1,AC087721.2"	"Ensembl:ENSG00000247556,Ensembl:ENSG00000285920"	"lincRNA,Protein coding"	"exon,exon"	"GSE73941:GSM1906567,GSM1906568,GSM1906569,GSM1906570"	"HEK293T,ALKBH3 KO"	chr15:41285226..41285275	26863410	MeRIP-seq:(Medium)	rs1230954315	Functional Loss	DEL	ICGC	33..33	33	STAD	2	-
110983	RMVar_ID_110983	Human_SNP_ID_805997139	m1A	Human	chr1	-	6356393	6356384	6356393	GCTGAGGGTGCTGGGCAGGGCTGAGGGTGCTGAGGGTGCTGCCGCTGCTGCCTCGGGGCTCCCCT	GCTGAGGGTGCTGGGCAGGGCTGAGGGTGCTG_________CCGCTGCTGCCTCGGGGCTCCCCT	GCAGCACCCT	G	ACOT7	Ensembl:ENSG00000097021	Protein coding	intron	"GSE70485:GSM1972527,GSM1972528,GSM1972529,GSM1972530"	"HEPG2 cell line,mRNA Glucose starvation 4h"	chr1:6356391..6356637	26863196	MeRIP-seq:(Medium)	rs796908651	Functional Loss	DEL	ICGC	33..41	33	MALY	1	-
110358	RMVar_ID_110358	Human_SNP_ID_800617959	m1A	Human	chr1	+	154970402	154970402	154970402	CGTCCCCAGGCAGAGGAGGCAGGATGGGCCCCAGGGATGAAGCTGATGGGGAAGGCAGCTCCTCC	CGTCCCCAGGCAGAGGAGGCAGGATGGGCCCCGGGGATGAAGCTGATGGGGAAGGCAGCTCCTCC	A	G	-	-	Other	Unknown	"GSE70485:GSM1972519,GSM1972520,GSM1972521,GSM1972522,GSM1972523,GSM1972524,GSM1972525"	"HEPG2 cell line,mRNA untreated"	chr1:154970394..154970750	26863196	MeRIP-seq:(Medium)	-	Functional Loss	SNV	ICGC	33..33	33	ESCA	1	-
112564	RMVar_ID_112564	Human_SNP_ID_828821007	m1A	Human	chr17	-	6579726	6579726	6579726	GCTGCTACATAAAGGCTCTCTGAGGCGAGGCCATTTGTGTCACACTGGAGAAGGGATGGCACCAC	GCTGCTACATAAAGGCTCTCTGAGGCGAGGCCGTTTGTGTCACACTGGAGAAGGGATGGCACCAC	T	C	KIAA0753	Ensembl:ENSG00000198920	Protein coding	3'UTR	"GSM3896225,GSM3896226,GSM3896227,GSM3896228,GSM3896229,GSM3896230"	"HEK-293T cells,m1A-quant-seq"	-	31548705	m1A-quant-seq:(High)	rs3744720	Functional Loss	SNV	"ICGC,COSMIC"	33..33	33	"COCA,haematopoietic_and_lymphoid_tissue acute_myeloid_leukaemia"	6	haematopoietic and lymphoid tissue
110357	RMVar_ID_110357	Human_SNP_ID_800613978	m1A	Human	chr1	+	162784703	162784702	162784703	CAGTGGGGAATTGTTGAGTTGCTGTATCCTTTAAAAAAAAACAAAAAACTTGTTATTTTGAAAGA	CAGTGGGGAATTGTTGAGTTGCTGTATCCTTT_AAAAAAAACAAAAAACTTGTTATTTTGAAAGA	TA	T	DDR2	Ensembl:ENSG00000162733	Protein coding	3'UTR	"GSM3896225,GSM3896226,GSM3896227,GSM3896228,GSM3896229,GSM3896230"	"HEK-293T cells,m1A-quant-seq"	-	31548705	m1A-quant-seq:(High)	rs887936133	Functional Loss	DEL	ICGC	33..33	33	MELA	1	-
111747	RMVar_ID_111747	Human_SNP_ID_833579783	m1A	Human	chr19	+	29812733	29812733	29812733	GCGGGACACCATGAAGGAGGACGGCGGCGCGGAGTTCTCGGCTCGCTCCAGGAAGAGGAAGGCAA	GCGGGACACCATGAAGGAGGACGGCGGCGCGGGGTTCTCGGCTCGCTCCAGGAAGAGGAAGGCAA	A	G	CCNE1	Ensembl:ENSG00000105173	Protein coding	CDS	"GSE70485:GSM1972519,GSM1972520,GSM1972521,GSM1972522,GSM1972523,GSM1972524,GSM1972525"	"HEPG2 cell line,mRNA untreated"	chr19:29811982..29812994	26863196	MeRIP-seq:(Medium)	-	Functional Loss	SNV	COSMIC	33..33	33	thyroid neoplasm	3	head and neck
112410	RMVar_ID_112410	Human_SNP_ID_828308633	m1A	Human	chr17	+	73232249	73232249	73232249	AGCCGCTCGGGTGGACGCAGCCGGTGGCGAGTACCCCTCAGTCGGACCCGTACCACCACTACTTC	AGCCGCTCGGGTGGACGCAGCCGGTGGCGAGTTCCCCTCAGTCGGACCCGTACCACCACTACTTC	A	T	C17orf80	Ensembl:ENSG00000141219	Protein coding	5'UTR	"GSE70485:GSM1972527,GSM1972528,GSM1972529,GSM1972530"	"HEPG2 cell line,mRNA Glucose starvation 4h"	chr17:73232115..73232314	26863196	MeRIP-seq:(Medium)	-	Functional Loss	SNV	"TCGA,ICGC"	33..33	33	SKCM	2	-
113815	RMVar_ID_113815	Human_SNP_ID_862357210	m1A	Human	chr6	-	33672100	33672100	33672100	CCCAGCAGACAGGCTGGGGGCACTGAAGACGGACTGCTTGCGGCTCAGCACCATGGTGGACATCA	CCCAGCAGACAGGCTGGGGGCACTGAAGACGGTCTGCTTGCGGCTCAGCACCATGGTGGACATCA	T	A	-	-	Other	Unknown	"GSE135403:GSM4007704,GSM4007705,GSM4007706,GSM4007707"	"HTR8/Svneo,Hypoxia IP"	chr6:33672051..33672200	32194978	MeRIP-seq:(Medium)	-	Functional Loss	SNV	"TCGA,ICGC,COSMIC"	33..33	33	"CESC,cervix squamous_cell_carcinoma"	4	uterus
112298	RMVar_ID_112298	Human_SNP_ID_827951878	m1A	Human	chr17	-	15487617	15487617	15487617	GCAAAGATTTGCGTCTGTAGTGTGCATGTTTGAGGCACAACAAGGAGGCTACAGTGGCTGGGGCA	GCAAAGATTTGCGTCTGTAGTGTGCATGTTTGCGGCACAACAAGGAGGCTACAGTGGCTGGGGCA	T	G	"TVP23C-CDRT4,CDRT4"	"Ensembl:ENSG00000259024,Ensembl:ENSG00000239704"	"Protein coding,Protein coding"	"intron,intron"	"GSE70485:GSM1972531,GSM1972532"	"HEPG2 cell line,mRNA heat shock 4h"	chr17:15487566..15487716	26863196	MeRIP-seq:(Medium)	-	Functional Loss	SNV	"ICGC,COSMIC"	33..33	33	"LICA,liver neoplasm"	2	liver
112240	RMVar_ID_112240	Human_SNP_ID_844678324	m1A	Human	chr22	-	38485418	38485418	38485418	ATTGCCCTGCACATTTTCTTTTGTGCTTTTAAATGTTTCTTAAGTTGGAACAGGTTTCCTCGGGC	ATTGCCCTGCACATTTTCTTTTGTGCTTTTAAGTGTTTCTTAAGTTGGAACAGGTTTCCTCGGGC	T	C	DDX17	Ensembl:ENSG00000100201	Protein coding	3'UTR	"GSE123365:GSM3896231,GSM3896232,GSM3896233,GSM3896234,GSM3896235,GSM3896236"	"HEK-293T cells,m1A-IP-seq"	-	31548705	m1A-IP-seq:(High)	-	Functional Loss	SNV	ICGC	33..33	33	RECA	1	-
112094	RMVar_ID_112094	Human_SNP_ID_844035835	m1A	Human	chr22	-	50278660	50278660	50278660	GCGTCCGGGCTCCACAGCGCAGATCCTGTCGGACCTGGACCTGACGTCACAGCGGGAGGGCCGGT	GCGTCCGGGCTCCACAGCGCAGATCCTGTCGGGCCTGGACCTGACGTCACAGCGGGAGGGCCGGT	T	C	PLXNB2	Ensembl:ENSG00000196576	Protein coding	exon	"GSE135403:GSM4007704,GSM4007705,GSM4007706,GSM4007707"	"HTR8/Svneo,Hypoxia IP"	chr22:50278576..50278700	32194978	MeRIP-seq:(Medium)	-	Functional Loss	SNV	ICGC	33..33	33	STAD	1	-
110918	RMVar_ID_110918	Human_SNP_ID_805475408	m1A	Human	chr1	+	156935843	156935843	156935843	GAAACCTGACTCCGACTTGAGCAGACCAAGCAACATGCGGGTCTCCCCCCGGGCCTTGGCTGGAT	GAAACCTGACTCCGACTTGAGCAGACCAAGCAGCATGCGGGTCTCCCCCCGGGCCTTGGCTGGAT	A	G	-	-	Other	Unknown	"GSE135403:GSM4007704,GSM4007705,GSM4007706,GSM4007707"	"HTR8/Svneo,Hypoxia IP"	chr1:156935793..156935902	32194978	MeRIP-seq:(Medium)	-	Functional Loss	SNV	"ICGC,COSMIC"	33..33	33	"face Merkel_cell_carcinoma,COCA,skin Merkel_cell_carcinoma"	3	"skin,head and neck"
112326	RMVar_ID_112326	Human_SNP_ID_828021415	m1A	Human	chr17	-	30824548	30824548	30824548	GAGCTACCGGCGGGAGCTGGGTCACCGGCTTGAGGGGCTGCGTGAGGCGCGGAGGCAGGTCGGAG	GAGCTACCGGCGGGAGCTGGGTCACCGGCTTGGGGGGCTGCGTGAGGCGCGGAGGCAGGTCGGAG	T	C	CRLF3	Ensembl:ENSG00000176390	Protein coding	CDS	"GSE70485:GSM1782888,GSM1782889,GSM1782890,GSM1782891"	"HeLa cell line,mRNA"	chr17:30824526..30824681	26863196	MeRIP-seq:(Medium)	-	Functional Loss	SNV	COSMIC	33..33	33	thyroid neoplasm	1	head and neck
112053	RMVar_ID_112053	Human_SNP_ID_824974901	m1A	Human	chr15	-	40458649	40458649	40458649	GCACTTTGCAGGCCTTGGGCTTCTCAGGAACCAATGGGCGCTTACGAAGTGGGTAATTCTTGCGG	GCACTTTGCAGGCCTTGGGCTTCTCAGGAACCGATGGGCGCTTACGAAGTGGGTAATTCTTGCGG	T	C	-	-	Other	Unknown	"GSE135403:GSM4007704,GSM4007705,GSM4007706,GSM4007707"	"HTR8/Svneo,Hypoxia IP"	chr15:40458598..40459348	32194978	MeRIP-seq:(Medium)	-	Functional Loss	SNV	TCGA	33..33	33	GBM	1	-
111978	RMVar_ID_111978	Human_SNP_ID_824088045	m1A	Human	chr15	-	90974636	90974636	90974636	GTGAATGGGCAGAAATTCATGGAGTATGTGGCAGAACAATGGGAGATGCATCGATTGGAGAAAGA	GTGAATGGGCAGAAATTCATGGAGTATGTGGCGGAACAATGGGAGATGCATCGATTGGAGAAAGA	T	C	"AC068831.8,PRC1"	"Ensembl:ENSG00000284946,Ensembl:ENSG00000198901"	"Protein coding,Protein coding"	"3'UTR,CDS"	"GSE70485:GSM1972519,GSM1972520,GSM1972521,GSM1972522,GSM1972523,GSM1972524,GSM1972525;GSE70485:GSM1972531,GSM1972532"	"HEPG2 cell line,mRNA untreated;HEPG2 cell line,mRNA heat shock 4h"	chr15:90974539..90974678;chr15:90974532..90974675	26863196	MeRIP-seq:(Medium)	-	Functional Loss	SNV	COSMIC	33..33	33	kidney clear_cell_renal_cell_carcinoma	3	kidney
113427	RMVar_ID_113427	Human_SNP_ID_848853168	m1A	Human	chr3	-	12836135	12836135	12836135	TGGAAAGAGCTGCCCAACTGGCCATCAGAGTCACCAACCCCAATGCCAGGCTGCGCAGTGAAGAA	TGGAAAGAGCTGCCCAACTGGCCATCAGAGTCGCCAACCCCAATGCCAGGCTGCGCAGTGAAGAA	T	C	RPL32	Ensembl:ENSG00000144713	Protein coding	CDS	"GSE70485:GSM1782888,GSM1782889,GSM1782890,GSM1782891"	"HeLa cell line,mRNA"	chr3:12836084..12836194	26863196	MeRIP-seq:(Medium)	-	Functional Loss	SNV	COSMIC	33..33	33	"colon adenocarcinoma,large_intestine adenocarcinoma"	5	large intestine
110701	RMVar_ID_110701	Human_SNP_ID_803529097	m1A	Human	chr1	-	244862715	244862714	244862716	GCTCGTGTGTGTTTTAGGGGACGGCAAAACAGAACAGAAAGGCGGAGATAAAAAGAGGGGTGTTA	GCTCGTGTGTGTTTTAGGGGACGGCAAAACA__ACAGAAAGGCGGAGATAAAAAGAGGGGTGTTA	TTC	T	HNRNPU	Ensembl:ENSG00000153187	Protein coding	exon	"GSE73941:GSM1906577,GSM1906578,GSM1906579,GSM1906580"	"HEK293T,Starvation treatment"	chr1:244862704..244862788	26863410	MeRIP-seq:(Medium)	rs770849021	Functional Loss	DEL	ICGC	32..33	33	LICA	1	-
111811	RMVar_ID_111811	Human_SNP_ID_833729280	m1A	Human	chr19	+	10996375	10996375	10996375	AGGTCGCCAAGGAGAAAAAGAAGAAAAAGAAAAAGAAGGTGTGCTGGGCCTGGCATGGTGCCCGC	AGGTCGCCAAGGAGAAAAAGAAGAAAAAGAAATAGAAGGTGTGCTGGGCCTGGCATGGTGCCCGC	A	T	SMARCA4	Ensembl:ENSG00000127616	Protein coding	CDS	"GSE70485:GSM1972527,GSM1972528,GSM1972529,GSM1972530"	"HEPG2 cell line,mRNA Glucose starvation 4h"	chr19:10996162..11007950	26863196	MeRIP-seq:(Medium)	-	Functional Loss	SNV	COSMIC	33..33	33	lung adenocarcinoma	18	lung
113358	RMVar_ID_113358	Human_SNP_ID_847359488	m1A	Human	chr3	+	128910087	128910087	128910087	TGGCCAACATCCTCATCAACCTGTATGGCATGACGGCCGTGCTGTCGCGGGCCAGCCGCTCCATC	TGGCCAACATCCTCATCAACCTGTATGGCATGTCGGCCGTGCTGTCGCGGGCCAGCCGCTCCATC	A	T	ACAD9	Ensembl:ENSG00000177646	Protein coding	CDS	"GSE135403:GSM4007700,GSM4007701,GSM4007702,GSM4007703;GSE135403:GSM4007704,GSM4007705,GSM4007706,GSM4007707"	"HTR8/Svneo,Normoxia;HTR8/Svneo,Hypoxia IP"	chr3:128909964..128910150;chr3:128909915..128910122	32194978	MeRIP-seq:(Medium)	-	Functional Loss	SNV	ICGC	33..33	33	LICA	1	-
111713	RMVar_ID_111713	Human_SNP_ID_833485216	m1A	Human	chr19	+	1085579	1085579	1085579	CCATCTCTCTCCCCCCTCTCCTGTCTCTCCCCATCTCTCCTGTCTGTCCCTCCCCTTGTCTCTCC	CCATCTCTCTCCCCCCTCTCCTGTCTCTCCCCCTCTCTCCTGTCTGTCCCTCCCCTTGTCTCTCC	A	C	ARHGAP45	Ensembl:ENSG00000180448	Protein coding	intron	"GSE70485:GSM1782888,GSM1782889,GSM1782890,GSM1782891"	"HeLa cell line,mRNA"	chr19:1085430..1085668	26863196	MeRIP-seq:(Medium)	rs1489039298	Functional Loss	SNV	ICGC	33..33	33	LUSC	1	-
110400	RMVar_ID_110400	Human_SNP_ID_800963881	m1A	Human	chr1	-	244862732	244862732	244862732	GGCTTGGCCTTTATGGGGCTCGTGTGTGTTTTAGGGGACGGCAAAACAGAACAGAAAGGCGGAGA	GGCTTGGCCTTTATGGGGCTCGTGTGTGTTTTTGGGGACGGCAAAACAGAACAGAAAGGCGGAGA	T	A	HNRNPU	Ensembl:ENSG00000153187	Protein coding	intron	"GSE70485:GSM1782892,GSM1782893"	"HEPG2 cell line,total RNA rearranged at 50c"	chr1:244862651..244862752	26863196	MeRIP-seq:(Medium)	rs1411752390	Functional Loss	SNV	COSMIC	33..33	33	haematopoietic_and_lymphoid_tissue acute_myeloid_leukaemia	4	haematopoietic and lymphoid tissue
110903	RMVar_ID_110903	Human_SNP_ID_805322335	m1A	Human	chr1	-	149967425	149967425	149967425	TGTCTCCTCCAATGGTGGGGGTGGGGGGAGCAATGAGCACCCCCTGGAAATGCCCATCTGTGCCT	TGTCTCCTCCAATGGTGGGGGTGGGGGGAGCAGTGAGCACCCCCTGGAAATGCCCATCTGTGCCT	T	C	OTUD7B	Ensembl:ENSG00000264522	Protein coding	CDS	"GSE70485:GSM1972519,GSM1972520,GSM1972521,GSM1972522,GSM1972523,GSM1972524,GSM1972525"	"HEPG2 cell line,mRNA untreated"	chr1:149967376..149967458	26863196	MeRIP-seq:(Medium)	rs1553776847	Functional Loss	SNV	COSMIC	33..33	33	"mouth squamous_cell_carcinoma,large_intestine adenocarcinoma"	2	"head and neck,large intestine"
110336	RMVar_ID_110336	Human_SNP_ID_800462539	m1A	Human	chr1	+	180192202	180192202	180192202	GCACAGGCTGGAGACCAGCAGGTGCAAAGGACAAGCCTGGTGTGTGGGCAGCACTGAAAGAAGGC	GCACAGGCTGGAGACCAGCAGGTGCAAAGGACCAGCCTGGTGTGTGGGCAGCACTGAAAGAAGGC	A	C	QSOX1	Ensembl:ENSG00000116260	Protein coding	intron	"GSE70485:GSM1972527,GSM1972528,GSM1972529,GSM1972530"	"HEPG2 cell line,mRNA Glucose starvation 4h"	chr1:180192199..180192576	26863196	MeRIP-seq:(Medium)	-	Functional Loss	SNV	ICGC	33..33	33	MELA	1	-
110840	RMVar_ID_110840	Human_SNP_ID_804785492	m1A	Human	chr1	-	155933786	155933786	155933786	GCCCCACTTCTCTTCCTCCCGCCAGCGGCCCCAGGTGGGGAGGTCACCAGCAGTGGGGGAAGTCC	GCCCCACTTCTCTTCCTCCCGCCAGCGGCCCCCGGTGGGGAGGTCACCAGCAGTGGGGGAAGTCC	T	G	KHDC4	Ensembl:ENSG00000132680	Protein coding	CDS	"GSE70485:GSM1972531,GSM1972532"	"HEPG2 cell line,mRNA heat shock 4h"	chr1:155933740..155933870	26863196	MeRIP-seq:(Medium)	-	Functional Loss	SNV	ICGC	33..33	33	STAD	1	-
113929	RMVar_ID_113929	Human_SNP_ID_864014776	m1A	Human	chr6	-	31356259	31356259	31356259	GATCACCCAGCGCAAGTGGGAGGCGGCCCGTGAGGCGGAGCAGCGGAGAGCCTACCTGGAGGGCG	GATCACCCAGCGCAAGTGGGAGGCGGCCCGTGCGGCGGAGCAGCGGAGAGCCTACCTGGAGGGCG	T	G	HLA-B	Ensembl:ENSG00000234745	Protein coding	CDS	"GSE135403:GSM4007704,GSM4007705,GSM4007706,GSM4007707"	"HTR8/Svneo,Hypoxia IP"	chr6:31356151..31356450	32194978	MeRIP-seq:(Medium)	rs151341293	Functional Loss	SNV	COSMIC	33..33	33	breast metaplastic_carcinoma	2	breast
113239	RMVar_ID_113239	Human_SNP_ID_844995217	m1A	Human	chr3	+	49022909	49022909	49022909	GATCGTGGTGGTGGGGACTGGAGACCGGACCGAGAGGCTGCAGTCCCAGGTGCTTCAAGCCATGA	GATCGTGGTGGTGGGGACTGGAGACCGGACCGGGAGGCTGCAGTCCCAGGTGCTTCAAGCCATGA	A	G	NDUFAF3	Ensembl:ENSG00000178057	Protein coding	CDS	"GSE70485:GSM1782896,GSM1782897"	"HEPG2 cell line,total RNA Untreated, competitive elution"	chr3:49022876..49023000	26863196	MeRIP-seq:(Medium)	-	Functional Loss	SNV	"TCGA,ICGC,COSMIC"	33..33	33	"COAD,caecum adenocarcinoma,large_intestine adenocarcinoma"	6	"caecum,large intestine"
113326	RMVar_ID_113326	Human_SNP_ID_846883464	m1A	Human	chr3	-	182980489	182980489	182980489	AGGAGGAGGGGAGAGGCCTGGAGGACACCAACATGGTGAGGCACTGCGGCCGCCCGCCCGCCCTG	AGGAGGAGGGGAGAGGCCTGGAGGACACCAACTTGGTGAGGCACTGCGGCCGCCCGCCCGCCCTG	T	A	DCUN1D1	Ensembl:ENSG00000043093	Protein coding	start codon	"GSE70485:GSM1782892,GSM1782893"	"HEPG2 cell line,total RNA rearranged at 50c"	chr3:182980366..182980492	26863196	MeRIP-seq:(Medium)	-	Functional Loss	SNV	ICGC	33..33	33	STAD	1	-
112979	RMVar_ID_112979	Human_SNP_ID_826412284	m1A	Human	chr16	-	85799754	85799754	85799754	CTGGCGGCGCCGCACCGGCCACCTCCTGTCTCACCTGCCGCCACTGCCCGCCGCGACCGCCCTCT	CTGGCGGCGCCGCACCGGCCACCTCCTGTCTCCCCTGCCGCCACTGCCCGCCGCGACCGCCCTCT	T	G	-	-	Other	Unknown	"GSE70485:GSM1782896,GSM1782897;GSE70485:GSM1972527,GSM1972528,GSM1972529,GSM1972530;GSE70485:GSM1972531,GSM1972532"	"HEPG2 cell line,total RNA Untreated, competitive elution;HEPG2 cell line,mRNA Glucose starvation 4h;HEPG2 cell line,mRNA heat shock 4h"	chr16:85799626..85799863;chr16:85799651..85799854;chr16:85799651..85799828	26863196	MeRIP-seq:(Medium)	rs1029165692	Functional Loss	SNV	ICGC	33..33	33	BOCA	1	-
111488	RMVar_ID_111488	Human_SNP_ID_832896955	m1A	Human	chr19	-	5047627	5047627	5047627	GCTCCCCAAAGTGCAGGTAGTTGATGCTGTACAGGTCCATGTCCTCGGTGTGCCAGGCGAAGGTG	GCTCCCCAAAGTGCAGGTAGTTGATGCTGTACTGGTCCATGTCCTCGGTGTGCCAGGCGAAGGTG	T	A	-	-	Other	Unknown	"GSE70485:GSM1782896,GSM1782897"	"HEPG2 cell line,total RNA Untreated, competitive elution"	chr19:5047570..5047742	26863196	MeRIP-seq:(Medium)	-	Functional Loss	SNV	"TCGA,ICGC,COSMIC"	33..33	33	"CESC,cervix squamous_cell_carcinoma"	6	uterus
112354	RMVar_ID_112354	Human_SNP_ID_828142678	m1A	Human	chr17	-	42536301	42536301	42536301	CGCCCCCGGCCCCGGCCAGGAGAAGGACCCCCACCGCCGCGGCCACCGCCACCGCCTCCATGGTC	CGCCCCCGGCCCCGGCCAGGAGAAGGACCCCCCCCGCCGCGGCCACCGCCACCGCCTCCATGGTC	T	G	-	-	Other	Unknown	"GSE70485:GSM1782888,GSM1782889,GSM1782890,GSM1782891;GSE70485:GSM1972519,GSM1972520,GSM1972521,GSM1972522,GSM1972523,GSM1972524,GSM1972525;GSE70485:GSM1972527,GSM1972528,GSM1972529,GSM1972530"	"HeLa cell line,mRNA;HEPG2 cell line,mRNA untreated;HEPG2 cell line,mRNA Glucose starvation 4h"	chr17:42536251..42538341;chr17:42536251..42536946	26863196	MeRIP-seq:(Medium)	rs794726879	Functional Loss	SNV	ICGC	33..33	33	SKCA	1	-
113720	RMVar_ID_113720	Human_SNP_ID_823322563	m1A	Human	chr14	+	104729893	104729893	104729893	GTCGGCGTCGTGGGGAGGAGCGTGGCGTCGGCATGGTGGGGAGGAGCTGTGGGGTGGCAACCCAG	GTCGGCGTCGTGGGGAGGAGCGTGGCGTCGGCGTGGTGGGGAGGAGCTGTGGGGTGGCAACCCAG	A	G	ADSS1	Ensembl:ENSG00000185100	Protein coding	intron	"GSE70485:GSM1972519,GSM1972520,GSM1972521,GSM1972522,GSM1972523,GSM1972524,GSM1972525"	"HEPG2 cell line,mRNA untreated"	chr14:104729860..104730179	26863196	MeRIP-seq:(Medium)	rs80097179	Functional Loss	SNV	ICGC	33..33	33	THCA	1	-
111021	RMVar_ID_111021	Human_SNP_ID_806317093	m1A	Human	chr1	+	110246815	110246815	110246815	ACACATTTATTGGGTACAAGTGCAATTTTGCCACATGCCTAGTTGCACAGTAGTTATATCAGGGC	ACACATTTATTGGGTACAAGTGCAATTTTGCCTCATGCCTAGTTGCACAGTAGTTATATCAGGGC	A	T	KCNC4	Ensembl:ENSG00000116396	Protein coding	3'UTR	"GSE70485:GSM1972527,GSM1972528,GSM1972529,GSM1972530"	"HEPG2 cell line,mRNA Glucose starvation 4h"	chr1:110246777..110246887	26863196	MeRIP-seq:(Medium)	-	Functional Loss	SNV	ICGC	33..33	33	LICA	1	-
110592	RMVar_ID_110592	Human_SNP_ID_802630658	m1A	Human	chr1	-	45332073	45332073	45332073	TCAACCCTGTGCCTCTCAGGTGGAGCAGGAACAGCTCTTAGCCTCAGGGAGCCTGTCGGGCAGTC	TCAACCCTGTGCCTCTCAGGTGGAGCAGGAACTGCTCTTAGCCTCAGGGAGCCTGTCGGGCAGTC	T	A	"MUTYH,AL451136.1"	"Ensembl:ENSG00000132781,Ensembl:ENSG00000288208"	"Protein coding,Protein coding"	"intron,CDS"	"GSE135403:GSM4007704,GSM4007705,GSM4007706,GSM4007707"	"HTR8/Svneo,Hypoxia IP"	chr1:45332011..45332399	32194978	MeRIP-seq:(Medium)	-	Functional Loss	SNV	"TCGA,ICGC,COSMIC"	33..33	33	"HNSC,head_neck squamous_cell_carcinoma"	15	head and neck
112904	RMVar_ID_112904	Human_SNP_ID_826033779	m1A	Human	chr16	-	88534510	88534505	88534510	TCGGGGGGCAGTAGGGGCAGGCGGCGGCGGGCAGGCCGAGCGCGCCGGGCGGTGGCGCAGCGGGG	TCGGGGGGCAGTAGGGGCAGGCGGCGGCGGGC_____GAGCGCGCCGGGCGGTGGCGCAGCGGGG	CGGCCT	C	-	-	Other	Unknown	"GSE70485:GSM1972527,GSM1972528,GSM1972529,GSM1972530"	"HEPG2 cell line,mRNA Glucose starvation 4h"	chr16:88534283..88534682	26863196	MeRIP-seq:(Medium)	-	Functional Loss	DEL	ICGC	33..37	33	BRCA	1	-
111131	RMVar_ID_111131	Human_SNP_ID_854553329	m1A	Human	chr4	-	705867	705867	705867	CCCTCTGGGTCCCCCCCAAGAGGAGGAGAAAAAAGCCCGTCCGGAGTTTAAAACAAAGAGGCGGA	CCCTCTGGGTCCCCCCCAAGAGGAGGAGAAAATAGCCCGTCCGGAGTTTAAAACAAAGAGGCGGA	T	A	-	-	Other	Unknown	"GSE70485:GSM1782892,GSM1782893;GSE70485:GSM1782896,GSM1782897"	"HEPG2 cell line,total RNA rearranged at 50c;HEPG2 cell line,total RNA Untreated, competitive elution"	chr4:705834..705978;chr4:705824..706063	26863196	MeRIP-seq:(Medium)	-	Functional Loss	SNV	"ICGC,COSMIC"	33..33	33	"PRAD,prostate adenocarcinoma"	4	prostate
110335	RMVar_ID_110335	Human_SNP_ID_800448281	m1A	Human	chr1	-	231421270	231421270	231421270	AGTACATCGTGCCGTGCATGAACAAGCACGGCATCTGTGTGGTGGACGACTTCCTCGGCAAGGAG	AGTACATCGTGCCGTGCATGAACAAGCACGGCGTCTGTGTGGTGGACGACTTCCTCGGCAAGGAG	T	C	"EGLN1,AL445524.2"	"Ensembl:ENSG00000135766,Ensembl:ENSG00000287856"	"Protein coding,Protein coding"	"CDS,intron"	"GSE70485:GSM1972531,GSM1972532"	"HEPG2 cell line,mRNA heat shock 4h"	chr1:231421222..231421362	26863196	MeRIP-seq:(Medium)	rs760962608	Functional Loss	SNV	ICGC	33..33	33	LICA	2	-
112340	RMVar_ID_112340	Human_SNP_ID_828091132	m1A	Human	chr17	-	81665149	81665149	81665149	CTACCGCAGGACGGAGTCCAGGACGCAGCCGCAGCCTCCTTCCTTCACACCCCCTCACAGACTCC	CTACCGCAGGACGGAGTCCAGGACGCAGCCGCGGCCTCCTTCCTTCACACCCCCTCACAGACTCC	T	C	OXLD1	Ensembl:ENSG00000204237	Protein coding	3'UTR	"GSE70485:GSM1782896,GSM1782897"	"HEPG2 cell line,total RNA Untreated, competitive elution"	chr17:81665101..81665325	26863196	MeRIP-seq:(Medium)	-	Functional Loss	SNV	"TCGA,ICGC,COSMIC"	33..33	33	"STAD,stomach adenocarcinoma"	4	stomach
113472	RMVar_ID_113472	Human_SNP_ID_849579900	m1A	Human	chr3	+	194136248	194136248	194136248	CAGCGCTACTGATCACCAAGTAGCCACAAAATATAATAAACCCTCAGCACTTGCTCAGTAGTTTT	CAGCGCTACTGATCACCAAGTAGCCACAAAATCTAATAAACCCTCAGCACTTGCTCAGTAGTTTT	A	C	HES1	Ensembl:ENSG00000114315	Protein coding	exon	"GSE73941:GSM1906561,GSM1906562,GSM1906563,GSM1906564"	"HEK293T,Wild Type"	chr3:194136147..194136375	26863410	MeRIP-seq:(Medium)	-	Functional Loss	SNV	"TCGA,ICGC,COSMIC"	33..33	33	"READ,rectum adenocarcinoma,large_intestine adenocarcinoma"	3	large intestine
112471	RMVar_ID_112471	Human_SNP_ID_828503181	m1A	Human	chr17	+	39203079	39203079	39203079	AATGAGGATTTTGCGCCGGCTGCTCAGAAGATACCGTGAATCTAAGAAGATCGATCGCCACATGT	AATGAGGATTTTGCGCCGGCTGCTCAGAAGATGCCGTGAATCTAAGAAGATCGATCGCCACATGT	A	G	RPL19	Ensembl:ENSG00000108298	Protein coding	CDS	"GSE70485:GSM1972519,GSM1972520,GSM1972521,GSM1972522,GSM1972523,GSM1972524,GSM1972525"	"HEPG2 cell line,mRNA untreated"	chr17:39203030..39203140	26863196	MeRIP-seq:(Medium)	-	Functional Loss	SNV	"TCGA,ICGC,COSMIC"	33..33	33	"UCEC,endometrium endometrioid_carcinoma"	6	uterus
113096	RMVar_ID_113096	Human_SNP_ID_827098081	m1A	Human	chr16	+	67115033	67115032	67115034	GGTTAGTTGAACCAGGGATGAGCAGAAGAAACATAGCCTATTGGAGAGACTTGGAAAAGTTAGAG	GGTTAGTTGAACCAGGGATGAGCAGAAGAAAC__AGCCTATTGGAGAGACTTGGAAAAGTTAGAG	CAT	C	C16orf70	Ensembl:ENSG00000125149	Protein coding	intron	"GSE70485:GSM1972527,GSM1972528,GSM1972529,GSM1972530"	"HEPG2 cell line,mRNA Glucose starvation 4h"	chr16:67115021..67115104	26863196	MeRIP-seq:(Medium)	-	Functional Loss	DEL	ICGC	33..34	33	LICA	1	-
111496	RMVar_ID_111496	Human_SNP_ID_832916136	m1A	Human	chr19	+	2802442	2802442	2802442	CCCACCTCCCGACACCCCCACCTCCCAACACCAACACCTCCCGACACCCCCACCTCCCGACACCA	CCCACCTCCCGACACCCCCACCTCCCAACACCCACACCTCCCGACACCCCCACCTCCCGACACCA	A	C	THOP1	Ensembl:ENSG00000172009	Protein coding	intron	"GSE70485:GSM1972519,GSM1972520,GSM1972521,GSM1972522,GSM1972523,GSM1972524,GSM1972525"	"HEPG2 cell line,mRNA untreated"	chr19:2802435..2802614	26863196	MeRIP-seq:(Medium)	rs1347747747	Functional Loss	SNV	ICGC	33..33	33	SKCA	1	-
112088	RMVar_ID_112088	Human_SNP_ID_825467089	m1A	Human	chr15	-	45156825	45156825	45156825	GCCGATGAGAAACCCAGGGGAGGGTGAAGGGAACATGAGAAGGGAGGCAACATGGAGAGAGGGAG	GCCGATGAGAAACCCAGGGGAGGGTGAAGGGACCATGAGAAGGGAGGCAACATGGAGAGAGGGAG	T	G	AC051619.5	Ensembl:ENSG00000259539	lincRNA	intron	"GSE70485:GSM1972527,GSM1972528,GSM1972529,GSM1972530"	"HEPG2 cell line,mRNA Glucose starvation 4h"	chr15:45156774..45156883	26863196	MeRIP-seq:(Medium)	-	Functional Loss	SNV	ICGC	33..33	33	BRCA	1	-
110830	RMVar_ID_110830	Human_SNP_ID_804701658	m1A	Human	chr1	-	71080989	71080989	71080989	GGGTGGCTGTGCTGGTGGCGTTCAAGATGTCGACCAAGAATTTCCGAGTCAGTGACGGGGACTGG	GGGTGGCTGTGCTGGTGGCGTTCAAGATGTCGTCCAAGAATTTCCGAGTCAGTGACGGGGACTGG	T	A	ZRANB2	Ensembl:ENSG00000132485	Protein coding	CDS	"GSE70485:GSM1782888,GSM1782889,GSM1782890,GSM1782891;GSE70485:GSM1782892,GSM1782893;GSE70485:GSM1782896,GSM1782897;GSE70485:GSM1972519,GSM1972520,GSM1972521,GSM1972522,GSM1972523,GSM1972524,GSM1972525;GSE70485:GSM1972531,GSM1972532"	"HeLa cell line,mRNA;HEPG2 cell line,total RNA rearranged at 50c;HEPG2 cell line,total RNA Untreated, competitive elution;HEPG2 cell line,mRNA untreated;HEPG2 cell line,mRNA heat shock 4h"	chr1:71080880..71081050;chr1:71080874..71081005;chr1:71080863..71081025;chr1:71080885..71081025;chr1:71072101..71081025	26863196	MeRIP-seq:(Medium)	-	Functional Loss	SNV	ICGC	33..33	33	BOCA	1	-
110348	RMVar_ID_110348	Human_SNP_ID_800559374	m1A	Human	chr1	-	149886536	149886536	149886536	AAAGACGGCAAGAAGCGCAAGCGCAGCCGCAAAGAGAGCTACTCCATCTACGTGTACAAGGTGCT	AAAGACGGCAAGAAGCGCAAGCGCAGCCGCAAGGAGAGCTACTCCATCTACGTGTACAAGGTGCT	T	C	H2BC21	Ensembl:ENSG00000184678	Protein coding	CDS	"GSE70485:GSM1782894,GSM1782895;GSE70485:GSM1972533,GSM1972534"	"HEPG2 cell line,total RNA rearranged at 60c;HEPG2 cell line,total RNA Untreated"	chr1:149886273..149886675;chr1:149886302..149886675	26863196	MeRIP-seq:(Medium)	rs782404356	Functional Loss	SNV	"ICGC,COSMIC"	33..33	33	"LICA,liver neoplasm"	6	liver
113231	RMVar_ID_113231	Human_SNP_ID_827863820	m1A	Human	chr16	-	70664360	70664360	70664360	AGTTTGACAAGTCATCCACCATCCCGCGCAACAGCAACATCGCCCAGAACTACCGCCGCCTGATC	AGTTTGACAAGTCATCCACCATCCCGCGCAACGGCAACATCGCCCAGAACTACCGCCGCCTGATC	T	C	MTSS2	Ensembl:ENSG00000132613	Protein coding	CDS	"GSE70485:GSM1782888,GSM1782889,GSM1782890,GSM1782891;GSE70485:GSM1972519,GSM1972520,GSM1972521,GSM1972522,GSM1972523,GSM1972524,GSM1972525;GSE70485:GSM1972527,GSM1972528,GSM1972529,GSM1972530;GSE70485:GSM1972531,GSM1972532"	"HeLa cell line,mRNA;HEPG2 cell line,mRNA untreated;HEPG2 cell line,mRNA Glucose starvation 4h;HEPG2 cell line,mRNA heat shock 4h"	chr16:70664009..70664440;chr16:70663960..70664403;chr16:70664041..70664403;chr16:70664043..70664382	26863196	MeRIP-seq:(Medium)	-	Functional Loss	SNV	"TCGA,ICGC,COSMIC"	33..33	33	"STAD,stomach adenocarcinoma"	4	stomach
111527	RMVar_ID_111527	Human_SNP_ID_833006886	m1A	Human	chr19	+	44813340	44813340	44813340	ACGGGCAGCGCCTGGAGGTGCCCGTAGAGATGAACCCAGGTGAGCAGCGCAGGAGCGCGGCGGGA	ACGGGCAGCGCCTGGAGGTGCCCGTAGAGATGGACCCAGGTGAGCAGCGCAGGAGCGCGGCGGGA	A	G	BCAM	Ensembl:ENSG00000187244	Protein coding	CDS	"GSE70485:GSM1972527,GSM1972528,GSM1972529,GSM1972530"	"HEPG2 cell line,mRNA Glucose starvation 4h"	chr19:44813327..44813424	26863196	MeRIP-seq:(Medium)	-	Functional Loss	SNV	"ICGC,COSMIC"	33..33	33	"COCA,large_intestine adenocarcinoma"	3	large intestine
112685	RMVar_ID_112685	Human_SNP_ID_829295838	m1A	Human	chr17	-	7014164	7014164	7014164	ACAGTTGTAGCTGACTTGCTCGTAAAGGTTGTATATGTTCTGGGGGCCATTCCTGGGGGTGGGAA	ACAGTTGTAGCTGACTTGCTCGTAAAGGTTGTCTATGTTCTGGGGGCCATTCCTGGGGGTGGGAA	T	G	AC040977.2	Ensembl:ENSG00000267047	lincRNA	intron	"GSE70485:GSM1972527,GSM1972528,GSM1972529,GSM1972530"	"HEPG2 cell line,mRNA Glucose starvation 4h"	chr17:7014126..7014475	26863196	MeRIP-seq:(Medium)	-	Functional Loss	SNV	"TCGA,ICGC,COSMIC"	33..33	33	"UCEC,endometrium endometrioid_carcinoma"	9	uterus
111216	RMVar_ID_111216	Human_SNP_ID_832236066	m1A	Human	chr19	+	53441815	53441815	53441815	TTCATAATCACAGAGAGGAGTCTGCAATGCCGAGTGGAGGAAGGAGGAACCGGAGTGTGAGCAGT	TTCATAATCACAGAGAGGAGTCTGCAATGCCGTGTGGAGGAAGGAGGAACCGGAGTGTGAGCAGT	A	T	"TPM3P9,AC022137.3"	"Ensembl:ENSG00000241015,Ensembl:ENSG00000286261"	"Pseudogene,Protein coding"	"exon,intron"	"GSE70485:GSM1972531,GSM1972532"	"HEPG2 cell line,mRNA heat shock 4h"	chr19:53441795..53441998	26863196	MeRIP-seq:(Medium)	-	Functional Loss	SNV	TCGA	33..33	33	GBM	1	-
111685	RMVar_ID_111685	Human_SNP_ID_833419407	m1A	Human	chr19	-	12769981	12769981	12769981	GAGGGAGCTGCGGCGGCAGGTGCGGCAGCTGGAGGAACGCAACGCCGGCCACGCCGAGCGCACGC	GAGGGAGCTGCGGCGGCAGGTGCGGCAGCTGGTGGAACGCAACGCCGGCCACGCCGAGCGCACGC	T	A	HOOK2	Ensembl:ENSG00000095066	Protein coding	CDS	"GSE70485:GSM1972527,GSM1972528,GSM1972529,GSM1972530"	"HEPG2 cell line,mRNA Glucose starvation 4h"	chr19:12769930..12770024	26863196	MeRIP-seq:(Medium)	-	Functional Loss	SNV	ICGC	33..33	33	THCA	1	-
112755	RMVar_ID_112755	Human_SNP_ID_829600833	m1A	Human	chr17	-	21000918	21000918	21000918	AGCCTCCCAAGTAGCTGGGACTACAGGCATGCACCACCACGCCAGGCTAATTTTTGTATTTTTAG	AGCCTCCCAAGTAGCTGGGACTACAGGCATGCGCCACCACGCCAGGCTAATTTTTGTATTTTTAG	T	C	USP22	Ensembl:ENSG00000124422	Protein coding	3'UTR	"GSM3896225,GSM3896226,GSM3896227,GSM3896228,GSM3896229,GSM3896230"	"HEK-293T cells,m1A-quant-seq"	-	31548705	m1A-quant-seq:(High)	rs1127815	Functional Loss	SNV	ICGC	33..33	33	LAML	1	-
111398	RMVar_ID_111398	Human_SNP_ID_832686376	m1A	Human	chr19	+	42419520	42419520	42419520	GAATCCCTGGCAGAGGGCACTGGGGCAGGGGTAGGCCCACTGGGGCCGTGGGTAAGGACTAGGGG	GAATCCCTGGCAGAGGGCACTGGGGCAGGGGTGGGCCCACTGGGGCCGTGGGTAAGGACTAGGGG	A	G	LIPE-AS1	Ensembl:ENSG00000213904	lincRNA	intron	"GSE70485:GSM1972519,GSM1972520,GSM1972521,GSM1972522,GSM1972523,GSM1972524,GSM1972525"	"HEPG2 cell line,mRNA untreated"	chr19:42419506..42419582	26863196	MeRIP-seq:(Medium)	-	Functional Loss	SNV	ICGC	33..33	33	LUSC	1	-
110828	RMVar_ID_110828	Human_SNP_ID_804695975	m1A	Human	chr1	-	229625977	229625977	229625977	GGGCGCGGGGGCCCAGCTGAGCCGGCCGTCGGAGTGAGACCCTGCGGCAGAGACGACGGAGGCGG	GGGCGCGGGGGCCCAGCTGAGCCGGCCGTCGGGGTGAGACCCTGCGGCAGAGACGACGGAGGCGG	T	C	TAF5L	Ensembl:ENSG00000135801	Protein coding	5'UTR	"GSE70485:GSM1972531,GSM1972532"	"HEPG2 cell line,mRNA heat shock 4h"	chr1:229625862..229626133	26863196	MeRIP-seq:(Medium)	-	Functional Loss	SNV	ICGC	33..33	33	PBCA	1	-
111438	RMVar_ID_111438	Human_SNP_ID_832796133	m1A	Human	chr19	+	7559015	7559015	7559015	GGCTGACAAGGTAAAGGTTCCAGACATGGCTGAAATCCAGTCCCGCCTGGCCTACGTGTCCTGTG	GGCTGACAAGGTAAAGGTTCCAGACATGGCTGTAATCCAGTCCCGCCTGGCCTACGTGTCCTGTG	A	T	PNPLA6	Ensembl:ENSG00000032444	Protein coding	CDS	"GSE135403:GSM4007704,GSM4007705,GSM4007706,GSM4007707"	"HTR8/Svneo,Hypoxia IP"	chr19:7558964..7559114	32194978	MeRIP-seq:(Medium)	-	Functional Loss	SNV	TCGA	33..33	33	OV	1	-
111427	RMVar_ID_111427	Human_SNP_ID_832772101	m1A	Human	chr19	-	49679848	49679847	49679848	TACAAAATTCTAGGAGAGAGTAACAGGGAAAAAGGATTAGCTACTGGGAGTGGCTGTGGGAGGGC	TACAAAATTCTAGGAGAGAGTAACAGGGAAAA_GGATTAGCTACTGGGAGTGGCTGTGGGAGGGC	CT	C	-	-	Other	Unknown	"GSE70485:GSM1972519,GSM1972520,GSM1972521,GSM1972522,GSM1972523,GSM1972524,GSM1972525;GSE70485:GSM1972531,GSM1972532"	"HEPG2 cell line,mRNA untreated;HEPG2 cell line,mRNA heat shock 4h"	chr19:49679845..49679995;chr19:49679845..49679953	26863196	MeRIP-seq:(Medium)	-	Functional Loss	DEL	ICGC	33..33	33	BRCA	1	-
113236	RMVar_ID_113236	Human_SNP_ID_844948537	m1A	Human	chr3	+	98797038	98797035	98797038	GCCGTATATGTATCAGACATATAAATGTAGTAAAAAAAAAAAAAAAAAAAATAGAAAACCTCTAC	GCCGTATATGTATCAGACATATAAATGTAG___AAAAAAAAAAAAAAAAAATAGAAAACCTCTAC	GTAA	G	ST3GAL6	Ensembl:ENSG00000064225	Protein coding	intron	"GSE135403:GSM4007700,GSM4007701,GSM4007702,GSM4007703"	"HTR8/Svneo,Normoxia"	chr3:98796938..98797038	32194978	MeRIP-seq:(Medium)	-	Functional Loss	DEL	ICGC	31..33	33	SKCA	1	-
110330	RMVar_ID_110330	Human_SNP_ID_800425582	m1A	Human	chr1	+	95072852	95072852	95072852	GAAGCACTACCCATATTCGCAGGATTAGGAAAACCGCCACAGCTCCTGCGGCCGCAGCTAGAACG	GAAGCACTACCCATATTCGCAGGATTAGGAAACCCGCCACAGCTCCTGCGGCCGCAGCTAGAACG	A	C	-	-	Other	Unknown	"GSE70485:GSM1972519,GSM1972520,GSM1972521,GSM1972522,GSM1972523,GSM1972524,GSM1972525"	"HEPG2 cell line,mRNA untreated"	chr1:95072802..95072895	26863196	MeRIP-seq:(Medium)	rs773486977	Functional Loss	SNV	COSMIC	33..33	33	pancreas adenocarcinoma	1	pancreas
113986	RMVar_ID_113986	Human_SNP_ID_864825123	m1A	Human	chr6	+	29943364	29943364	29943364	GTACCGGCAGGACGCCTACGACGGCAAGGATTACATCGCCCTGAACGAGGACCTGCGCTCTTGGA	GTACCGGCAGGACGCCTACGACGGCAAGGATTGCATCGCCCTGAACGAGGACCTGCGCTCTTGGA	A	G	HLA-A	Ensembl:ENSG00000206503	Protein coding	CDS	"GSE70485:GSM1782894,GSM1782895"	"HEPG2 cell line,total RNA rearranged at 60c"	chr6:29943301..29943475	26863196	MeRIP-seq:(Medium)	-	Functional Loss	SNV	"TCGA,ICGC,COSMIC"	33..33	33	"COAD,caecum adenocarcinoma,colon adenocarcinoma,large_intestine adenocarcinoma"	17	"caecum,large intestine"
110653	RMVar_ID_110653	Human_SNP_ID_803144903	m1A	Human	chr1	-	156814009	156814009	156814009	TCTGATCCCTAACGGCGCCCTCCAGGAGCCGGACTTGCTGCCGCCACTTCCTGCTGGCCCAGCTC	TCTGATCCCTAACGGCGCCCTCCAGGAGCCGGGCTTGCTGCCGCCACTTCCTGCTGGCCCAGCTC	T	C	SH2D2A	Ensembl:ENSG00000027869	Protein coding	CDS	"GSE70485:GSM1972531,GSM1972532"	"HEPG2 cell line,mRNA heat shock 4h"	chr1:156813974..156814085	26863196	MeRIP-seq:(Medium)	-	Functional Loss	SNV	ICGC	33..33	33	PBCA	1	-
112731	RMVar_ID_112731	Human_SNP_ID_829491220	m1A	Human	chr17	-	48596397	48596396	48596397	AAAAACAGGCCGAGTGAAGGTGCTGGAAAGGGAGGGAGGACGCGAGGGGAAAGGCCTGTGGGGAG	AAAAACAGGCCGAGTGAAGGTGCTGGAAAGGG_GGGAGGACGCGAGGGGAAAGGCCTGTGGGGAG	CT	C	"HOXB3,HOXB6"	"Ensembl:ENSG00000120093,Ensembl:ENSG00000108511"	"Protein coding,Protein coding"	"intron,3'UTR"	"GSE70485:GSM1782888,GSM1782889,GSM1782890,GSM1782891"	"HeLa cell line,mRNA"	chr17:48596349..48596566	26863196	MeRIP-seq:(Medium)	-	Functional Loss	DEL	ICGC	33..33	33	PRAD	1	-
112085	RMVar_ID_112085	Human_SNP_ID_825452586	m1A	Human	chr15	-	100786385	100786383	100786385	TCACACACACATACACACGCACACTCACACACACGACACACACTCACACACATTCACACACATAA	TCACACACACATACACACGCACACTCACACAC__GACACACACTCACACACATTCACACACATAA	CGT	C	-	-	Other	Unknown	"GSE70485:GSM1972519,GSM1972520,GSM1972521,GSM1972522,GSM1972523,GSM1972524,GSM1972525"	"HEPG2 cell line,mRNA untreated"	chr15:100786166..100786441	26863196	MeRIP-seq:(Medium)	-	Functional Loss	DEL	ICGC	33..34	33	PBCA	1	-
111447	RMVar_ID_111447	Human_SNP_ID_832808142	m1A	Human	chr19	-	10489743	10489743	10489743	CAATCGTCTCCTTTATGCCGTGGGGGGCTTTGACGGGACAAACCGCCTTAATTCAGCTGAGTGTT	CAATCGTCTCCTTTATGCCGTGGGGGGCTTTGGCGGGACAAACCGCCTTAATTCAGCTGAGTGTT	T	C	KEAP1	Ensembl:ENSG00000079999	Protein coding	CDS	"GSE135403:GSM4007700,GSM4007701,GSM4007702,GSM4007703"	"HTR8/Svneo,Normoxia"	chr19:10489651..10489800	32194978	MeRIP-seq:(Medium)	-	Functional Loss	SNV	"TCGA,ICGC,COSMIC"	33..33	33	"lung adenocarcinoma,LUAD"	4	lung
113945	RMVar_ID_113945	Human_SNP_ID_864283772	m1A	Human	chr6	-	52995884	52995884	52995884	TTGGATGTGTCTGGAGTCTTGGAAGCTTGACTACCCTACGTTCTCCTACAAATGGACCTTGAGAG	TTGGATGTGTCTGGAGTCTTGGAAGCTTGACTCCCCTACGTTCTCCTACAAATGGACCTTGAGAG	T	G	-	-	Other	Unknown	"GSE135403:GSM4007700,GSM4007701,GSM4007702,GSM4007703"	"HTR8/Svneo,Normoxia"	chr6:52995826..52995925	32194978	MeRIP-seq:(Medium)	-	Functional Loss	SNV	ICGC	33..33	33	PRAD	1	-
111133	RMVar_ID_111133	Human_SNP_ID_854676481	m1A	Human	chr4	+	18021722	18021701	18021722	GCGGCGGCGGCGGCGGCAGCAGCGGCGGCGGCAGCGGCCATTCTCTCTCTTCCCTTGTCCATCTG	GCGGCGGCGGCG_____________________GCGGCCATTCTCTCTCTTCCCTTGTCCATCTG	GGCGGCAGCAGCGGCGGCGGCA	G	-	-	Other	Unknown	"GSE70485:GSM1972531,GSM1972532"	"HEPG2 cell line,mRNA heat shock 4h"	chr4:18021620..18021727	26863196	MeRIP-seq:(Medium)	rs777073080	Functional Loss	DEL	ICGC	13..33	33	KICH	1	-
111687	RMVar_ID_111687	Human_SNP_ID_833428866	m1A	Human	chr19	+	15432408	15432408	15432408	CCGGCAGGCGGGATTCCGACCTTCCCCTCCCCACACCCTCCCAAGCGCGGGCTCTTACCGGGCGC	CCGGCAGGCGGGATTCCGACCTTCCCCTCCCCCCACCCTCCCAAGCGCGGGCTCTTACCGGGCGC	A	C	"lnc-OR7C2-1,lnc-OR7C2-1:2"	"RNACentral:URS00008BA729,RNACentral:URS00008BA3BC"	"lincRNA,lincRNA"	"intron,intron"	"GSE73941:GSM1906561,GSM1906562,GSM1906563,GSM1906564"	"HEK293T,Wild Type"	chr19:15432403..15432656	26863410	MeRIP-seq:(Medium)	-	Functional Loss	SNV	ICGC	33..33	33	SKCA	1	-
113774	RMVar_ID_113774	Human_SNP_ID_831017634	m1A	Human	chr18	-	667577	667577	667577	TCACCATCACCATCACCATCACCATCACCATCACCATCTCCATCACCATCACCATCTCCATCACC	TCACCATCACCATCACCATCACCATCACCATCTCCATCTCCATCACCATCACCATCTCCATCACC	T	A	-	-	Other	Unknown	"GSE70485:GSM1972519,GSM1972520,GSM1972521,GSM1972522,GSM1972523,GSM1972524,GSM1972525"	"HEPG2 cell line,mRNA untreated"	chr18:667575..667683	26863196	MeRIP-seq:(Medium)	rs371737383	Functional Loss	SNV	ICGC	33..33	33	LUSC	1	-
113685	RMVar_ID_113685	Human_SNP_ID_822777526	m1A	Human	chr14	+	75084595	75084595	75084595	ACTAGAGGCTGGGTCTACAGGAGTCTGTTCCCAGGAGGCACCAGGAATCTGAATCTAAGTCAGGC	ACTAGAGGCTGGGTCTACAGGAGTCTGTTCCCGGGAGGCACCAGGAATCTGAATCTAAGTCAGGC	A	G	ZC2HC1C	Ensembl:ENSG00000119703	Protein coding	intron	"GSE135403:GSM4007700,GSM4007701,GSM4007702,GSM4007703"	"HTR8/Svneo,Normoxia"	chr14:75084545..75084918	32194978	MeRIP-seq:(Medium)	rs916880902	Functional Loss	SNV	COSMIC	33..33	33	prostate adenocarcinoma	1	prostate
110597	RMVar_ID_110597	Human_SNP_ID_802669722	m1A	Human	chr1	+	212791738	212791738	212791738	CCGCGAGCTCCTTGTCCCATGGAGGGTCAAGGACCACCAACTCAGGAGACCCCGCCATTTTTCGT	CCGCGAGCTCCTTGTCCCATGGAGGGTCAAGGTCCACCAACTCAGGAGACCCCGCCATTTTTCGT	A	T	-	-	Other	Unknown	"GSE70485:GSM1972519,GSM1972520,GSM1972521,GSM1972522,GSM1972523,GSM1972524,GSM1972525"	"HEPG2 cell line,mRNA untreated"	chr1:212791601..212791775	26863196	MeRIP-seq:(Medium)	-	Functional Loss	SNV	COSMIC	33..33	33	haematopoietic_and_lymphoid_tissue mantle_cell_lymphoma	3	haematopoietic and lymphoid tissue
112900	RMVar_ID_112900	Human_SNP_ID_826029788	m1A	Human	chr16	-	30123130	30123130	30123130	AACCGAGGGGGTCGGCCCGGGGGTCCCGGGGGAGGTGGAGATGGTGAAGGGGCAGCCGTTCGACG	AACCGAGGGGGTCGGCCCGGGGGTCCCGGGGGGGGTGGAGATGGTGAAGGGGCAGCCGTTCGACG	T	C	MAPK3	Ensembl:ENSG00000102882	Protein coding	CDS	"GSE70485:GSM1972531,GSM1972532"	"HEPG2 cell line,mRNA heat shock 4h"	chr16:30123041..30123201	26863196	MeRIP-seq:(Medium)	-	Functional Loss	SNV	ICGC	33..33	33	THCA	1	-
112778	RMVar_ID_112778	Human_SNP_ID_829710789	m1A	Human	chr17	+	45149245	45149245	45149245	AATATCAACACCAGCCTCAAACTAGCAACTGTACAGGTGCTGCTGCTGTCCAGGAAGAGCTGAAC	AATATCAACACCAGCCTCAAACTAGCAACTGTCCAGGTGCTGCTGCTGTCCAGGAAGAGCTGAAC	A	C	HEXIM1	Ensembl:ENSG00000186834	Protein coding	CDS	"GSE70485:GSM1782888,GSM1782889,GSM1782890,GSM1782891"	"HeLa cell line,mRNA"	chr17:45149195..45149383	26863196	MeRIP-seq:(Medium)	-	Functional Loss	SNV	"ICGC,COSMIC"	33..33	33	"kidney clear_cell_renal_cell_carcinoma,KIRC"	2	kidney
111847	RMVar_ID_111847	Human_SNP_ID_833814715	m1A	Human	chr19	-	41906790	41906790	41906790	CCCCAGGTGCCCCACTCACCTTCCTGGGCGGGAACCTCAAGTGCAGCCAGGCTGGGGGACAGAGT	CCCCAGGTGCCCCACTCACCTTCCTGGGCGGGCACCTCAAGTGCAGCCAGGCTGGGGGACAGAGT	T	G	-	-	Other	Unknown	"GSE135403:GSM4007704,GSM4007705,GSM4007706,GSM4007707"	"HTR8/Svneo,Hypoxia IP"	chr19:41906742..41907394	32194978	MeRIP-seq:(Medium)	-	Functional Loss	SNV	COSMIC	33..33	33	kidney clear_cell_renal_cell_carcinoma	5	kidney
113575	RMVar_ID_113575	Human_SNP_ID_821321416	m1A	Human	chr14	-	66013441	66013441	66013441	AGTTTGATGTTGTTGAAGGAGAAAAGGGTGCGAAGGCAGCAAATGTTACAGGTCCTGGTGGTGTT	AGTTTGATGTTGTTGAAGGAGAAAAGGGTGCGGAGGCAGCAAATGTTACAGGTCCTGGTGGTGTT	T	C	YBX1P1	Ensembl:ENSG00000224861	Pseudogene	exon	"GSE123365:GSM3896231,GSM3896232,GSM3896233,GSM3896234,GSM3896235,GSM3896236;GSM3896225,GSM3896226,GSM3896227,GSM3896228,GSM3896229,GSM3896230"	"HEK-293T cells,m1A-IP-seq;HEK-293T cells,m1A-quant-seq"	-	31548705	m1A-IP-seq&m1A-quant-seq:(High)	rs878979795	Functional Loss	SNV	"TCGA,ICGC"	33..33	33	"LAML,LUSC"	3	-
111060	RMVar_ID_111060	Human_SNP_ID_851855321	m1A	Human	chr4	-	76195866	76195866	76195866	CATTTTTGTAAATCTCCTTTTGGTTTTTTCCTAGAAAATTGTGTTAAGGAATGGTACTGAGGCAT	CATTTTTGTAAATCTCCTTTTGGTTTTTTCCTCGAAAATTGTGTTAAGGAATGGTACTGAGGCAT	T	G	SCARB2	Ensembl:ENSG00000138760	Protein coding	intron	"GSE135403:GSM4007704,GSM4007705,GSM4007706,GSM4007707"	"HTR8/Svneo,Hypoxia IP"	chr4:76195826..76195875	32194978	MeRIP-seq:(Medium)	-	Functional Loss	SNV	ICGC	33..33	33	LICA	1	-
110539	RMVar_ID_110539	Human_SNP_ID_802155754	m1A	Human	chr1	+	21847840	21847840	21847840	ACTCGATCCTGATCGGTGGGGAGACGCTGGGCACTGGGGACAGACGGGTGTGGACCACGCAGCCA	ACTCGATCCTGATCGGTGGGGAGACGCTGGGCGCTGGGGACAGACGGGTGTGGACCACGCAGCCA	A	G	-	-	Other	Unknown	"GSE135403:GSM4007704,GSM4007705,GSM4007706,GSM4007707"	"HTR8/Svneo,Hypoxia IP"	chr1:21847801..21847850	32194978	MeRIP-seq:(Medium)	-	Functional Loss	SNV	ICGC	33..33	33	PBCA	1	-
112008	RMVar_ID_112008	Human_SNP_ID_824444344	m1A	Human	chr15	+	43824568	43824568	43824568	GCGGTTGCTTCATGAGAGCGCTTGGGACCGACATGTTGATGGCAGCGACGGTGATTCCCGAAACT	GCGGTTGCTTCATGAGAGCGCTTGGGACCGACTTGTTGATGGCAGCGACGGTGATTCCCGAAACT	A	T	-	-	Other	Unknown	"GSE70485:GSM1782888,GSM1782889,GSM1782890,GSM1782891"	"HeLa cell line,mRNA"	chr15:43824490..43824656	26863196	MeRIP-seq:(Medium)	-	Functional Loss	SNV	COSMIC	33..33	33	pharynx nasopharyngeal_carcinoma	1	head and neck
113360	RMVar_ID_113360	Human_SNP_ID_847371045	m1A	Human	chr3	+	47870913	47870913	47870913	CAGGAGCAGAAGTATTGGTGGCCAGGCGGCTGAGCCGGGGGGTGGTGGAGCTGGGTTTGGCCGAG	CAGGAGCAGAAGTATTGGTGGCCAGGCGGCTGTGCCGGGGGGTGGTGGAGCTGGGTTTGGCCGAG	A	T	-	-	Other	Unknown	"GSE70485:GSM1972519,GSM1972520,GSM1972521,GSM1972522,GSM1972523,GSM1972524,GSM1972525;GSE70485:GSM1972527,GSM1972528,GSM1972529,GSM1972530"	"HEPG2 cell line,mRNA untreated;HEPG2 cell line,mRNA Glucose starvation 4h"	chr3:47870868..47871042;chr3:47870867..47871046	26863196	MeRIP-seq:(Medium)	-	Functional Loss	SNV	"TCGA,ICGC,COSMIC"	33..33	33	"kidney clear_cell_renal_cell_carcinoma,KIRC"	6	kidney
111277	RMVar_ID_111277	Human_SNP_ID_832399034	m1A	Human	chr19	+	5903723	5903723	5903723	AAAAACCTTCGGCGCCATAGCCCGCAATCTCGATCCCGCACCACGGACCCCGCCAGCTCGGGAAG	AAAAACCTTCGGCGCCATAGCCCGCAATCTCGCTCCCGCACCACGGACCCCGCCAGCTCGGGAAG	A	C	-	-	Other	Unknown	"GSE70485:GSM1972519,GSM1972520,GSM1972521,GSM1972522,GSM1972523,GSM1972524,GSM1972525"	"HEPG2 cell line,mRNA untreated"	chr19:5903295..5903787	26863196	MeRIP-seq:(Medium)	-	Functional Loss	SNV	COSMIC	33..33	33	prostate adenocarcinoma	3	prostate
112228	RMVar_ID_112228	Human_SNP_ID_844630050	m1A	Human	chr22	+	19766762	19766762	19766762	CATCCGCACCACCACCACCACCCCGTGAGTCCAGCCGCCGCGGCCGCCGCCGCCGCTGCCGCAGC	CATCCGCACCACCACCACCACCCCGTGAGTCCGGCCGCCGCGGCCGCCGCCGCCGCTGCCGCAGC	A	G	TBX1	Ensembl:ENSG00000184058	Protein coding	CDS	"GSE73941:GSM1906581,GSM1906582,GSM1906583,GSM1906584"	"HEK293T,untreat control"	chr22:19766662..19766763	26863410	MeRIP-seq:(Medium)	rs553461195	Functional Loss	SNV	"ICGC,COSMIC"	33..33	33	"lung squamous_cell_carcinoma,LUSC"	4	lung
113917	RMVar_ID_113917	Human_SNP_ID_863852419	m1A	Human	chr6	-	36596693	36596693	36596693	AAACATCTACAGTTAAAACCACAGATCCTTAGAAAGAACTCCATTAGAGAGGACAAGAGAGTTTA	AAACATCTACAGTTAAAACCACAGATCCTTAGGAAGAACTCCATTAGAGAGGACAAGAGAGTTTA	T	C	"RF00017-4575,RF00017-4630"	"RNACentral:URS0000918622,RNACentral:URS000096585E"	"SRP RNA,SRP RNA"	"intron,intron"	"GSE73941:GSM1906561,GSM1906562,GSM1906563,GSM1906564"	"HEK293T,Wild Type"	chr6:36596690..36596850	26863410	MeRIP-seq:(Medium)	rs60049609	Functional Loss	SNV	COSMIC	33..33	33	haematopoietic_and_lymphoid_tissue acute_myeloid_leukaemia	2	haematopoietic and lymphoid tissue
113507	RMVar_ID_113507	Human_SNP_ID_850098188	m1A	Human	chr3	+	187745338	187745338	187745338	GTAAAATAATGATCATGAGCAGCGGCGGCGGCAGCGGCACCAGCGGCAACAGCGGCGGCGGCGGC	GTAAAATAATGATCATGAGCAGCGGCGGCGGCGGCGGCACCAGCGGCAACAGCGGCGGCGGCGGC	A	G	AC072022.2	Ensembl:ENSG00000285938	Protein coding	CDS	"GSE70485:GSM1972531,GSM1972532"	"HEPG2 cell line,mRNA heat shock 4h"	chr3:187745327..187745428	26863196	MeRIP-seq:(Medium)	rs1342857303	Functional Loss	SNV	"ICGC,COSMIC"	33..33	33	"LICA,liver neoplasm"	3	liver
113775	RMVar_ID_113775	Human_SNP_ID_831081202	m1A	Human	chr18	-	76844273	76844273	76844273	CCAAATTGCTACCGCTTTAGGTCATCTCTACCACCCTTTCTCTACTTTTCCTTTTTTTTTTTTTT	CCAAATTGCTACCGCTTTAGGTCATCTCTACCCCCCTTTCTCTACTTTTCCTTTTTTTTTTTTTT	T	G	-	-	Other	Unknown	"GSE70485:GSM1972527,GSM1972528,GSM1972529,GSM1972530"	"HEPG2 cell line,mRNA Glucose starvation 4h"	chr18:76844265..76844501	26863196	MeRIP-seq:(Medium)	rs960951204	Functional Loss	SNV	ICGC	33..33	33	SKCA	1	-
112863	RMVar_ID_112863	Human_SNP_ID_825856072	m1A	Human	chr16	-	72787739	72787739	72787739	TTCACGTCCCCACCGGCGGCGGCGGCGGTGGCAGTGGCGGCGGCGGCGGCGGTGGCGGCGGCGGC	TTCACGTCCCCACCGGCGGCGGCGGCGGTGGCGGTGGCGGCGGCGGCGGCGGTGGCGGCGGCGGC	T	C	ZFHX3	Ensembl:ENSG00000140836	Protein coding	CDS	"GSE70485:GSM1782888,GSM1782889,GSM1782890,GSM1782891;GSE70485:GSM1782892,GSM1782893;GSE70485:GSM1782898,GSM1782899,GSM1782900,GSM1782901"	"HeLa cell line,mRNA;HEPG2 cell line,total RNA rearranged at 50c;HEK293T cell line,total RNA"	chr16:72787363..72787800;chr16:72787624..72787824;chr16:72787624..72787815	26863196	MeRIP-seq:(Medium)	rs200561133	Functional Loss	SNV	ICGC	33..33	33	THCA	1	-
112796	RMVar_ID_112796	Human_SNP_ID_829779266	m1A	Human	chr17	+	80468124	80468124	80468124	ATCAGATTAAGGAGTAAATGGGAACTACGTGGATTAGATTTGCGGCTGTGTCATCGACCTTTCTC	ATCAGATTAAGGAGTAAATGGGAACTACGTGGGTTAGATTTGCGGCTGTGTCATCGACCTTTCTC	A	G	-	-	Other	Unknown	"GSE70485:GSM1972531,GSM1972532"	"HEPG2 cell line,mRNA heat shock 4h"	chr17:80468073..80468239	26863196	MeRIP-seq:(Medium)	-	Functional Loss	SNV	ICGC	33..33	33	LICA	1	-
113711	RMVar_ID_113711	Human_SNP_ID_823180797	m1A	Human	chr14	+	52858176	52858176	52858176	TTTCAATTCATGGCCCTAAGGAATGTGTGACAAATTCAAGTTTATTATATCATAACATGATAGAT	TTTCAATTCATGGCCCTAAGGAATGTGTGACACATTCAAGTTTATTATATCATAACATGATAGAT	A	C	AL139317.5	Ensembl:ENSG00000285664	lincRNA	intron	"GSE135403:GSM4007700,GSM4007701,GSM4007702,GSM4007703"	"HTR8/Svneo,Normoxia"	chr14:52857964..52858213	32194978	MeRIP-seq:(Medium)	rs182640915	Functional Loss	SNV	"TCGA,ICGC,COSMIC"	33..33	33	"UCEC,endometrium endometrioid_carcinoma"	5	uterus
112292	RMVar_ID_112292	Human_SNP_ID_827922908	m1A	Human	chr17	-	44967992	44967992	44967992	ATCCCCGTGCTGGTGAGCTCGGGCGGCCCGGAAGGCCACTATGAGATGCTGGGCACCTGCCGCAT	ATCCCCGTGCTGGTGAGCTCGGGCGGCCCGGACGGCCACTATGAGATGCTGGGCACCTGCCGCAT	T	G	C1QL1	Ensembl:ENSG00000131094	Protein coding	CDS	"GSE70485:GSM1782888,GSM1782889,GSM1782890,GSM1782891"	"HeLa cell line,mRNA"	chr17:44967851..44968333	26863196	MeRIP-seq:(Medium)	rs1461774723	Functional Loss	SNV	COSMIC	33..33	33	large_intestine adenocarcinoma	1	large intestine
113806	RMVar_ID_113806	Human_SNP_ID_832154649	m1A	Human	chr18	+	79988389	79988389	79988389	CCAGCCGTTGTGCAGGTGCGGGAGCATGTACGACATGGCGGCCCGCGCGCTCGCCGCCGCCCAAG	CCAGCCGTTGTGCAGGTGCGGGAGCATGTACGGCATGGCGGCCCGCGCGCTCGCCGCCGCCCAAG	A	G	-	-	Other	Unknown	"GSE70485:GSM1972519,GSM1972520,GSM1972521,GSM1972522,GSM1972523,GSM1972524,GSM1972525;GSE70485:GSM1972527,GSM1972528,GSM1972529,GSM1972530"	"HEPG2 cell line,mRNA untreated;HEPG2 cell line,mRNA Glucose starvation 4h"	chr18:79988298..79988550;chr18:79988310..79988520	26863196	MeRIP-seq:(Medium)	-	Functional Loss	SNV	ICGC	33..33	33	THCA	1	-
110947	RMVar_ID_110947	Human_SNP_ID_805728573	m1A	Human	chr1	-	39883443	39883443	39883443	CTGCACGAGCAGTTCCCGTGGGCAGTGGGCTCAGGGGCCTGCAACGGACCCTACCTCTTGTAGTG	CTGCACGAGCAGTTCCCGTGGGCAGTGGGCTCTGGGGCCTGCAACGGACCCTACCTCTTGTAGTG	T	A	TRIT1	Ensembl:ENSG00000043514	Protein coding	CDS	"GSE70485:GSM1972519,GSM1972520,GSM1972521,GSM1972522,GSM1972523,GSM1972524,GSM1972525"	"HEPG2 cell line,mRNA untreated"	chr1:39883378..39883446	26863196	MeRIP-seq:(Medium)	-	Functional Loss	SNV	TCGA	33..33	33	COAD	1	-
112412	RMVar_ID_112412	Human_SNP_ID_828310008	m1A	Human	chr17	+	20232213	20232213	20232213	TGGGCTCTGACATTTTCAGGAGGAGACCGAGGAATGGAGGCGGTTCCAGGCGGATCTGCAGACCG	TGGGCTCTGACATTTTCAGGAGGAGACCGAGGTATGGAGGCGGTTCCAGGCGGATCTGCAGACCG	A	T	"SPECC1,AC004702.1"	"Ensembl:ENSG00000128487,Ensembl:ENSG00000263494"	"Protein coding,lincRNA"	"exon,intron"	"GSE70485:GSM1782896,GSM1782897"	"HEPG2 cell line,total RNA Untreated, competitive elution"	chr17:20232201..20232250	26863196	MeRIP-seq:(Medium)	-	Functional Loss	SNV	ICGC	33..33	33	THCA	1	-
111904	RMVar_ID_111904	Human_SNP_ID_833963622	m1A	Human	chr19	-	7519547	7519547	7519547	GGGTGTCGCTGTTAGGATCGAGAATCAGGGGTACGGGGCCAATCACATCTGGATCGAGGTCGAAA	GGGTGTCGCTGTTAGGATCGAGAATCAGGGGTGCGGGGCCAATCACATCTGGATCGAGGTCGAAA	T	C	L13712-001	RNACentral:URS0000334622	misc_RNA	intron	"GSE73941:GSM1906561,GSM1906562,GSM1906563,GSM1906564"	"HEK293T,Wild Type"	chr19:7519426..7519622	26863410	MeRIP-seq:(Medium)	rs1214676315	Functional Loss	SNV	"ICGC,COSMIC"	33..33	33	"COAD,colon adenocarcinoma,large_intestine adenocarcinoma"	2	large intestine
113769	RMVar_ID_113769	Human_SNP_ID_830897884	m1A	Human	chr18	+	11981565	11981565	11981565	GACGGGCGGCGGACTAGGCACAGAGCTGCGGGAGCAGGCACAGGGAGTGTGGAGCCTGGCGGCGG	GACGGGCGGCGGACTAGGCACAGAGCTGCGGGGGCAGGCACAGGGAGTGTGGAGCCTGGCGGCGG	A	G	IMPA2	Ensembl:ENSG00000141401	Protein coding	intron	"GSE70485:GSM1782888,GSM1782889,GSM1782890,GSM1782891;GSE70485:GSM1782898,GSM1782899,GSM1782900,GSM1782901;GSE70485:GSM1972519,GSM1972520,GSM1972521,GSM1972522,GSM1972523,GSM1972524,GSM1972525;GSE70485:GSM1972527,GSM1972528,GSM1972529,GSM1972530;GSE70485:GSM1972531,GSM1972532"	"HeLa cell line,mRNA;HEK293T cell line,total RNA;HEPG2 cell line,mRNA untreated;HEPG2 cell line,mRNA Glucose starvation 4h;HEPG2 cell line,mRNA heat shock 4h"	chr18:11981433..11981794;chr18:11981485..11981663;chr18:11981450..11981814;chr18:11981451..11981818;chr18:11981451..11981816	26863196	MeRIP-seq:(Medium)	-	Functional Loss	SNV	ICGC	33..33	33	LICA	1	-
110411	RMVar_ID_110411	Human_SNP_ID_801057608	m1A	Human	chr1	-	229271247	229271247	229271247	GCGTCTCGGTGGGGAAGGACCTGGGGCGGGGGACCGGAGGAGGGAGGGGCCCGACCGGTCCCCAC	GCGTCTCGGTGGGGAAGGACCTGGGGCGGGGGGCCGGAGGAGGGAGGGGCCCGACCGGTCCCCAC	T	C	-	-	Other	Unknown	"GSE73941:GSM1906567,GSM1906568,GSM1906569,GSM1906570"	"HEK293T,ALKBH3 KO"	chr1:229271151..229271350	26863410	MeRIP-seq:(Medium)	-	Functional Loss	SNV	ICGC	33..33	33	PBCA	1	-
112977	RMVar_ID_112977	Human_SNP_ID_826405030	m1A	Human	chr16	-	84618054	84618054	84618054	CCGTCCGCAGTGGAAGCCGCCGCCGCGCTCGCAGCTTGCAGGCGCCGCGTAGCCGTCGCCACCGC	CCGTCCGCAGTGGAAGCCGCCGCCGCGCTCGCCGCTTGCAGGCGCCGCGTAGCCGTCGCCACCGC	T	G	COTL1	Ensembl:ENSG00000103187	Protein coding	5'UTR	"GSE70485:GSM1782888,GSM1782889,GSM1782890,GSM1782891"	"HeLa cell line,mRNA"	chr16:84617778..84618077	26863196	MeRIP-seq:(Medium)	-	Functional Loss	SNV	"ICGC,COSMIC"	33..33	33	"PAAD,pancreas ductal_carcinoma"	3	pancreas
111598	RMVar_ID_111598	Human_SNP_ID_833191675	m1A	Human	chr19	+	11060125	11060125	11060125	AGGACCGGCTGAAGGGCGGCCGGCGGCGGCCGAGCCGAGGGTCCCGAGCCAAGCCGGTCGTGAGT	AGGACCGGCTGAAGGGCGGCCGGCGGCGGCCGGGCCGAGGGTCCCGAGCCAAGCCGGTCGTGAGT	A	G	SMARCA4	Ensembl:ENSG00000127616	Protein coding	CDS	"GSE70485:GSM1782894,GSM1782895"	"HEPG2 cell line,total RNA rearranged at 60c"	chr19:11060101..11060125	26863196	MeRIP-seq:(Medium)	-	Functional Loss	SNV	COSMIC	33..33	33	"colon adenocarcinoma,large_intestine adenocarcinoma"	18	large intestine
112028	RMVar_ID_112028	Human_SNP_ID_824772698	m1A	Human	chr15	-	66435104	66435104	66435104	TCAGTTCTCCCACCTTCTGCTTCTGGGTAAGAAAGGCCTCAAGGCGCTTTCGCTGCTGCTCATCA	TCAGTTCTCCCACCTTCTGCTTCTGGGTAAGATAGGCCTCAAGGCGCTTTCGCTGCTGCTCATCA	T	A	-	-	Other	Unknown	"GSE70485:GSM1782888,GSM1782889,GSM1782890,GSM1782891"	"HeLa cell line,mRNA"	chr15:66435053..66435135	26863196	MeRIP-seq:(Medium)	-	Functional Loss	SNV	COSMIC	33..33	33	"skin desmoplastic,face desmoplastic"	1	"skin,head and neck"
110304	RMVar_ID_110304	Human_SNP_ID_800250367	m1A	Human	chr1	+	202348859	202348859	202348859	GGCAGCAGCTGCCGAGGCCGGAGCAATGGCGGAACTGGAGCACCTAGGAGGGAAGCGGGCAGAGT	GGCAGCAGCTGCCGAGGCCGGAGCAATGGCGGTACTGGAGCACCTAGGAGGGAAGCGGGCAGAGT	A	T	PPP1R12B	Ensembl:ENSG00000077157	Protein coding	CDS	"GSE70485:GSM1782888,GSM1782889,GSM1782890,GSM1782891"	"HeLa cell line,mRNA"	chr1:202348748..202348961	26863196	MeRIP-seq:(Medium)	-	Functional Loss	SNV	ICGC	33..33	33	RECA	1	-
112294	RMVar_ID_112294	Human_SNP_ID_827944212	m1A	Human	chr17	-	28749333	28749333	28749333	GTTTAGCCAGCCCAGGGTCGCTCTGATCCAGCAGGGAGAAGGTGACACGGCGGGCAAAGGGCCAC	GTTTAGCCAGCCCAGGGTCGCTCTGATCCAGCTGGGAGAAGGTGACACGGCGGGCAAAGGGCCAC	T	A	RF00017-1166	RNACentral:URS00009832A9	SRP RNA	intron	"GSE70485:GSM1972531,GSM1972532"	"HEPG2 cell line,mRNA heat shock 4h"	chr17:28749284..28749443	26863196	MeRIP-seq:(Medium)	-	Functional Loss	SNV	COSMIC	33..33	33	kidney papillary_renal_cell_carcinoma	4	kidney
113552	RMVar_ID_113552	Human_SNP_ID_820986615	m1A	Human	chr14	+	102348625	102348625	102348625	CTCCAGATGCAGCCTGCTGTCGCTCTCCACATAGGGCTGGTGCAGCCACATGGACAGGTAGCTCA	CTCCAGATGCAGCCTGCTGTCGCTCTCCACATGGGGCTGGTGCAGCCACATGGACAGGTAGCTCA	A	G	-	-	Other	Unknown	"GSE135403:GSM4007704,GSM4007705,GSM4007706,GSM4007707"	"HTR8/Svneo,Hypoxia IP"	chr14:102348577..102348727	32194978	MeRIP-seq:(Medium)	-	Functional Loss	SNV	COSMIC	33..33	33	"colon adenocarcinoma,large_intestine adenocarcinoma"	3	large intestine
110426	RMVar_ID_110426	Human_SNP_ID_801175618	m1A	Human	chr1	+	26282392	26282362	26282392	GGGCCGGGACCGGGACCGGGACTGGGGCCGGGACCGGGACCGGGACAGGGACCAGGACTGAATTT	GGG______________________________CCGGGACCGGGACAGGGACCAGGACTGAATTT	GCCGGGACCGGGACCGGGACTGGGGCCGGGA	G	-	-	Other	Unknown	"GSE70485:GSM1972519,GSM1972520,GSM1972521,GSM1972522,GSM1972523,GSM1972524,GSM1972525"	"HEPG2 cell line,mRNA untreated"	chr1:26282346..26282463	26863196	MeRIP-seq:(Medium)	-	Functional Loss	DEL	ICGC	4..33	33	THCA	1	-
113831	RMVar_ID_113831	Human_SNP_ID_862607593	m1A	Human	chr6	-	143843407	143843407	143843407	GATGACACCCTCGAAGTCCGGCGGGGAGACCAAGGTCCAGCTGAAGGCCGCTTCTGTAGGCCTCA	GATGACACCCTCGAAGTCCGGCGGGGAGACCACGGTCCAGCTGAAGGCCGCTTCTGTAGGCCTCA	T	G	-	-	Other	Unknown	"GSE70485:GSM1782888,GSM1782889,GSM1782890,GSM1782891"	"HeLa cell line,mRNA"	chr6:143835882..143844617	26863196	MeRIP-seq:(Medium)	-	Functional Loss	SNV	"TCGA,ICGC"	33..33	33	UCEC	2	-
112967	RMVar_ID_112967	Human_SNP_ID_826342178	m1A	Human	chr16	-	15033345	15033345	15033345	CGGGCTGTGGCCGCAATGGTCTCCACGAGCTCAGCAGCATCGACGTTGTCGCTCGCCATGCCGAC	CGGGCTGTGGCCGCAATGGTCTCCACGAGCTCGGCAGCATCGACGTTGTCGCTCGCCATGCCGAC	T	C	-	-	Other	Unknown	"GSE70485:GSM1782888,GSM1782889,GSM1782890,GSM1782891"	"HeLa cell line,mRNA"	chr16:15033296..15033445	26863196	MeRIP-seq:(Medium)	rs902659863	Functional Loss	SNV	ICGC	33..33	33	SARC	1	-
110578	RMVar_ID_110578	Human_SNP_ID_802508381	m1A	Human	chr1	+	219173941	219173941	219173941	TCGGTTCTGCAGCGCTGTATCGTGTCGCCGGCAGGGAGGCATAGCGCCTCTCTGATCTTCCTGCA	TCGGTTCTGCAGCGCTGTATCGTGTCGCCGGCGGGGAGGCATAGCGCCTCTCTGATCTTCCTGCA	A	G	LYPLAL1	Ensembl:ENSG00000143353	Protein coding	exon	"GSE70485:GSM1782888,GSM1782889,GSM1782890,GSM1782891"	"HeLa cell line,mRNA"	chr1:219173892..219174012	26863196	MeRIP-seq:(Medium)	-	Functional Loss	SNV	COSMIC	33..33	33	kidney clear_cell_renal_cell_carcinoma	2	kidney
113355	RMVar_ID_113355	Human_SNP_ID_847273412	m1A	Human	chr3	+	43691034	43691032	43691034	GAGGAGGAGGAGGTGGACTCTGCCGACACCGGAGAGAGGTAAGCGCAGCCGGCAGGGGGCTTCGT	GAGGAGGAGGAGGTGGACTCTGCCGACACCG__GAGAGGTAAGCGCAGCCGGCAGGGGGCTTCGT	GGA	G	ABHD5	Ensembl:ENSG00000011198	Protein coding	intron	"GSE70485:GSM1972519,GSM1972520,GSM1972521,GSM1972522,GSM1972523,GSM1972524,GSM1972525"	"HEPG2 cell line,mRNA untreated"	chr3:43690924..43691262	26863196	MeRIP-seq:(Medium)	rs387906336	Functional Loss	DEL	TCGA	32..33	33	LUAD	1	-
111072	RMVar_ID_111072	Human_SNP_ID_852321891	m1A	Human	chr4	-	82356852	82356852	82356852	AGTAGCCATGTCGAAGGAACAATATCAGCAACAGCAACAGTGGGGATCTAGAGGAGGATTTGCAG	AGTAGCCATGTCGAAGGAACAATATCAGCAACTGCAACAGTGGGGATCTAGAGGAGGATTTGCAG	T	A	HNRNPD	Ensembl:ENSG00000138668	Protein coding	CDS	"GSE70485:GSM1782888,GSM1782889,GSM1782890,GSM1782891;GSE70485:GSM1972519,GSM1972520,GSM1972521,GSM1972522,GSM1972523,GSM1972524,GSM1972525;GSE70485:GSM1972531,GSM1972532"	"HeLa cell line,mRNA;HEPG2 cell line,mRNA untreated;HEPG2 cell line,mRNA heat shock 4h"	chr4:82356589..82356915;chr4:82356651..82356900;chr4:82356776..82356900	26863196	MeRIP-seq:(Medium)	-	Functional Loss	SNV	ICGC	33..33	33	THCA	1	-
113438	RMVar_ID_113438	Human_SNP_ID_849042886	m1A	Human	chr3	-	184321328	184321328	184321328	GGCTGGGATTCTGAAGGGCTATGCTCTGGGCCAGGCAGCCCTGGCCGGTCAGCAATGATTGCTCC	GGCTGGGATTCTGAAGGGCTATGCTCTGGGCCGGGCAGCCCTGGCCGGTCAGCAATGATTGCTCC	T	C	-	-	Other	Unknown	"GSE70485:GSM1782896,GSM1782897;GSE135403:GSM4007704,GSM4007705,GSM4007706,GSM4007707"	"HEPG2 cell line,total RNA Untreated, competitive elution;HTR8/Svneo,Hypoxia IP"	chr3:184321301..184321375;chr3:184321276..184321375	"2,686,319,632,194,970"	MeRIP-seq:(Medium)	-	Functional Loss	SNV	COSMIC	33..33	33	kidney clear_cell_renal_cell_carcinoma	13	kidney
111164	RMVar_ID_111164	Human_SNP_ID_855681019	m1A	Human	chr4	-	2747913	2747913	2747913	GAAATTGAGAGGCTGACTGAGCGACTAGAAGAAAAAGAGAGGGAGATGCAGCAGCTGCTGAGCCA	GAAATTGAGAGGCTGACTGAGCGACTAGAAGAGAAAGAGAGGGAGATGCAGCAGCTGCTGAGCCA	T	C	TNIP2	Ensembl:ENSG00000168884	Protein coding	5'UTR	"GSE70485:GSM1972531,GSM1972532"	"HEPG2 cell line,mRNA heat shock 4h"	chr4:2747782..2747989	26863196	MeRIP-seq:(Medium)	-	Functional Loss	SNV	ICGC	33..33	33	PRAD	1	-
113221	RMVar_ID_113221	Human_SNP_ID_827826917	m1A	Human	chr16	+	68236019	68236019	68236019	GCGGGGTCGGCCGCGGGGTCAGGGCCCGGGGGAGGGGGCGGCGGCGGCGGCGGAGTCATGGCCGC	GCGGGGTCGGCCGCGGGGTCAGGGCCCGGGGGGGGGGGCGGCGGCGGCGGCGGAGTCATGGCCGC	A	G	L13708-001	RNACentral:URS000039574C	misc_RNA	intron	"GSE70485:GSM1972531,GSM1972532"	"HEPG2 cell line,mRNA heat shock 4h"	chr16:68235979..68236091	26863196	MeRIP-seq:(Medium)	rs997886751	Functional Loss	SNV	ICGC	33..33	33	SKCA	1	-
110381	RMVar_ID_110381	Human_SNP_ID_800778862	m1A	Human	chr1	-	6197752	6197751	6197752	CTCTGTTATCATTTGTGTATTTTCTTAGAAAAAGCTTGTGGTGAAGGGGGGCAAAAAAAAGAAGC	CTCTGTTATCATTTGTGTATTTTCTTAGAAAA_GCTTGTGGTGAAGGGGGGCAAAAAAAAGAAGC	CT	C	"RPL22,AL031847.2"	"Ensembl:ENSG00000116251,Ensembl:ENSG00000285629"	"Protein coding,Protein coding"	"CDS,5'UTR"	"GSE70485:GSM1782896,GSM1782897"	"HEPG2 cell line,total RNA Untreated, competitive elution"	chr1:6197701..6197775	26863196	MeRIP-seq:(Medium)	-	Functional Loss	DEL	"TCGA,ICGC"	33..33	33	"STAD,LIHC,KIRP"	3	-
113851	RMVar_ID_113851	Human_SNP_ID_862827967	m1A	Human	chr6	+	112081172	112081172	112081172	AATACATCTCTCAGTGGTCCCTGCAGAATTTCATTCACTACCCCTTCTTCCATATCAATCAAGAC	AATACATCTCTCAGTGGTCCCTGCAGAATTTCCTTCACTACCCCTTCTTCCATATCAATCAAGAC	A	C	-	-	Other	Unknown	"GSE70485:GSM1972519,GSM1972520,GSM1972521,GSM1972522,GSM1972523,GSM1972524,GSM1972525"	"HEPG2 cell line,mRNA untreated"	chr6:112081049..112081246	26863196	MeRIP-seq:(Medium)	-	Functional Loss	SNV	COSMIC	33..33	33	kidney clear_cell_renal_cell_carcinoma	1	kidney
113187	RMVar_ID_113187	Human_SNP_ID_827579486	m1A	Human	chr16	+	66550045	66550045	66550045	AGCAGCGCAGCGCCCGGGCGGCCCAGCCCCGCAGCGGCCACAGCAGCATAGCCGGGCGAGCGGAT	AGCAGCGCAGCGCCCGGGCGGCCCAGCCCCGCGGCGGCCACAGCAGCATAGCCGGGCGAGCGGAT	A	G	AC010542.4	Ensembl:ENSG00000261519	lincRNA	exon	"GSE70485:GSM1972531,GSM1972532"	"HEPG2 cell line,mRNA heat shock 4h"	chr16:66549995..66550088	26863196	MeRIP-seq:(Medium)	rs779367525	Functional Loss	SNV	ICGC	33..33	33	ESCA	1	-
111567	RMVar_ID_111567	Human_SNP_ID_833104776	m1A	Human	chr19	-	6420146	6420146	6420146	CACGCTTTGCTTTTCTCCTTCTTTCTCCATCCAGTCATTGGCAGAGGAGGTGAACAAATTAACAA	CACGCTTTGCTTTTCTCCTTCTTTCTCCATCCGGTCATTGGCAGAGGAGGTGAACAAATTAACAA	T	C	KHSRP	Ensembl:ENSG00000088247	Protein coding	intron	"GSE70485:GSM1782888,GSM1782889,GSM1782890,GSM1782891"	"HeLa cell line,mRNA"	chr19:6420031..6420506	26863196	MeRIP-seq:(Medium)	-	Functional Loss	SNV	COSMIC	33..33	33	stomach intestinal_adenocarcinoma	2	stomach
110286	RMVar_ID_110286	Human_SNP_ID_800085737	m1A	Human	chr1	+	228341474	228341474	228341474	CAGCATCGACCTGAACGACCAGGTGGAGGGGGATGACCGCGCCTTCGAGGTGTGGCAGGAGCGGG	CAGCATCGACCTGAACGACCAGGTGGAGGGGGGTGACCGCGCCTTCGAGGTGTGGCAGGAGCGGG	A	G	OBSCN	Ensembl:ENSG00000154358	Protein coding	CDS	"GSE70485:GSM1782888,GSM1782889,GSM1782890,GSM1782891"	"HeLa cell line,mRNA"	chr1:228341449..228341527	26863196	MeRIP-seq:(Medium)	-	Functional Loss	SNV	"ICGC,COSMIC"	33..33	33	"kidney papillary_renal_cell_carcinoma,KIRP"	6	kidney
110960	RMVar_ID_110960	Human_SNP_ID_805816062	m1A	Human	chr1	-	1115830	1115830	1115830	CGCCGCCTCCCAACGAGCCTGGCCGCGGTCCTATGGGGGAAAGGCGCCCGGGCTGAGCGGGACGC	CGCCGCCTCCCAACGAGCCTGGCCGCGGTCCTTTGGGGGAAAGGCGCCCGGGCTGAGCGGGACGC	T	A	C1orf159	Ensembl:ENSG00000131591	Protein coding	intron	"GSE70485:GSM1782894,GSM1782895"	"HEPG2 cell line,total RNA rearranged at 60c"	chr1:1115828..1115965	26863196	MeRIP-seq:(Medium)	-	Functional Loss	SNV	ICGC	33..33	33	MELA	1	-
111555	RMVar_ID_111555	Human_SNP_ID_833067962	m1A	Human	chr19	+	11033366	11033366	11033366	CGAGGTGCGTGTGCTCCGCCTCTGCACCGTCAACAGCGTGGAGGAGAAGATCCTAGCTGCAGCCA	CGAGGTGCGTGTGCTCCGCCTCTGCACCGTCAGCAGCGTGGAGGAGAAGATCCTAGCTGCAGCCA	A	G	SMARCA4	Ensembl:ENSG00000127616	Protein coding	CDS	"GSE135403:GSM4007704,GSM4007705,GSM4007706,GSM4007707"	"HTR8/Svneo,Hypoxia IP"	chr19:11033276..11033400	32194978	MeRIP-seq:(Medium)	-	Functional Loss	SNV	COSMIC	33..33	33	mouth squamous_cell_carcinoma	18	head and neck
113079	RMVar_ID_113079	Human_SNP_ID_826975811	m1A	Human	chr16	-	54285501	54285501	54285501	CTTCTACCCGTATGGCCAGTACCAGTTCGGGGACCCGTCCCGTCCCAAGAACGCCACCAGGGAGA	CTTCTACCCGTATGGCCAGTACCAGTTCGGGGGCCCGTCCCGTCCCAAGAACGCCACCAGGGAGA	T	C	IRX3	Ensembl:ENSG00000177508	Protein coding	CDS	"GSE70485:GSM1782888,GSM1782889,GSM1782890,GSM1782891;GSE70485:GSM1972527,GSM1972528,GSM1972529,GSM1972530;GSE70485:GSM1972531,GSM1972532"	"HeLa cell line,mRNA;HEPG2 cell line,mRNA Glucose starvation 4h;HEPG2 cell line,mRNA heat shock 4h"	chr16:54285454..54285545;chr16:54285453..54285543;chr16:54285451..54285554	26863196	MeRIP-seq:(Medium)	-	Functional Loss	SNV	TCGA	33..33	33	COAD	1	-
113876	RMVar_ID_113876	Human_SNP_ID_863107544	m1A	Human	chr6	-	132816998	132816998	132816998	TTACGGGGTTTCCCCTCTCTGTCAATTTTACAAAGGCCTACCCATTCTCCTAGTTTCTTGTTGTC	TTACGGGGTTTCCCCTCTCTGTCAATTTTACAGAGGCCTACCCATTCTCCTAGTTTCTTGTTGTC	T	C	-	-	Other	Unknown	"GSE135403:GSM4007700,GSM4007701,GSM4007702,GSM4007703"	"HTR8/Svneo,Normoxia"	chr6:132816551..132817050	32194978	MeRIP-seq:(Medium)	rs767661348	Functional Loss	SNV	COSMIC	33..33	33	lung squamous_cell_carcinoma	1	lung
112915	RMVar_ID_112915	Human_SNP_ID_826078935	m1A	Human	chr16	+	75568040	75568040	75568040	ACAGTCCTGACCTCTCTTTACTTTCCCAGGTGATTGTGGAAAAGGTCTCAGGCTCTCAGATTGTT	ACAGTCCTGACCTCTCTTTACTTTCCCAGGTGCTTGTGGAAAAGGTCTCAGGCTCTCAGATTGTT	A	C	GABARAPL2	Ensembl:ENSG00000034713	Protein coding	CDS	"GSE70485:GSM1782888,GSM1782889,GSM1782890,GSM1782891"	"HeLa cell line,mRNA"	chr16:75568026..75568075	26863196	MeRIP-seq:(Medium)	-	Functional Loss	SNV	"ICGC,COSMIC"	33..33	33	"LICA,liver neoplasm"	5	liver
112892	RMVar_ID_112892	Human_SNP_ID_826001369	m1A	Human	chr16	+	68230848	68230847	68230849	TGATATTCTCTTAGCTGCAGGGTACCTTGGGTAGTAGGCTGTGTAGTTCAGGTAGAGTTGAGTGG	TGATATTCTCTTAGCTGCAGGGTACCTTGGGT__TAGGCTGTGTAGTTCAGGTAGAGTTGAGTGG	TAG	T	L13708-001	RNACentral:URS000039574C	misc_RNA	intron	"GSE70485:GSM1972519,GSM1972520,GSM1972521,GSM1972522,GSM1972523,GSM1972524,GSM1972525"	"HEPG2 cell line,mRNA untreated"	chr16:68230842..68230966	26863196	MeRIP-seq:(Medium)	-	Functional Loss	DEL	TCGA	33..34	33	BLCA	1	-
110327	RMVar_ID_110327	Human_SNP_ID_800419473	m1A	Human	chr1	-	45013188	45013188	45013188	CTCACCTGCAGAGTCAGTTCACAGCAGGCCTCAGGAGAGCGACACGTGCTGAAAAAGTCCTGGGC	CTCACCTGCAGAGTCAGTTCACAGCAGGCCTCCGGAGAGCGACACGTGCTGAAAAAGTCCTGGGC	T	G	-	-	Other	Unknown	"GSE135403:GSM4007700,GSM4007701,GSM4007702,GSM4007703"	"HTR8/Svneo,Normoxia"	chr1:45012945..45013375	32194978	MeRIP-seq:(Medium)	-	Functional Loss	SNV	"TCGA,ICGC"	33..33	33	SKCM	2	-
110317	RMVar_ID_110317	Human_SNP_ID_800375648	m1A	Human	chr1	+	19339407	19339407	19339407	TATTCTCAGGGAGAGATGGCGCTGTGCGGTCAATGATGCAGCTGTTATGTGACCTGTCGGGGAGG	TATTCTCAGGGAGAGATGGCGCTGTGCGGTCACTGATGCAGCTGTTATGTGACCTGTCGGGGAGG	A	C	-	-	Other	Unknown	"GSE70485:GSM1782888,GSM1782889,GSM1782890,GSM1782891;GSE70485:GSM1972527,GSM1972528,GSM1972529,GSM1972530"	"HeLa cell line,mRNA;HEPG2 cell line,mRNA Glucose starvation 4h"	chr1:19339218..19339560;chr1:19339126..19339531	26863196	MeRIP-seq:(Medium)	-	Functional Loss	SNV	ICGC	33..33	33	ESCA	1	-
112089	RMVar_ID_112089	Human_SNP_ID_825504489	m1A	Human	chr15	+	90970428	90970428	90970428	ATACTAACCTTGCTGCCAGAAGGAGGAAGTCGAGACACGGGGGAGTGGTAGACTGTCCCTCCAAA	ATACTAACCTTGCTGCCAGAAGGAGGAAGTCGTGACACGGGGGAGTGGTAGACTGTCCCTCCAAA	A	T	PRC1-AS1	Ensembl:ENSG00000258725	lincRNA	intron	"GSE135403:GSM4007700,GSM4007701,GSM4007702,GSM4007703"	"HTR8/Svneo,Normoxia"	chr15:90966236..90974059	32194978	MeRIP-seq:(Medium)	-	Functional Loss	SNV	"TCGA,ICGC,COSMIC"	33..33	33	"lung squamous_cell_carcinoma,LUSC"	5	lung
111626	RMVar_ID_111626	Human_SNP_ID_833253717	m1A	Human	chr19	-	39406912	39406912	39406912	TGCGGCGGGGACTCACCTCGTAGATGGCAGTCAGATCCATGGTGTAACGGTTGGCCATGAGGGGT	TGCGGCGGGGACTCACCTCGTAGATGGCAGTCTGATCCATGGTGTAACGGTTGGCCATGAGGGGT	T	A	-	-	Other	Unknown	"GSE70485:GSM1782888,GSM1782889,GSM1782890,GSM1782891"	"HeLa cell line,mRNA"	chr19:39406861..39407844	26863196	MeRIP-seq:(Medium)	-	Functional Loss	SNV	"ICGC,COSMIC"	33..33	33	"LICA,liver neoplasm"	3	liver
111553	RMVar_ID_111553	Human_SNP_ID_833063898	m1A	Human	chr19	-	14529651	14529651	14529651	GGCGGCTACTGCTCCGCGGCTGCTGCTGCCTAACTGCGCGGCACAGCACAGGCTCCCTACAGCGC	GGCGGCTACTGCTCCGCGGCTGCTGCTGCCTATCTGCGCGGCACAGCACAGGCTCCCTACAGCGC	T	A	DNAJB1	Ensembl:ENSG00000132002	Protein coding	5'UTR	"GSE70485:GSM1782888,GSM1782889,GSM1782890,GSM1782891;GSE70485:GSM1972527,GSM1972528,GSM1972529,GSM1972530"	"HeLa cell line,mRNA;HEPG2 cell line,mRNA Glucose starvation 4h"	chr19:14529576..14529770;chr19:14529576..14529783	26863196	MeRIP-seq:(Medium)	-	Functional Loss	SNV	"TCGA,ICGC,COSMIC"	33..33	33	"HNSC,head_neck squamous_cell_carcinoma"	3	head and neck
111431	RMVar_ID_111431	Human_SNP_ID_832777222	m1A	Human	chr19	-	879659	879659	879659	GCACGTGGGGCTGGGGCTGGTGGGCATTGACAACCAGGGGAACGTGAGCTGCTGGGGCACGTGGG	GCACGTGGGGCTGGGGCTGGTGGGCATTGACAGCCAGGGGAACGTGAGCTGCTGGGGCACGTGGG	T	C	MED16	Ensembl:ENSG00000175221	Protein coding	intron	"GSE70485:GSM1782898,GSM1782899,GSM1782900,GSM1782901"	"HEK293T cell line,total RNA"	chr19:879656..879808	26863196	MeRIP-seq:(Medium)	rs28414042	Functional Loss	SNV	"ICGC,COSMIC"	33..33	33	"haematopoietic_and_lymphoid_tissue mycosis_fungoides-Sezary_syndrome,PBCA,skin mycosis_fungoides-Sezary_syndrome"	8	"skin,haematopoietic and lymphoid tissue"
112059	RMVar_ID_112059	Human_SNP_ID_825063927	m1A	Human	chr15	-	31634511	31634511	31634511	CAGACAGAGGCATGGTGGGTGGAGACGGGTGGAGAACATCCCGGCAGAACACAGAGCACGTGCTG	CAGACAGAGGCATGGTGGGTGGAGACGGGTGGGGAACATCCCGGCAGAACACAGAGCACGTGCTG	T	C	OTUD7A	Ensembl:ENSG00000169918	Protein coding	intron	"GSE70485:GSM1972519,GSM1972520,GSM1972521,GSM1972522,GSM1972523,GSM1972524,GSM1972525"	"HEPG2 cell line,mRNA untreated"	chr15:31634509..31634574	26863196	MeRIP-seq:(Medium)	-	Functional Loss	SNV	ICGC	33..33	33	MELA	1	-
112975	RMVar_ID_112975	Human_SNP_ID_826391632	m1A	Human	chr16	+	727510	727510	727510	GGAGCAGGCACCGGTGGCCGAGCTCCGTGACCATGAAGGTCAAGGTCATCCCCGTGCTCGAGGAC	GGAGCAGGCACCGGTGGCCGAGCTCCGTGACCGTGAAGGTCAAGGTCATCCCCGTGCTCGAGGAC	A	G	HAGHL	Ensembl:ENSG00000103253	Protein coding	start codon	"GSE70485:GSM1972527,GSM1972528,GSM1972529,GSM1972530"	"HEPG2 cell line,mRNA Glucose starvation 4h"	chr16:727067..728104	26863196	MeRIP-seq:(Medium)	-	Functional Loss	SNV	ICGC	33..33	33	LICA	1	-
110834	RMVar_ID_110834	Human_SNP_ID_804758119	m1A	Human	chr1	+	228635618	228635618	228635618	GCGCGCTCGCACGCGCGCGCGCGGACACACACACACACAGACACACACGCACACACGCACGCGCA	GCGCGCTCGCACGCGCGCGCGCGGACACACACGCACACAGACACACACGCACACACGCACGCGCA	A	G	-	-	Other	Unknown	"GSE70485:GSM1782892,GSM1782893;GSE70485:GSM1782894,GSM1782895;GSE70485:GSM1972533,GSM1972534"	"HEPG2 cell line,total RNA rearranged at 50c;HEPG2 cell line,total RNA rearranged at 60c;HEPG2 cell line,total RNA Untreated"	chr1:228635551..228635650;chr1:228635576..228635650;chr1:228635513..228635701	26863196	MeRIP-seq:(Medium)	rs199818102	Functional Loss	SNV	ICGC	33..33	33	SKCA	4	-
110958	RMVar_ID_110958	Human_SNP_ID_805791119	m1A	Human	chr1	-	1338371	1338371	1338371	TGGAGGGCTTCAAGGAGCGGCGGGAGGCCCGGAAGTACGCCAGCAGCTTGCTGAAGCACGGCTTC	TGGAGGGCTTCAAGGAGCGGCGGGAGGCCCGGGAGTACGCCAGCAGCTTGCTGAAGCACGGCTTC	T	C	DVL1	Ensembl:ENSG00000107404	Protein coding	CDS	"GSE70485:GSM1972519,GSM1972520,GSM1972521,GSM1972522,GSM1972523,GSM1972524,GSM1972525"	"HEPG2 cell line,mRNA untreated"	chr1:1338251..1338512	26863196	MeRIP-seq:(Medium)	-	Functional Loss	SNV	"TCGA,ICGC,COSMIC"	33..33	33	"STAD,stomach adenocarcinoma"	5	stomach
110603	RMVar_ID_110603	Human_SNP_ID_802740250	m1A	Human	chr1	-	77949280	77949280	77949280	TTTTTTTCAAAGGTCAGGCAGTTCCTGCTCCGACTGGGGCTCCTCCAGGTGGTCAGCCAGATTAT	TTTTTTTCAAAGGTCAGGCAGTTCCTGCTCCGGCTGGGGCTCCTCCAGGTGGTCAGCCAGATTAT	T	C	FUBP1	Ensembl:ENSG00000162613	Protein coding	exon	"GSE135403:GSM4007704,GSM4007705,GSM4007706,GSM4007707"	"HTR8/Svneo,Hypoxia IP"	chr1:77949232..77955336	32194978	MeRIP-seq:(Medium)	rs587778376	Functional Loss	SNV	COSMIC	33..33	33	"stomach adenocarcinoma,skin squamous_cell_carcinoma"	4	"skin,stomach"
113973	RMVar_ID_113973	Human_SNP_ID_864678821	m1A	Human	chr6	+	15627467	15627467	15627467	TCCCAGTGCGCAGAAAGCATGACCACCTCGCTATCCACCAGCTGCAGCACACAAGAAGGGGGGTA	TCCCAGTGCGCAGAAAGCATGACCACCTCGCTGTCCACCAGCTGCAGCACACAAGAAGGGGGGTA	A	G	-	-	Other	Unknown	"GSE70485:GSM1782888,GSM1782889,GSM1782890,GSM1782891"	"HeLa cell line,mRNA"	chr6:15627417..15627523	26863196	MeRIP-seq:(Medium)	rs1238265151	Functional Loss	SNV	"ICGC,COSMIC"	33..33	33	"LICA,liver hepatocellular_carcinoma"	5	liver
111314	RMVar_ID_111314	Human_SNP_ID_832481020	m1A	Human	chr19	-	39398842	39398842	39398842	CCTAGGGTTTCCTTGCAGACGTGGGGTCCAGGACAGGAGGCCATGGAGTGCGAATGTGGGAACCA	CCTAGGGTTTCCTTGCAGACGTGGGGTCCAGGCCAGGAGGCCATGGAGTGCGAATGTGGGAACCA	T	G	-	-	Other	Unknown	"GSE70485:GSM1782888,GSM1782889,GSM1782890,GSM1782891"	"HeLa cell line,mRNA"	chr19:39398800..39398901	26863196	MeRIP-seq:(Medium)	-	Functional Loss	SNV	ICGC	33..33	33	PAAD	1	-
112364	RMVar_ID_112364	Human_SNP_ID_828173001	m1A	Human	chr17	+	76021513	76021513	76021513	TCCACGTGCTGCAGCTGGGTCTCCTGGCAGATACACAGGTTCAGGAAGTTCTGCCACTCCATCTT	TCCACGTGCTGCAGCTGGGTCTCCTGGCAGATGCACAGGTTCAGGAAGTTCTGCCACTCCATCTT	A	G	-	-	Other	Unknown	"GSE70485:GSM1972531,GSM1972532"	"HEPG2 cell line,mRNA heat shock 4h"	chr17:76021482..76021566	26863196	MeRIP-seq:(Medium)	rs193119748	Functional Loss	SNV	"ICGC,COSMIC"	33..33	33	"colon adenocarcinoma,COCA,mouth squamous_cell_carcinoma,liver neoplasm,large_intestine adenocarcinoma,bladder transitional_cell_carcinoma,urinary_tract transitional_cell_carcinoma"	20	"liver,bladder,urinary tract,head and neck,large intestine"
113196	RMVar_ID_113196	Human_SNP_ID_827643059	m1A	Human	chr16	+	88715073	88715073	88715073	GTTGCAGCCCTCACTGGACCCCCTGCCGCCGTACATCCTGGCTGAGGCCCAGCTCCGCACACAGA	GTTGCAGCCCTCACTGGACCCCCTGCCGCCGTGCATCCTGGCTGAGGCCCAGCTCCGCACACAGA	A	G	CTU2	Ensembl:ENSG00000174177	Protein coding	3'UTR	"GSE135403:GSM4007704,GSM4007705,GSM4007706,GSM4007707"	"HTR8/Svneo,Hypoxia IP"	chr16:88714608..88715287	32194978	MeRIP-seq:(Medium)	-	Functional Loss	SNV	COSMIC	33..33	33	"colon adenocarcinoma,large_intestine adenocarcinoma"	6	large intestine
113225	RMVar_ID_113225	Human_SNP_ID_827844177	m1A	Human	chr16	-	84618026	84618026	84618026	TCGCAGCTTGCAGGCGCCGCGTAGCCGTCGCCACCGCCGCCAGCCCGTGCGCCCTCGGCGCGTAC	TCGCAGCTTGCAGGCGCCGCGTAGCCGTCGCCGCCGCCGCCAGCCCGTGCGCCCTCGGCGCGTAC	T	C	COTL1	Ensembl:ENSG00000103187	Protein coding	5'UTR	"GSE70485:GSM1782892,GSM1782893;GSE70485:GSM1972527,GSM1972528,GSM1972529,GSM1972530;GSE70485:GSM1972531,GSM1972532"	"HEPG2 cell line,total RNA rearranged at 50c;HEPG2 cell line,mRNA Glucose starvation 4h;HEPG2 cell line,mRNA heat shock 4h"	chr16:84617851..84618075;chr16:84617803..84618075;chr16:84617788..84618075	26863196	MeRIP-seq:(Medium)	rs959891765	Functional Loss	SNV	ICGC	33..33	33	PBCA	1	-
110617	RMVar_ID_110617	Human_SNP_ID_802863979	m1A	Human	chr1	-	149070991	149070991	149070991	AAATCACATTTGAGGAAGACAAAGTCGACTCAACTCTCATTGGCTCATCCTCTCATGTTGAACGG	AAATCACATTTGAGGAAGACAAAGTCGACTCAGCTCTCATTGGCTCATCCTCTCATGTTGAACGG	T	C	NBPF9	Ensembl:ENSG00000269713	Protein coding	CDS	"GSM3896225,GSM3896226,GSM3896227,GSM3896228,GSM3896229,GSM3896230"	"HEK-293T cells,m1A-quant-seq"	-	31548705	m1A-quant-seq:(High)	rs797023053	Functional Loss	SNV	COSMIC	33..33	33	"prostate adenocarcinoma,bile_duct adenocarcinoma,biliary_tract adenocarcinoma,kidney clear_cell_renal_cell_carcinoma,head_neck squamous_cell_carcinoma,large_intestine adenocarcinoma,haematopoietic_and_lymphoid_tissue acute_myeloid_leukaemia,liver hepatocellular_carcinoma"	224	"biliary tract,kidney,gallbladder,liver,head and neck,prostate,large intestine,haematopoietic and lymphoid tissue"
113787	RMVar_ID_113787	Human_SNP_ID_831673641	m1A	Human	chr18	-	12308618	12308618	12308618	ACCCAGAGCCCGGGACGCCGCCACCCGCGCCCACCCCAGGCGCCCCGGCGGCCGAATTCCAGGCG	ACCCAGAGCCCGGGACGCCGCCACCCGCGCCCCCCCCAGGCGCCCCGGCGGCCGAATTCCAGGCG	T	G	-	-	Other	Unknown	"GSE70485:GSM1972531,GSM1972532"	"HEPG2 cell line,mRNA heat shock 4h"	chr18:12308610..12308750	26863196	MeRIP-seq:(Medium)	rs937326026	Functional Loss	SNV	ICGC	33..33	33	SKCA	1	-
112141	RMVar_ID_112141	Human_SNP_ID_844219472	m1A	Human	chr22	-	42596233	42596233	42596233	TTCGAACAAAAGCCTTGACCAACATGTCCCGGACACTGGTGAACAAGGAAGAACCCCCCAAAGAG	TTCGAACAAAAGCCTTGACCAACATGTCCCGGGCACTGGTGAACAAGGAAGAACCCCCCAAAGAG	T	C	POLDIP3	Ensembl:ENSG00000100227	Protein coding	CDS	"GSE70485:GSM1972519,GSM1972520,GSM1972521,GSM1972522,GSM1972523,GSM1972524,GSM1972525;GSE70485:GSM1972527,GSM1972528,GSM1972529,GSM1972530"	"HEPG2 cell line,mRNA untreated;HEPG2 cell line,mRNA Glucose starvation 4h"	chr22:42596140..42596314;chr22:42596133..42596302	26863196	MeRIP-seq:(Medium)	-	Functional Loss	SNV	COSMIC	33..33	33	"cerebellum astrocytoma_Grade_IV,central_nervous_system astrocytoma_Grade_IV"	5	brain
112561	RMVar_ID_112561	Human_SNP_ID_828812970	m1A	Human	chr17	+	979368	979368	979368	TGTAGGGCAGCGCCAGCCACGGCATGTCCCGCACGAAGTCCTGCCACTGCCGCTGGTCCTGGTCC	TGTAGGGCAGCGCCAGCCACGGCATGTCCCGCGCGAAGTCCTGCCACTGCCGCTGGTCCTGGTCC	A	G	-	-	Other	Unknown	"GSE70485:GSM1782888,GSM1782889,GSM1782890,GSM1782891"	"HeLa cell line,mRNA"	chr17:979301..979775	26863196	MeRIP-seq:(Medium)	-	Functional Loss	SNV	COSMIC	33..33	33	large_intestine adenocarcinoma	1	large intestine
113414	RMVar_ID_113414	Human_SNP_ID_848388322	m1A	Human	chr3	-	32238843	32238843	32238843	GGGAGCGCGGCCCGCGCGGGGCAGGAGGTGCGAGGGGGGCGCCCGCCGGGGGCTGTCCAGGCGCG	GGGAGCGCGGCCCGCGCGGGGCAGGAGGTGCGGGGGGGGCGCCCGCCGGGGGCTGTCCAGGCGCG	T	C	-	-	Other	Unknown	"GSE73941:GSM1906561,GSM1906562,GSM1906563,GSM1906564"	"HEK293T,Wild Type"	chr3:32238743..32238875	26863410	MeRIP-seq:(Medium)	-	Functional Loss	SNV	ICGC	33..33	33	SKCA	2	-
111971	RMVar_ID_111971	Human_SNP_ID_824039564	m1A	Human	chr15	-	43746601	43746601	43746601	CCGTGAGTTCTAGCACGTCGGAGGCAGCGGCGAGGCGGGCCGCGGCAAGAAGCAGCGCCACACCC	CCGTGAGTTCTAGCACGTCGGAGGCAGCGGCGTGGCGGGCCGCGGCAAGAAGCAGCGCCACACCC	T	A	CATSPER2P1	Ensembl:ENSG00000205771	Pseudogene	exon	"GSE73941:GSM1906567,GSM1906568,GSM1906569,GSM1906570"	"HEK293T,ALKBH3 KO"	chr15:43746426..43746725	26863410	MeRIP-seq:(Medium)	-	Functional Loss	SNV	"ICGC,COSMIC"	33..33	33	"PAAD,pancreas ductal_carcinoma"	2	pancreas
113051	RMVar_ID_113051	Human_SNP_ID_826857426	m1A	Human	chr16	-	30925809	30925809	30925809	CTCAGTTCGCACACAGGCCCGGCAGCGGCGGCAGCGGGTTCGGCGTCGGCGCGCTCCGGCCCCCG	CTCAGTTCGCACACAGGCCCGGCAGCGGCGGCGGCGGGTTCGGCGTCGGCGCGCTCCGGCCCCCG	T	C	FBXL19-AS1	RNACentral:URS00009B83FC	lincRNA	intron	"GSE70485:GSM1782898,GSM1782899,GSM1782900,GSM1782901"	"HEK293T cell line,total RNA"	chr16:30925710..30925824	26863196	MeRIP-seq:(Medium)	-	Functional Loss	SNV	COSMIC	33..33	33	"colon adenocarcinoma,large_intestine adenocarcinoma"	5	large intestine
110893	RMVar_ID_110893	Human_SNP_ID_805185697	m1A	Human	chr1	+	228298111	228298111	228298111	CTGTATGAGAATGGGAAGCAGGTGTCAGGACAAGGAGGTGCCTCCTGTGAGGCTGGAGAAAGAGA	CTGTATGAGAATGGGAAGCAGGTGTCAGGACACGGAGGTGCCTCCTGTGAGGCTGGAGAAAGAGA	A	C	OBSCN	Ensembl:ENSG00000154358	Protein coding	intron	"GSE70485:GSM1972519,GSM1972520,GSM1972521,GSM1972522,GSM1972523,GSM1972524,GSM1972525"	"HEPG2 cell line,mRNA untreated"	chr1:228297792..228298149	26863196	MeRIP-seq:(Medium)	-	Functional Loss	SNV	"ICGC,COSMIC"	33..33	33	"BRCA,breast HER-positive_carcinoma"	6	breast
113099	RMVar_ID_113099	Human_SNP_ID_827130870	m1A	Human	chr16	+	23558151	23558151	23558151	CGCAGCCCAGGCCTCGGTCAGCAACGGCGAAGACGCGGGCGGCGGCGCGGGCAGGGAGCTGGTGG	CGCAGCCCAGGCCTCGGTCAGCAACGGCGAAGGCGCGGGCGGCGGCGCGGGCAGGGAGCTGGTGG	A	G	UBFD1	Ensembl:ENSG00000103353	Protein coding	CDS	"GSE135403:GSM4007704,GSM4007705,GSM4007706,GSM4007707"	"HTR8/Svneo,Hypoxia IP"	chr16:23558101..23558150	32194978	MeRIP-seq:(Medium)	-	Functional Loss	SNV	COSMIC	33..33	33	large_intestine adenocarcinoma	3	large intestine
113604	RMVar_ID_113604	Human_SNP_ID_821683822	m1A	Human	chr14	+	73592297	73592297	73592297	TGTCGTGGAGTTGGAGGTGCTGGACGGCCACGACCCCGAGCCTGGACGGCTGCTGTGCCAGGCGC	TGTCGTGGAGTTGGAGGTGCTGGACGGCCACGCCCCCGAGCCTGGACGGCTGCTGTGCCAGGCGC	A	C	ACOT4	Ensembl:ENSG00000177465	Protein coding	CDS	"GSE70485:GSM1972519,GSM1972520,GSM1972521,GSM1972522,GSM1972523,GSM1972524,GSM1972525"	"HEPG2 cell line,mRNA untreated"	chr14:73592193..73592339	26863196	MeRIP-seq:(Medium)	rs768965606	Functional Loss	SNV	COSMIC	33..33	33	lung squamous_cell_carcinoma	1	lung
111265	RMVar_ID_111265	Human_SNP_ID_832365769	m1A	Human	chr19	+	808642	808642	808642	CCAGAACGTGCAGCTGCCCCGCGAGGGCCAGGAGGACCAGGGCCTGACCAAGGACTACGGCAACT	CCAGAACGTGCAGCTGCCCCGCGAGGGCCAGGTGGACCAGGGCCTGACCAAGGACTACGGCAACT	A	T	PTBP1	Ensembl:ENSG00000011304	Protein coding	CDS	"GSE70485:GSM1782896,GSM1782897"	"HEPG2 cell line,total RNA Untreated, competitive elution"	chr19:808601..808650	26863196	MeRIP-seq:(Medium)	-	Functional Loss	SNV	COSMIC	33..33	33	liver hepatocellular_carcinoma	30	liver
112950	RMVar_ID_112950	Human_SNP_ID_826251645	m1A	Human	chr16	+	636145	636145	636145	CCACGTCCGACGGCTGCCACTCGGCCAGGGGGAAGGCCCGCGCGAAGTGCGCTGCGTGCTGGCCG	CCACGTCCGACGGCTGCCACTCGGCCAGGGGGGAGGCCCGCGCGAAGTGCGCTGCGTGCTGGCCG	A	G	-	-	Other	Unknown	"GSE135403:GSM4007704,GSM4007705,GSM4007706,GSM4007707"	"HTR8/Svneo,Hypoxia IP"	chr16:636076..636275	32194978	MeRIP-seq:(Medium)	-	Functional Loss	SNV	"ICGC,COSMIC"	33..33	33	"LICA,liver neoplasm"	7	liver
113134	RMVar_ID_113134	Human_SNP_ID_827322948	m1A	Human	chr16	-	75647877	75647877	75647877	TTTGCCCAAATCCATCGCCTCCGCCATGTCTGACGCCGAGCACTACTAGAAGAGCTACCCCCTCG	TTTGCCCAAATCCATCGCCTCCGCCATGTCTGCCGCCGAGCACTACTAGAAGAGCTACCCCCTCG	T	G	KARS1	Ensembl:ENSG00000065427	Protein coding	intron	"GSE70485:GSM1972519,GSM1972520,GSM1972521,GSM1972522,GSM1972523,GSM1972524,GSM1972525"	"HEPG2 cell line,mRNA untreated"	chr16:75647826..75648033	26863196	MeRIP-seq:(Medium)	-	Functional Loss	SNV	"TCGA,ICGC"	33..33	33	BRCA	2	-
112910	RMVar_ID_112910	Human_SNP_ID_826062485	m1A	Human	chr16	-	11915672	11915672	11915672	GCGGCGGCGGCGGCGGCGGCGGCGGCGGCGGGAGCAGCAGCGGCAGCAGCAGCAGCGACTCGGCG	GCGGCGGCGGCGGCGGCGGCGGCGGCGGCGGGGGCAGCAGCGGCAGCAGCAGCAGCGACTCGGCG	T	C	GSPT1	Ensembl:ENSG00000103342	Protein coding	CDS	"GSE73941:GSM1906581,GSM1906582,GSM1906583,GSM1906584"	"HEK293T,untreat control"	chr16:11915570..11915690	26863410	MeRIP-seq:(Medium)	rs1189427317	Functional Loss	SNV	ICGC	33..33	33	SKCA	1	-
113450	RMVar_ID_113450	Human_SNP_ID_849182756	m1A	Human	chr3	-	48433807	48433807	48433807	TGTCCGAGAGGCTCGGGAGGACTTGGAAGTTCACCAGGCCAAGCTGAAGGAGGTGAGGGACCGCT	TGTCCGAGAGGCTCGGGAGGACTTGGAAGTTCGCCAGGCCAAGCTGAAGGAGGTGAGGGACCGCT	T	C	CCDC51	Ensembl:ENSG00000164051	Protein coding	CDS	"GSE70485:GSM1972527,GSM1972528,GSM1972529,GSM1972530"	"HEPG2 cell line,mRNA Glucose starvation 4h"	chr3:48433146..48433940	26863196	MeRIP-seq:(Medium)	-	Functional Loss	SNV	"TCGA,ICGC,COSMIC"	33..33	33	"UCEC,endometrium endometrioid_carcinoma"	6	uterus
113975	RMVar_ID_113975	Human_SNP_ID_864737597	m1A	Human	chr6	-	1898101	1898101	1898101	GGTAGGTGTCCAGGATGGCAAGGGAGGCCAGGATAGGTGTCCAGGATGGCAAGGGAGGCCAGGGT	GGTAGGTGTCCAGGATGGCAAGGGAGGCCAGGGTAGGTGTCCAGGATGGCAAGGGAGGCCAGGGT	T	C	GMDS	Ensembl:ENSG00000112699	Protein coding	intron	"GSE70485:GSM1972527,GSM1972528,GSM1972529,GSM1972530;GSE70485:GSM1972531,GSM1972532"	"HEPG2 cell line,mRNA Glucose starvation 4h;HEPG2 cell line,mRNA heat shock 4h"	chr6:1897899..1898234;chr6:1897952..1898133	26863196	MeRIP-seq:(Medium)	rs9501781	Functional Loss	SNV	ICGC	33..33	33	SKCA	1	-
110704	RMVar_ID_110704	Human_SNP_ID_803548845	m1A	Human	chr1	-	2391512	2391512	2391512	TCGGCGGCAAGATGGCAGCGGCGGGCGAGGGCACCCCGAGCTCCCGCGGGCCGCGTCGGGACCCG	TCGGCGGCAAGATGGCAGCGGCGGGCGAGGGCCCCCCGAGCTCCCGCGGGCCGCGTCGGGACCCG	T	G	MORN1	Ensembl:ENSG00000116151	Protein coding	CDS	"GSE70485:GSM1782888,GSM1782889,GSM1782890,GSM1782891"	"HeLa cell line,mRNA"	chr1:2391455..2391527	26863196	MeRIP-seq:(Medium)	rs986038009	Functional Loss	SNV	ICGC	33..33	33	THCA	1	-
112175	RMVar_ID_112175	Human_SNP_ID_844389172	m1A	Human	chr22	-	39522326	39522326	39522326	GCTGCTACCATCTTCTCTCCAGGAGGATCGTAAGGTTTGGGACGGGCAGACCCACAGAGAACACC	GCTGCTACCATCTTCTCTCCAGGAGGATCGTACGGTTTGGGACGGGCAGACCCACAGAGAACACC	T	G	-	-	Other	Unknown	"GSE70485:GSM1782888,GSM1782889,GSM1782890,GSM1782891"	"HeLa cell line,mRNA"	chr22:39522276..39522354	26863196	MeRIP-seq:(Medium)	-	Functional Loss	SNV	"ICGC,COSMIC"	33..33	33	"LAML,haematopoietic_and_lymphoid_tissue acute_myeloid_leukaemia"	8	haematopoietic and lymphoid tissue
110469	RMVar_ID_110469	Human_SNP_ID_801555506	m1A	Human	chr1	-	53257333	53257333	53257333	ACCAGAACCACAGCACAGAGACACCAAGCCTGACAGCTGCAGTCCCAAGCTCAGTTAGTGTCCCC	ACCAGAACCACAGCACAGAGACACCAAGCCTGGCAGCTGCAGTCCCAAGCTCAGTTAGTGTCCCC	T	C	LRP8	Ensembl:ENSG00000157193	Protein coding	CDS	"GSE70485:GSM1782888,GSM1782889,GSM1782890,GSM1782891"	"HeLa cell line,mRNA"	chr1:53257283..53257404	26863196	MeRIP-seq:(Medium)	-	Functional Loss	SNV	TCGA	33..33	33	UCEC	1	-
111081	RMVar_ID_111081	Human_SNP_ID_852734473	m1A	Human	chr4	+	6783601	6783600	6783601	CCAGCATTGTCCTTTTGGGGCCCCGGGAAGGGAAAACCGCCGGGCGGGGGAGGAGGGCCGCAGGC	CCAGCATTGTCCTTTTGGGGCCCCGGGAAGGG_AAACCGCCGGGCGGGGGAGGAGGGCCGCAGGC	GA	G	KIAA0232	Ensembl:ENSG00000170871	Protein coding	intron	"GSE70485:GSM1782888,GSM1782889,GSM1782890,GSM1782891"	"HeLa cell line,mRNA"	chr4:6783593..6783745	26863196	MeRIP-seq:(Medium)	-	Functional Loss	DEL	ICGC	33..33	33	MALY	1	-
110461	RMVar_ID_110461	Human_SNP_ID_801476222	m1A	Human	chr1	+	110211758	110211758	110211758	CCGATGGCGGCGGTGTGGGTAGCAGCGGCAGCAGCGGCGGCGGGGGCTGCGAGTTCTTCTTCGAC	CCGATGGCGGCGGTGTGGGTAGCAGCGGCAGCGGCGGCGGCGGGGGCTGCGAGTTCTTCTTCGAC	A	G	KCNC4	Ensembl:ENSG00000116396	Protein coding	exon	"GSE135403:GSM4007704,GSM4007705,GSM4007706,GSM4007707"	"HTR8/Svneo,Hypoxia IP"	chr1:110211708..110211860	32194978	MeRIP-seq:(Medium)	-	Functional Loss	SNV	"ICGC,COSMIC"	33..33	33	"COCA,large_intestine adenocarcinoma"	4	large intestine
111965	RMVar_ID_111965	Human_SNP_ID_823947433	m1A	Human	chr15	+	66293673	66293673	66293673	GGGCCGCACGCTGCGGATCGTGCGCGAGCACTACCTGCGGCCCTGCGTGCCCTGCCACAGCCCGC	GGGCCGCACGCTGCGGATCGTGCGCGAGCACTGCCTGCGGCCCTGCGTGCCCTGCCACAGCCCGC	A	G	DIS3L	Ensembl:ENSG00000166938	Protein coding	intron	"GSE70485:GSM1972519,GSM1972520,GSM1972521,GSM1972522,GSM1972523,GSM1972524,GSM1972525"	"HEPG2 cell line,mRNA untreated"	chr15:66293624..66293689	26863196	MeRIP-seq:(Medium)	rs1162761758	Functional Loss	SNV	COSMIC	33..33	33	large_intestine adenocarcinoma	2	large intestine
110462	RMVar_ID_110462	Human_SNP_ID_801476924	m1A	Human	chr1	+	167722038	167722038	167722038	GACCGGAGTGGGGAGCGCGGCGTGGAGGTGCCACCCGGCGCGGGTGGCGGAGAGATCAGAAGCCT	GACCGGAGTGGGGAGCGCGGCGTGGAGGTGCCCCCCGGCGCGGGTGGCGGAGAGATCAGAAGCCT	A	C	MPZL1	Ensembl:ENSG00000197965	Protein coding	exon	"GSE70485:GSM1972527,GSM1972528,GSM1972529,GSM1972530"	"HEPG2 cell line,mRNA Glucose starvation 4h"	chr1:167721951..167722250	26863196	MeRIP-seq:(Medium)	-	Functional Loss	SNV	"ICGC,COSMIC"	33..33	33	"ovary mixed_adenosquamous_carcinoma,OV"	3	ovary
112775	RMVar_ID_112775	Human_SNP_ID_829701192	m1A	Human	chr17	-	17206063	17206063	17206063	GCTCCCCGAGGGCTGCCCGTGCGGCCTGCCCCACGGCGAGAGCGCGCTAAGCCGCCTGCTGCGTG	GCTCCCCGAGGGCTGCCCGTGCGGCCTGCCCCCCGGCGAGAGCGCGCTAAGCCGCCTGCTGCGTG	T	G	"PLD6,AC055811.2"	"Ensembl:ENSG00000179598,Ensembl:ENSG00000264187"	"Protein coding,Protein coding"	"CDS,intron"	"GSE70485:GSM1972531,GSM1972532"	"HEPG2 cell line,mRNA heat shock 4h"	chr17:17206019..17206383	26863196	MeRIP-seq:(Medium)	-	Functional Loss	SNV	ICGC	33..33	33	THCA	1	-
111094	RMVar_ID_111094	Human_SNP_ID_853102462	m1A	Human	chr4	+	1671385	1671385	1671385	CCCGGACTCACCTCTGTCCCAGCGTCAGAGCCACCAGCTCACAGCCACGGCCCGGACTCACCTCT	CCCGGACTCACCTCTGTCCCAGCGTCAGAGCCCCCAGCTCACAGCCACGGCCCGGACTCACCTCT	A	C	-	-	Other	Unknown	"GSE70485:GSM1972519,GSM1972520,GSM1972521,GSM1972522,GSM1972523,GSM1972524,GSM1972525;GSE70485:GSM1972531,GSM1972532"	"HEPG2 cell line,mRNA untreated;HEPG2 cell line,mRNA heat shock 4h"	chr4:1670835..1671435;chr4:1670890..1671458	26863196	MeRIP-seq:(Medium)	rs28458319	Functional Loss	SNV	ICGC	33..33	33	SKCA	1	-
111159	RMVar_ID_111159	Human_SNP_ID_855582069	m1A	Human	chr4	-	170072300	170072299	170072301	AAGACCCCAACTCTAAATATATATATATATATACACACACACATATATATACACACACACACATA	AAGACCCCAACTCTAAATATATATATATATA__CACACACACATATATATACACACACACACATA	GTA	G	AADAT	Ensembl:ENSG00000109576	Protein coding	intron	"GSE73941:GSM1906581,GSM1906582,GSM1906583,GSM1906584"	"HEK293T,untreat control"	chr4:170072293..170072375	26863410	MeRIP-seq:(Medium)	-	Functional Loss	DEL	ICGC	32..33	33	PBCA	1	-
112229	RMVar_ID_112229	Human_SNP_ID_844631372	m1A	Human	chr22	-	23793655	23793655	23793655	TGAGGTAGGTGGGGGGCTCTGTGCTGATGGACACAGCCTTGTACTTCTCATCGTTGCCATCCAGA	TGAGGTAGGTGGGGGGCTCTGTGCTGATGGACCCAGCCTTGTACTTCTCATCGTTGCCATCCAGA	T	G	-	-	Other	Unknown	"GSE70485:GSM1782888,GSM1782889,GSM1782890,GSM1782891"	"HeLa cell line,mRNA"	chr22:23793604..23793737	26863196	MeRIP-seq:(Medium)	-	Functional Loss	SNV	"ICGC,COSMIC"	33..33	33	"COCA,large_intestine adenocarcinoma"	5	large intestine
110786	RMVar_ID_110786	Human_SNP_ID_804415162	m1A	Human	chr1	+	108808879	108808879	108808879	GGATAAAGTCTCCTTAATTAAAGATGAATAGCATTTCTTTTTGGAGGGTTTAGAGATTCTTACTA	GGATAAAGTCTCCTTAATTAAAGATGAATAGCGTTTCTTTTTGGAGGGTTTAGAGATTCTTACTA	A	G	STXBP3	Ensembl:ENSG00000116266	Protein coding	3'UTR	"GSM3896225,GSM3896226,GSM3896227,GSM3896228,GSM3896229,GSM3896230"	"HEK-293T cells,m1A-quant-seq"	-	31548705	m1A-quant-seq:(High)	rs1149154	Functional Loss	SNV	ICGC	33..33	33	COCA	5	-
112687	RMVar_ID_112687	Human_SNP_ID_829303420	m1A	Human	chr17	-	3818496	3818493	3818496	GAGGAGGAGGAGGAAGAGGAAGAGGAAGAAGAAGACCAGGACATGGATGCAGATGACAGAGTGGT	GAGGAGGAGGAGGAAGAGGAAGAGGAAGAAGA___CCAGGACATGGATGCAGATGACAGAGTGGT	GTCT	G	NCBP3	Ensembl:ENSG00000074356	Protein coding	CDS	"GSE70485:GSM1972527,GSM1972528,GSM1972529,GSM1972530"	"HEPG2 cell line,mRNA Glucose starvation 4h"	chr17:3818409..3818589	26863196	MeRIP-seq:(Medium)	rs746673147	Functional Loss	DEL	TCGA	33..35	33	STAD	1	-
111100	RMVar_ID_111100	Human_SNP_ID_853437394	m1A	Human	chr4	-	108009761	108009761	108009761	ACCAACACTACTGTGTGACCAGTTGCTGCAGCAACCTAGAGCAACAAAAGAACAATTTCTTTTTA	ACCAACACTACTGTGTGACCAGTTGCTGCAGCTACCTAGAGCAACAAAAGAACAATTTCTTTTTA	T	A	-	-	Other	Unknown	"GSE70485:GSM1972519,GSM1972520,GSM1972521,GSM1972522,GSM1972523,GSM1972524,GSM1972525"	"HEPG2 cell line,mRNA untreated"	chr4:108009751..108009775	26863196	MeRIP-seq:(Medium)	-	Functional Loss	SNV	"TCGA,ICGC,COSMIC"	33..33	33	"STAD,stomach adenocarcinoma"	8	stomach
111941	RMVar_ID_111941	Human_SNP_ID_823626262	m1A	Human	chr15	-	90265726	90265726	90265726	CGGCGCAAACGCGCCCGCCCAGCAAGAGACTCAGGGTAACCGCCATGTCGACGCAAACCAGCCTT	CGGCGCAAACGCGCCCGCCCAGCAAGAGACTCGGGGTAACCGCCATGTCGACGCAAACCAGCCTT	T	C	-	-	Other	Unknown	"GSE70485:GSM1782892,GSM1782893;GSE70485:GSM1972531,GSM1972532"	"HEPG2 cell line,total RNA rearranged at 50c;HEPG2 cell line,mRNA heat shock 4h"	chr15:90265676..90265875;chr15:90265676..90265927	26863196	MeRIP-seq:(Medium)	-	Functional Loss	SNV	"TCGA,ICGC"	33..33	33	UCEC	2	-
111682	RMVar_ID_111682	Human_SNP_ID_833414632	m1A	Human	chr19	-	49720053	49720053	49720053	CAACATGCCAGTGGCCCGGAGCTGGGTTTGTCACAAAACTTATGTGACCCCGCGGAGACCCTTCG	CAACATGCCAGTGGCCCGGAGCTGGGTTTGTCGCAAAACTTATGTGACCCCGCGGAGACCCTTCG	T	C	AC011495.1	Ensembl:ENSG00000243829	Pseudogene	exon	"GSE123365:GSM3896231,GSM3896232,GSM3896233,GSM3896234,GSM3896235,GSM3896236"	"HEK-293T cells,m1A-IP-seq"	-	31548705	m1A-IP-seq:(High)	rs879196815	Functional Loss	SNV	ICGC	33..33	33	LUSC	1	-
111554	RMVar_ID_111554	Human_SNP_ID_833064389	m1A	Human	chr19	+	17276504	17276504	17276504	GCTCCCTCCTCCCGGGTATGCAGCCAGCAGAAAACTGAGCTTCCGGTCACAGAGAACGTGCAGAC	GCTCCCTCCTCCCGGGTATGCAGCCAGCAGAACACTGAGCTTCCGGTCACAGAGAACGTGCAGAC	A	C	"AC010463.1,BABAM1"	"Ensembl:ENSG00000269307,Ensembl:ENSG00000105393"	"Protein coding,Protein coding"	"3'UTR,CDS"	"GSE135403:GSM4007704,GSM4007705,GSM4007706,GSM4007707"	"HTR8/Svneo,Hypoxia IP"	chr19:17276501..17276625	32194978	MeRIP-seq:(Medium)	-	Functional Loss	SNV	COSMIC	33..33	33	"colon adenocarcinoma,large_intestine adenocarcinoma"	5	large intestine
111262	RMVar_ID_111262	Human_SNP_ID_832363373	m1A	Human	chr19	+	49595043	49595043	49595043	CCTTACCGCCCTGGCCCCCCAGACCCACCACCACCTCCTCGCCACCTCCCAACTCAGTTCAACCT	CCTTACCGCCCTGGCCCCCCAGACCCACCACCCCCTCCTCGCCACCTCCCAACTCAGTTCAACCT	A	C	PRR12	Ensembl:ENSG00000126464	Protein coding	CDS	"GSE70485:GSM1972519,GSM1972520,GSM1972521,GSM1972522,GSM1972523,GSM1972524,GSM1972525"	"HEPG2 cell line,mRNA untreated"	chr19:49594993..49595190	26863196	MeRIP-seq:(Medium)	-	Functional Loss	SNV	ICGC	33..33	33	PRAD	1	-
112771	RMVar_ID_112771	Human_SNP_ID_829675739	m1A	Human	chr17	-	47971349	47971349	47971349	ATGGGCACGTGCTGATGGTCCTGGCGGGAAACACGGTGAGGAGGGGGGCGTGAGCGCGGAGAGAG	ATGGGCACGTGCTGATGGTCCTGGCGGGAAACTCGGTGAGGAGGGGGGCGTGAGCGCGGAGAGAG	T	A	-	-	Other	Unknown	"GSE70485:GSM1782888,GSM1782889,GSM1782890,GSM1782891"	"HeLa cell line,mRNA"	chr17:47971345..47971450	26863196	MeRIP-seq:(Medium)	-	Functional Loss	SNV	"TCGA,ICGC"	33..33	33	"DLBC,MELA"	2	-
112252	RMVar_ID_112252	Human_SNP_ID_844715283	m1A	Human	chr22	+	31463054	31463054	31463054	TGGTTTCAGACTGACTTGTGGGTCCAGCAGAGAACCACTCTGGTTCTTCTTCTGTGTAAGAATCA	TGGTTTCAGACTGACTTGTGGGTCCAGCAGAGCACCACTCTGGTTCTTCTTCTGTGTAAGAATCA	A	C	"AL096701.3,DRG1"	"Ensembl:ENSG00000240591,Ensembl:ENSG00000185721"	"lincRNA,Protein coding"	"intron,intron"	"GSE70485:GSM1972527,GSM1972528,GSM1972529,GSM1972530"	"HEPG2 cell line,mRNA Glucose starvation 4h"	chr22:31463010..31463111	26863196	MeRIP-seq:(Medium)	-	Functional Loss	SNV	COSMIC	33..33	33	"central_nervous_system astrocytoma_Grade_IV,brain astrocytoma_Grade_IV"	4	brain
112363	RMVar_ID_112363	Human_SNP_ID_828163884	m1A	Human	chr17	+	62424048	62424048	62424048	ATCACTCTGCCCCTTCGCCCGGCCTGTCGCTGACCCTCTGTCCCGCCGCCTCGGAGCACTCCGAA	ATCACTCTGCCCCTTCGCCCGGCCTGTCGCTGGCCCTCTGTCCCGCCGCCTCGGAGCACTCCGAA	A	G	METTL2A	Ensembl:ENSG00000087995	Protein coding	exon	"GSM3896225,GSM3896226,GSM3896227,GSM3896228,GSM3896229,GSM3896230"	"HEK-293T cells,m1A-quant-seq"	-	31548705	m1A-quant-seq:(High)	rs11543000	Functional Loss	SNV	ICGC	33..33	33	COCA	3	-
112309	RMVar_ID_112309	Human_SNP_ID_827972999	m1A	Human	chr17	+	67826152	67826150	67826153	GGAGGAGGAGGAAGAGGAGGACATGGTCTCCGAGGAGGAGGAGGAGGAGGACGGCGACGCCGAGG	GGAGGAGGAGGAAGAGGAGGACATGGTCTCC___GAGGAGGAGGAGGAGGACGGCGACGCCGAGG	CGAG	C	BPTF	Ensembl:ENSG00000171634	Protein coding	CDS	"GSE70485:GSM1972531,GSM1972532"	"HEPG2 cell line,mRNA heat shock 4h"	chr17:67826072..67826248	26863196	MeRIP-seq:(Medium)	-	Functional Loss	DEL	ICGC	32..34	33	LICA	1	-
111471	RMVar_ID_111471	Human_SNP_ID_832862546	m1A	Human	chr19	-	38408880	38408880	38408880	GACCCCCCGCCCCCGACCACCAGTCCCCCTTTACTTCTTCTTCTTCTTCTTGCGACCCCAACACT	GACCCCCCGCCCCCGACCACCAGTCCCCCTTTTCTTCTTCTTCTTCTTCTTGCGACCCCAACACT	T	A	-	-	Other	Unknown	"GSE135403:GSM4007700,GSM4007701,GSM4007702,GSM4007703"	"HTR8/Svneo,Normoxia"	chr19:38408837..38408988	32194978	MeRIP-seq:(Medium)	-	Functional Loss	SNV	ICGC	33..33	33	CHOL	1	-
110859	RMVar_ID_110859	Human_SNP_ID_804996978	m1A	Human	chr1	-	116517648	116517648	116517648	GAGGCGGGACTGGGGAAGCAAAGTCCAGGATCAGAGCCAGGGTAGCCCCGGGTTAGAGACTCGAG	GAGGCGGGACTGGGGAAGCAAAGTCCAGGATCTGAGCCAGGGTAGCCCCGGGTTAGAGACTCGAG	T	A	CD58	Ensembl:ENSG00000116815	Protein coding	intron	"GSE70485:GSM1972527,GSM1972528,GSM1972529,GSM1972530"	"HEPG2 cell line,mRNA Glucose starvation 4h"	chr1:116516993..116517797	26863196	MeRIP-seq:(Medium)	-	Functional Loss	SNV	ICGC	33..33	33	MELA	1	-
110817	RMVar_ID_110817	Human_SNP_ID_804628483	m1A	Human	chr1	-	29203187	29203187	29203187	CAGAATGCATCCAACAGCGGAGTGGGGCAAGCAGTCATCCAGATCGCCGCAGCCCTGGGCCTAAG	CAGAATGCATCCAACAGCGGAGTGGGGCAAGCGGTCATCCAGATCGCCGCAGCCCTGGGCCTAAG	T	C	MECR	Ensembl:ENSG00000116353	Protein coding	CDS	"GSM3896225,GSM3896226,GSM3896227,GSM3896228,GSM3896229,GSM3896230"	"HEK-293T cells,m1A-quant-seq"	-	31548705	m1A-quant-seq:(High)	rs1062924	Functional Loss	SNV	"ICGC,COSMIC"	33..33	33	"COCA,bladder transitional_cell_carcinoma,urinary_tract transitional_cell_carcinoma"	7	"bladder,urinary tract"
113759	RMVar_ID_113759	Human_SNP_ID_830464406	m1A	Human	chr18	+	23919951	23919951	23919951	GGCTAAAAATGTTGTGGCTGAGACTAGGTGGGATGACATAAAGAGAGAGCTAAGAATGGCAGAAT	GGCTAAAAATGTTGTGGCTGAGACTAGGTGGGGTGACATAAAGAGAGAGCTAAGAATGGCAGAAT	A	G	LAMA3	Ensembl:ENSG00000053747	Protein coding	intron	"GSE70485:GSM1972519,GSM1972520,GSM1972521,GSM1972522,GSM1972523,GSM1972524,GSM1972525"	"HEPG2 cell line,mRNA untreated"	chr18:23919900..23920013	26863196	MeRIP-seq:(Medium)	-	Functional Loss	SNV	ICGC	33..33	33	SKCA	1	-
113489	RMVar_ID_113489	Human_SNP_ID_849781324	m1A	Human	chr3	-	184171596	184171596	184171596	TCGGAGGCTGGGCCTCCCCTCGCTGGGGGCTCACAGAAAGTCAAACAGCCCGAAATTCTTGGCTG	TCGGAGGCTGGGCCTCCCCTCGCTGGGGGCTCTCAGAAAGTCAAACAGCCCGAAATTCTTGGCTG	T	A	-	-	Other	Unknown	"GSE70485:GSM1782892,GSM1782893"	"HEPG2 cell line,total RNA rearranged at 50c"	chr3:184171520..184171665	26863196	MeRIP-seq:(Medium)	-	Functional Loss	SNV	ICGC	33..33	33	LICA	1	-
113229	RMVar_ID_113229	Human_SNP_ID_827860050	m1A	Human	chr16	-	3770722	3770722	3770722	CCACCCCGACTCCTGGCTCAGTGCCCAGTGCTACCCAAACCCAGAGCACCCCTACAGTCCAGGCA	CCACCCCGACTCCTGGCTCAGTGCCCAGTGCTGCCCAAACCCAGAGCACCCCTACAGTCCAGGCA	T	C	CREBBP	Ensembl:ENSG00000005339	Protein coding	CDS	"GSE70485:GSM1782896,GSM1782897"	"HEPG2 cell line,total RNA Untreated, competitive elution"	chr16:3770551..3770900	26863196	MeRIP-seq:(Medium)	rs143247685	Functional Loss	SNV	COSMIC	33..33	33	haematopoietic_and_lymphoid_tissue myelodysplastic_syndrome	2	haematopoietic and lymphoid tissue
113418	RMVar_ID_113418	Human_SNP_ID_848622406	m1A	Human	chr3	+	143012301	143012301	143012301	ACCTAAGAGCCCAAGAAAACATAATTATAGGAATGAAAGTGCCCGTGAAAGCCTTTGTGATTCTC	ACCTAAGAGCCCAAGAAAACATAATTATAGGAGTGAAAGTGCCCGTGAAAGCCTTTGTGATTCTC	A	G	U2SURP	Ensembl:ENSG00000163714	Protein coding	CDS	"GSE70485:GSM1972527,GSM1972528,GSM1972529,GSM1972530"	"HEPG2 cell line,mRNA Glucose starvation 4h"	chr3:143012251..143012325	26863196	MeRIP-seq:(Medium)	rs1465944994	Functional Loss	SNV	COSMIC	33..33	33	liver hepatocellular_carcinoma	2	liver
112840	RMVar_ID_112840	Human_SNP_ID_825678977	m1A	Human	chr16	-	70676888	70676888	70676888	CACCCAGCAGCTCCAGCTCCCGGAAGTCCAGCATGTGCAGGTCAGTGGGGGTGGGGTTCCCAGGG	CACCCAGCAGCTCCAGCTCCCGGAAGTCCAGCGTGTGCAGGTCAGTGGGGGTGGGGTTCCCAGGG	T	C	MTSS2	Ensembl:ENSG00000132613	Protein coding	CDS	"GSE135403:GSM4007704,GSM4007705,GSM4007706,GSM4007707"	"HTR8/Svneo,Hypoxia IP"	chr16:70674439..70676892	32194978	MeRIP-seq:(Medium)	-	Functional Loss	SNV	ICGC	33..33	33	COAD	1	-
111370	RMVar_ID_111370	Human_SNP_ID_832619449	m1A	Human	chr19	-	14469475	14469474	14469475	GCTCAGAGAACACGTCGCTGTGGATGTGCAGCATCAGGTCCCCACCGGCCGAGTACTCCATCACG	GCTCAGAGAACACGTCGCTGTGGATGTGCAGC_TCAGGTCCCCACCGGCCGAGTACTCCATCACG	AT	A	-	-	Other	Unknown	"GSE135403:GSM4007704,GSM4007705,GSM4007706,GSM4007707"	"HTR8/Svneo,Hypoxia IP"	chr19:14469426..14469500	32194978	MeRIP-seq:(Medium)	-	Functional Loss	DEL	TCGA	33..33	33	OV	1	-
110944	RMVar_ID_110944	Human_SNP_ID_805702818	m1A	Human	chr1	+	65067681	65067681	65067681	CTATTTGCATGAGGATTATCTAATGACGCAGCAAGGCTCGCCACAACGTGACCGTCGCCATTTTT	CTATTTGCATGAGGATTATCTAATGACGCAGCGAGGCTCGCCACAACGTGACCGTCGCCATTTTT	A	G	lnc-AK4-1	RNACentral:URS0000D5D7C7	lincRNA	intron	"GSE70485:GSM1972519,GSM1972520,GSM1972521,GSM1972522,GSM1972523,GSM1972524,GSM1972525"	"HEPG2 cell line,mRNA untreated"	chr1:65067228..65067721	26863196	MeRIP-seq:(Medium)	-	Functional Loss	SNV	ICGC	33..33	33	PAAD	1	-
112737	RMVar_ID_112737	Human_SNP_ID_829527646	m1A	Human	chr17	-	4671456	4671456	4671456	GTCCCCCTGATGATGAGAAGCCACCACCTCCCACAGAGCCTGACTCCTAGCCATCTTCTGCACCC	GTCCCCCTGATGATGAGAAGCCACCACCTCCCTCAGAGCCTGACTCCTAGCCATCTTCTGCACCC	T	A	PELP1	Ensembl:ENSG00000141456	Protein coding	CDS	"GSM3896225,GSM3896226,GSM3896227,GSM3896228,GSM3896229,GSM3896230"	"HEK-293T cells,m1A-quant-seq"	-	31548705	m1A-quant-seq:(High)	rs9436	Functional Loss	SNV	ICGC	33..33	33	LUSC	3	-
111763	RMVar_ID_111763	Human_SNP_ID_833611116	m1A	Human	chr19	-	2164240	2164240	2164240	CACTCACGTAGACCGGCAGCGGCCACGGGTAGACGGCGGGCTCAGCCCCCACGGGCGACTTCAGT	CACTCACGTAGACCGGCAGCGGCCACGGGTAGCCGGCGGGCTCAGCCCCCACGGGCGACTTCAGT	T	G	AP3D1	Ensembl:ENSG00000065000	Protein coding	intron	"GSE70485:GSM1782888,GSM1782889,GSM1782890,GSM1782891"	"HeLa cell line,mRNA"	chr19:2163962..2164314	26863196	MeRIP-seq:(Medium)	-	Functional Loss	SNV	COSMIC	33..33	33	breast ductal_carcinoma	1	breast
111260	RMVar_ID_111260	Human_SNP_ID_832361489	m1A	Human	chr19	-	984390	984390	984390	CCACACGATGCAGCTCCACATCGGGGCCGCCGAGTCCGTACACACGGCCACCTCCATGGGCGCCG	CCACACGATGCAGCTCCACATCGGGGCCGCCGTGTCCGTACACACGGCCACCTCCATGGGCGCCG	T	A	-	-	Other	Unknown	"GSE70485:GSM1782888,GSM1782889,GSM1782890,GSM1782891;GSE70485:GSM1972519,GSM1972520,GSM1972521,GSM1972522,GSM1972523,GSM1972524,GSM1972525;GSE70485:GSM1972527,GSM1972528,GSM1972529,GSM1972530"	"HeLa cell line,mRNA;HEPG2 cell line,mRNA untreated;HEPG2 cell line,mRNA Glucose starvation 4h"	chr19:984326..984550;chr19:984326..984575	26863196	MeRIP-seq:(Medium)	rs1240900377	Functional Loss	SNV	"TCGA,ICGC,COSMIC"	33..33	33	"lung squamous_cell_carcinoma,LUSC"	4	lung
113309	RMVar_ID_113309	Human_SNP_ID_846335033	m1A	Human	chr3	-	121831119	121831119	121831119	CTGTGAAGTATGGGAAGGGGCACAGAGCTTCCATGTCCTCCCTGCCTGTGATATCCAGGAAATTC	CTGTGAAGTATGGGAAGGGGCACAGAGCTTCCGTGTCCTCCCTGCCTGTGATATCCAGGAAATTC	T	C	IQCB1	Ensembl:ENSG00000173226	Protein coding	intron	"GSM3896225,GSM3896226,GSM3896227,GSM3896228,GSM3896229,GSM3896230"	"HEK-293T cells,m1A-quant-seq"	-	31548705	m1A-quant-seq:(High)	rs7612301	Functional Loss	SNV	"ICGC,COSMIC"	33..33	33	"LAML,liver hepatocellular_carcinoma"	3	liver
110883	RMVar_ID_110883	Human_SNP_ID_805111172	m1A	Human	chr1	-	1605668	1605648	1605669	CCTGACCAGCCCAGCCCACACCTGACCAGCCGACCCCACACCTGACCAGCCCAGCCCAGCCCACA	CCTGACCAGCCCAGCCCACACCTGACCAGCC_____________________AGCCCAGCCCACA	TGGGCTGGTCAGGTGTGGGGTC	T	-	-	Other	Unknown	"GSE70485:GSM1972527,GSM1972528,GSM1972529,GSM1972530"	"HEPG2 cell line,mRNA Glucose starvation 4h"	chr1:1605664..1605798	26863196	MeRIP-seq:(Medium)	-	Functional Loss	DEL	ICGC	32..52	33	SKCA	4	-
113433	RMVar_ID_113433	Human_SNP_ID_848937979	m1A	Human	chr3	+	52455676	52455676	52455676	GGCGACCGCGCGCACCTTCGGGCCCGAGCGGGAAGCCGAGCCGGCCAAGGAAGCGCGCGTCGTGG	GGCGACCGCGCGCACCTTCGGGCCCGAGCGGGGAGCCGAGCCGGCCAAGGAAGCGCGCGTCGTGG	A	G	NISCH	Ensembl:ENSG00000010322	Protein coding	CDS	"GSE70485:GSM1972531,GSM1972532"	"HEPG2 cell line,mRNA heat shock 4h"	chr3:52455626..52455792	26863196	MeRIP-seq:(Medium)	-	Functional Loss	SNV	COSMIC	33..33	33	oesophagus adenocarcinoma	4	oesophagus
113252	RMVar_ID_113252	Human_SNP_ID_845132764	m1A	Human	chr3	-	138535749	138535749	138535749	GAAGAATGAAAAAACAAAAAACAGTTAAGATGACTGGGTAAGAGGGTGAGAGAAGCACTGAGAGA	GAAGAATGAAAAAACAAAAAACAGTTAAGATGGCTGGGTAAGAGGGTGAGAGAAGCACTGAGAGA	T	C	CEP70	Ensembl:ENSG00000114107	Protein coding	intron	"GSE70485:GSM1972531,GSM1972532"	"HEPG2 cell line,mRNA heat shock 4h"	chr3:138535700..138535898	26863196	MeRIP-seq:(Medium)	-	Functional Loss	SNV	ICGC	33..33	33	PBCA	1	-
111693	RMVar_ID_111693	Human_SNP_ID_833437101	m1A	Human	chr19	-	5719748	5719748	5719748	CCGATGTGTTTCCGCACCTGCCGCTCATCGCCATCACCCGCAACCCGGTGTTCCCGCGCTTTATC	CCGATGTGTTTCCGCACCTGCCGCTCATCGCCGTCACCCGCAACCCGGTGTTCCCGCGCTTTATC	T	C	LONP1	Ensembl:ENSG00000196365	Protein coding	exon	"GSE70485:GSM1782892,GSM1782893"	"HEPG2 cell line,total RNA rearranged at 50c"	chr19:5719726..5719750	26863196	MeRIP-seq:(Medium)	-	Functional Loss	SNV	COSMIC	33..33	33	lung small_cell_carcinoma	5	lung
110350	RMVar_ID_110350	Human_SNP_ID_800593032	m1A	Human	chr1	-	35192248	35192248	35192248	AGGGGCCCCCGCCCGGCGGGCCCGGCGGCCGCAGCGAGGAGAAGATCTCGGACTCGGAGGTGAGT	AGGGGCCCCCGCCCGGCGGGCCCGGCGGCCGCCGCGAGGAGAAGATCTCGGACTCGGAGGTGAGT	T	G	SFPQ	Ensembl:ENSG00000116560	Protein coding	CDS	"GSE70485:GSM1782888,GSM1782889,GSM1782890,GSM1782891"	"HeLa cell line,mRNA"	chr1:35192219..35192435	26863196	MeRIP-seq:(Medium)	-	Functional Loss	SNV	ICGC	33..33	33	LICA	1	-
111197	RMVar_ID_111197	Human_SNP_ID_856421874	m1A	Human	chr4	-	41655834	41655834	41655834	GAGGGAACAAAAGGAGAGGCAAAAAGAGCTGCAGGAAGGGCCAGGCATGGTGGCTCATGCCTATA	GAGGGAACAAAAGGAGAGGCAAAAAGAGCTGCCGGAAGGGCCAGGCATGGTGGCTCATGCCTATA	T	G	-	-	Other	Unknown	"GSE70485:GSM1782896,GSM1782897"	"HEPG2 cell line,total RNA Untreated, competitive elution"	chr4:41655824..41655956	26863196	MeRIP-seq:(Medium)	rs78977830	Functional Loss	SNV	ICGC	33..33	33	LAML	1	-
112588	RMVar_ID_112588	Human_SNP_ID_828900306	m1A	Human	chr17	-	2376154	2376153	2376155	TCCTTGTCTATGCGGTGCAGGTTTAAGGCCACAGTGTCCAGTAATTCTATCTGGAAGAGTGGAGG	TCCTTGTCTATGCGGTGCAGGTTTAAGGCCA__GTGTCCAGTAATTCTATCTGGAAGAGTGGAGG	CTG	C	AC006435.2	Ensembl:ENSG00000263345	lincRNA	intron	"GSE135403:GSM4007700,GSM4007701,GSM4007702,GSM4007703"	"HTR8/Svneo,Normoxia"	chr17:2376151..2376175	32194978	MeRIP-seq:(Medium)	-	Functional Loss	DEL	ICGC	32..33	33	THCA	1	-
110769	RMVar_ID_110769	Human_SNP_ID_804191282	m1A	Human	chr1	+	151118021	151118021	151118021	ACTCCAGGAGGCCAATCGAAGAGCCCAGGAATACCGACACCAGCTCCTAAAGAAAGAGCAGGAAG	ACTCCAGGAGGCCAATCGAAGAGCCCAGGAATGCCGACACCAGCTCCTAAAGAAAGAGCAGGAAG	A	G	GABPB2	Ensembl:ENSG00000143458	Protein coding	CDS	"GSE70485:GSM1972527,GSM1972528,GSM1972529,GSM1972530"	"HEPG2 cell line,mRNA Glucose starvation 4h"	chr1:151117940..151118032	26863196	MeRIP-seq:(Medium)	-	Functional Loss	SNV	"TCGA,ICGC,COSMIC"	33..33	33	"COAD,colon adenocarcinoma,large_intestine adenocarcinoma"	4	large intestine
113214	RMVar_ID_113214	Human_SNP_ID_827768380	m1A	Human	chr16	-	75000024	75000024	75000024	GTAGAGCATCCGCCAGCGAGGCTCGGGAGCCCAGGTACAGCATCCCGTCTCTATGGTGACCGCCG	GTAGAGCATCCGCCAGCGAGGCTCGGGAGCCCCGGTACAGCATCCCGTCTCTATGGTGACCGCCG	T	G	WDR59	Ensembl:ENSG00000103091	Protein coding	exon	"GSE70485:GSM1782888,GSM1782889,GSM1782890,GSM1782891"	"HeLa cell line,mRNA"	chr16:74999976..75000077	26863196	MeRIP-seq:(Medium)	-	Functional Loss	SNV	COSMIC	33..33	33	"skin desmoplastic,face desmoplastic"	4	"skin,head and neck"
111304	RMVar_ID_111304	Human_SNP_ID_832465855	m1A	Human	chr19	-	52221102	52221102	52221102	CATTGATGCAGAAGAGCGTAGTCATGCGGTGCAGGTAGTTGGGGTCTCCGGACATGGCCAAGACC	CATTGATGCAGAAGAGCGTAGTCATGCGGTGCGGGTAGTTGGGGTCTCCGGACATGGCCAAGACC	T	C	-	-	Other	Unknown	"GSE70485:GSM1782888,GSM1782889,GSM1782890,GSM1782891"	"HeLa cell line,mRNA"	chr19:52220952..52221176	26863196	MeRIP-seq:(Medium)	-	Functional Loss	SNV	COSMIC	33..33	33	large_intestine adenocarcinoma	2	large intestine
112669	RMVar_ID_112669	Human_SNP_ID_829245027	m1A	Human	chr17	-	7258928	7258924	7258928	CTCAGGGATCCACGTACCCAGGTCCCAACCTTACTTTTCAGAACTGAACTGGAAGGGCAGGATCA	CTCAGGGATCCACGTACCCAGGTCCCAACCTT____TTCAGAACTGAACTGGAAGGGCAGGATCA	AAAGT	A	AC003688.2	Ensembl:ENSG00000262302	Protein coding	intron	"GSE135403:GSM4007700,GSM4007701,GSM4007702,GSM4007703"	"HTR8/Svneo,Normoxia"	chr17:7258901..7258950	32194978	MeRIP-seq:(Medium)	-	Functional Loss	DEL	TCGA	33..36	33	READ	1	-
112098	RMVar_ID_112098	Human_SNP_ID_844052592	m1A	Human	chr22	+	37608883	37608883	37608883	CCGGTGGCGGATGGAGCCCGCGATGGAGCCGGAGACTCTGGAGGCGCGAATCAGTGAGTGTCCGG	CCGGTGGCGGATGGAGCCCGCGATGGAGCCGGTGACTCTGGAGGCGCGAATCAGTGAGTGTCCGG	A	T	GGA1	Ensembl:ENSG00000100083	Protein coding	CDS	"GSE70485:GSM1972519,GSM1972520,GSM1972521,GSM1972522,GSM1972523,GSM1972524,GSM1972525"	"HEPG2 cell line,mRNA untreated"	chr22:37608843..37608943	26863196	MeRIP-seq:(Medium)	-	Functional Loss	SNV	ICGC	33..33	33	THCA	1	-
113369	RMVar_ID_113369	Human_SNP_ID_847580613	m1A	Human	chr3	-	101361850	101361850	101361850	TTATGATTTATTCCTTGTTAGATGTCATCTGAATTATGCCCATATAATCCTGTCATGGAGAACAT	TTATGATTTATTCCTTGTTAGATGTCATCTGAGTTATGCCCATATAATCCTGTCATGGAGAACAT	T	C	SENP7	Ensembl:ENSG00000138468	Protein coding	CDS	"GSM3896225,GSM3896226,GSM3896227,GSM3896228,GSM3896229,GSM3896230"	"HEK-293T cells,m1A-quant-seq"	-	31548705	m1A-quant-seq:(High)	rs7616677	Functional Loss	SNV	"ICGC,COSMIC"	33..33	33	"thyroid neoplasm,COCA,mouth squamous_cell_carcinoma"	13	head and neck
113147	RMVar_ID_113147	Human_SNP_ID_827385406	m1A	Human	chr16	-	1612415	1612415	1612415	GGACGCAGATACTGCCGCCACTCACCCTAGCGAAGCCGGCCCGCCGCCCTCAGCAGCAGTTCCGG	GGACGCAGATACTGCCGCCACTCACCCTAGCGGAGCCGGCCCGCCGCCCTCAGCAGCAGTTCCGG	T	C	-	-	Other	Unknown	"GSE70485:GSM1972519,GSM1972520,GSM1972521,GSM1972522,GSM1972523,GSM1972524,GSM1972525"	"HEPG2 cell line,mRNA untreated"	chr16:1612403..1612686	26863196	MeRIP-seq:(Medium)	rs538504578	Functional Loss	SNV	ICGC	33..33	33	STAD	1	-
112293	RMVar_ID_112293	Human_SNP_ID_827934256	m1A	Human	chr17	+	7573218	7573218	7573218	GCGGCCGCCACTATGTGTGGCCCAGAGCCGGCAGGTCCGGTTGCCTCCCTGTGCCGGGGGAGGGA	GCGGCCGCCACTATGTGTGGCCCAGAGCCGGCCGGTCCGGTTGCCTCCCTGTGCCGGGGGAGGGA	A	C	"SENP3-EIF4A1,EIF4A1,AC016876.3"	"Ensembl:ENSG00000277957,Ensembl:ENSG00000161960,Ensembl:ENSG00000264772"	"Protein coding,Protein coding,lincRNA"	"intron,intron,intron"	"GSE70485:GSM1782896,GSM1782897"	"HEPG2 cell line,total RNA Untreated, competitive elution"	chr17:7573216..7573525	26863196	MeRIP-seq:(Medium)	-	Functional Loss	SNV	ICGC	33..33	33	MELA	1	-
112435	RMVar_ID_112435	Human_SNP_ID_828394754	m1A	Human	chr17	-	82870316	82870316	82870316	CTGAGGCTCATAGGCACGCGCGAAGGCCCAGCACACGTAGCAGGCGGCGTCCCTGACGTTGGTGC	CTGAGGCTCATAGGCACGCGCGAAGGCCCAGCGCACGTAGCAGGCGGCGTCCCTGACGTTGGTGC	T	C	-	-	Other	Unknown	"GSE70485:GSM1782888,GSM1782889,GSM1782890,GSM1782891"	"HeLa cell line,mRNA"	chr17:82870176..82870410	26863196	MeRIP-seq:(Medium)	-	Functional Loss	SNV	COSMIC	33..33	33	breast ER-PR-positive_carcinoma	2	breast
111146	RMVar_ID_111146	Human_SNP_ID_855197844	m1A	Human	chr4	-	82423591	82423591	82423591	TACGTGTTCACAGGCAGAGTAGTTGATCTCACACAACGGGTGATCTCACAAAACTGGTAAGTTTC	TACGTGTTCACAGGCAGAGTAGTTGATCTCACGCAACGGGTGATCTCACAAAACTGGTAAGTTTC	T	C	HNRNPDL	Ensembl:ENSG00000152795	Protein coding	3'UTR	"GSM3896225,GSM3896226,GSM3896227,GSM3896228,GSM3896229,GSM3896230"	"HEK-293T cells,m1A-quant-seq"	-	31548705	m1A-quant-seq:(High)	rs9316	Functional Loss	SNV	ICGC	33..33	33	LAML	1	-
113301	RMVar_ID_113301	Human_SNP_ID_846249058	m1A	Human	chr3	+	48501252	48501252	48501252	ACCACAGCAGAAATCTGGACAGGACTCGGGGAAGAGGCTGAGTCCACGGGAAGCCATACACACCT	ACCACAGCAGAAATCTGGACAGGACTCGGGGACGAGGCTGAGTCCACGGGAAGCCATACACACCT	A	C	-	-	Other	Unknown	"GSE70485:GSM1782888,GSM1782889,GSM1782890,GSM1782891"	"HeLa cell line,mRNA"	chr3:48501201..48502359	26863196	MeRIP-seq:(Medium)	-	Functional Loss	SNV	COSMIC	33..33	33	stomach intestinal_adenocarcinoma	5	stomach
111837	RMVar_ID_111837	Human_SNP_ID_833790445	m1A	Human	chr19	+	45885152	45885151	45885153	CCCGGCCTCGCATGGCCTCGTTCAGTTCTGCCAGACAGTCCGCATTCCTCTGCTGCTTCTCTTTC	CCCGGCCTCGCATGGCCTCGTTCAGTTCTGCC__ACAGTCCGCATTCCTCTGCTGCTTCTCTTTC	CAG	C	-	-	Other	Unknown	"GSE70485:GSM1782888,GSM1782889,GSM1782890,GSM1782891"	"HeLa cell line,mRNA"	chr19:45885102..45885194	26863196	MeRIP-seq:(Medium)	-	Functional Loss	DEL	ICGC	33..34	33	STAD	1	-
110935	RMVar_ID_110935	Human_SNP_ID_805576636	m1A	Human	chr1	-	117077992	117077992	117077992	TCTGCCACAACCGTCTCACCAGGACATGACTCAAGTGAGCGATGCAGTTGACCGATGGCTTCACT	TCTGCCACAACCGTCTCACCAGGACATGACTCGAGTGAGCGATGCAGTTGACCGATGGCTTCACT	T	C	-	-	Other	Unknown	"GSE135403:GSM4007700,GSM4007701,GSM4007702,GSM4007703"	"HTR8/Svneo,Normoxia"	chr1:117077946..117081848	32194978	MeRIP-seq:(Medium)	-	Functional Loss	SNV	"TCGA,ICGC,COSMIC"	33..33	33	"CESC,cervix squamous_cell_carcinoma"	3	uterus
112200	RMVar_ID_112200	Human_SNP_ID_844500995	m1A	Human	chr22	-	39522467	39522467	39522467	TCGTTCTTCTTTTCCAGCTCTTTGCACTCACCAGTAAGAGCCTCCTGCTCCGCCCTCTTCTTCTG	TCGTTCTTCTTTTCCAGCTCTTTGCACTCACCGGTAAGAGCCTCCTGCTCCGCCCTCTTCTTCTG	T	C	-	-	Other	Unknown	"GSE70485:GSM1972531,GSM1972532"	"HEPG2 cell line,mRNA heat shock 4h"	chr22:39522245..39522700	26863196	MeRIP-seq:(Medium)	-	Functional Loss	SNV	"TCGA,ICGC,COSMIC"	33..33	33	"CESC,cervix squamous_cell_carcinoma"	5	uterus
111149	RMVar_ID_111149	Human_SNP_ID_855272471	m1A	Human	chr4	+	18021710	18021698	18021710	CGGCACTGAGCGGCGGCGGCGGCGGCGGCAGCAGCGGCGGCGGCAGCGGCCATTCTCTCTCTTCC	CGGCACTGAGCGGCGGCGGCG____________GCGGCGGCGGCAGCGGCCATTCTCTCTCTTCC	GGCGGCGGCAGCA	G	-	-	Other	Unknown	"GSE70485:GSM1782888,GSM1782889,GSM1782890,GSM1782891;GSE70485:GSM1972527,GSM1972528,GSM1972529,GSM1972530"	"HeLa cell line,mRNA;HEPG2 cell line,mRNA Glucose starvation 4h"	chr4:18021615..18021731;chr4:18021612..18021849	26863196	MeRIP-seq:(Medium)	rs769142181	Functional Loss	DEL	ICGC	22..33	33	ESCA	1	-
112427	RMVar_ID_112427	Human_SNP_ID_828374600	m1A	Human	chr17	+	44967660	44967660	44967660	CGTGGGGGTTCTTGAGGCCGGCGTAGAAGGCCACGCGCGGCACCGTGGTGTAGGTGGCAGTGCTG	CGTGGGGGTTCTTGAGGCCGGCGTAGAAGGCCGCGCGCGGCACCGTGGTGTAGGTGGCAGTGCTG	A	G	-	-	Other	Unknown	"GSE70485:GSM1972531,GSM1972532"	"HEPG2 cell line,mRNA heat shock 4h"	chr17:44967615..44967808	26863196	MeRIP-seq:(Medium)	-	Functional Loss	SNV	COSMIC	33..33	33	stomach diffuse_adenocarcinoma	1	stomach
113470	RMVar_ID_113470	Human_SNP_ID_849567276	m1A	Human	chr3	-	196246205	196246205	196246205	CAGCCAAAGTGCTTCTAAAGCAATACGTGGGTAGGCCTGAAGAGGGGATATTTATTAAAACTATT	CAGCCAAAGTGCTTCTAAAGCAATACGTGGGTGGGCCTGAAGAGGGGATATTTATTAAAACTATT	T	C	PCYT1A	Ensembl:ENSG00000161217	Protein coding	intron	"GSE70485:GSM1972527,GSM1972528,GSM1972529,GSM1972530"	"HEPG2 cell line,mRNA Glucose starvation 4h"	chr3:196246200..196246363	26863196	MeRIP-seq:(Medium)	-	Functional Loss	SNV	ICGC	33..33	33	PAAD	1	-
111419	RMVar_ID_111419	Human_SNP_ID_832745586	m1A	Human	chr19	+	12807206	12807206	12807206	CTGTTCCCCTTCTCTTCCAAACCTCCTCCCAGACTCAAAGACCCTATTGGAGAGCGAGCGGGAAA	CTGTTCCCCTTCTCTTCCAAACCTCCTCCCAGGCTCAAAGACCCTATTGGAGAGCGAGCGGGAAA	A	G	"THSD8,RNASEH2A"	"Ensembl:ENSG00000284491,Ensembl:ENSG00000104889"	"Protein coding,Protein coding"	"3'UTR,CDS"	"GSE135403:GSM4007700,GSM4007701,GSM4007702,GSM4007703"	"HTR8/Svneo,Normoxia"	chr19:12807201..12807350	32194978	MeRIP-seq:(Medium)	-	Functional Loss	SNV	ICGC	33..33	33	SKCA	1	-
111591	RMVar_ID_111591	Human_SNP_ID_833171631	m1A	Human	chr19	+	35157500	35157500	35157500	ATCATGGACATTCAGGTCCCGACACGAGCCCCAGGTGAGGAAAGGGACACATCTATCAAGATCCT	ATCATGGACATTCAGGTCCCGACACGAGCCCCGGGTGAGGAAAGGGACACATCTATCAAGATCCT	A	G	FXYD5	Ensembl:ENSG00000089327	Protein coding	CDS	"GSE70485:GSM1782892,GSM1782893"	"HEPG2 cell line,total RNA rearranged at 50c"	chr19:35157476..35157525	26863196	MeRIP-seq:(Medium)	-	Functional Loss	SNV	"TCGA,ICGC,COSMIC"	33..33	33	"UCEC,endometrium endometrioid_carcinoma"	10	uterus
112499	RMVar_ID_112499	Human_SNP_ID_828603796	m1A	Human	chr17	-	48596361	48596361	48596361	AGGACGCGAGGGGAAAGGCCTGTGGGGAGCCGAGGGCGTCAGAGAGACCCGGGAAGGAAGGCTCT	AGGACGCGAGGGGAAAGGCCTGTGGGGAGCCGCGGGCGTCAGAGAGACCCGGGAAGGAAGGCTCT	T	G	"HOXB3,HOXB6"	"Ensembl:ENSG00000120093,Ensembl:ENSG00000108511"	"Protein coding,Protein coding"	"intron,3'UTR"	"GSM3896225,GSM3896226,GSM3896227,GSM3896228,GSM3896229,GSM3896230"	"HEK-293T cells,m1A-quant-seq"	-	31548705	m1A-quant-seq:(High)	rs12949148	Functional Loss	SNV	"ICGC,COSMIC"	33..33	33	"LAML,haematopoietic_and_lymphoid_tissue acute_myeloid_leukaemia"	5	haematopoietic and lymphoid tissue
111310	RMVar_ID_111310	Human_SNP_ID_832477292	m1A	Human	chr19	-	14054438	14054438	14054438	GAGGCGAGGAGACCTGGGAGGCAGAGAAGAGAAAAGCGGAAGAATCCATGGGAATAGGAAGTGAG	GAGGCGAGGAGACCTGGGAGGCAGAGAAGAGATAAGCGGAAGAATCCATGGGAATAGGAAGTGAG	T	A	PALM3	Ensembl:ENSG00000187867	Protein coding	CDS	"GSE70485:GSM1782888,GSM1782889,GSM1782890,GSM1782891"	"HeLa cell line,mRNA"	chr19:14054387..14054558	26863196	MeRIP-seq:(Medium)	-	Functional Loss	SNV	ICGC	33..33	33	MELA	1	-
112263	RMVar_ID_112263	Human_SNP_ID_844754666	m1A	Human	chr22	+	39522028	39522028	39522028	ACCCGACCAGGTTGCCCCCTTCACCTTCTTACAACCTCTTCCCCTTTCCCCAGGGGTCCTGTCCT	ACCCGACCAGGTTGCCCCCTTCACCTTCTTACTACCTCTTCCCCTTTCCCCAGGGGTCCTGTCCT	A	T	ATF4	Ensembl:ENSG00000128272	Protein coding	CDS	"GSE70485:GSM1782892,GSM1782893"	"HEPG2 cell line,total RNA rearranged at 50c"	chr22:39521905..39522130	26863196	MeRIP-seq:(Medium)	-	Functional Loss	SNV	"ICGC,COSMIC"	33..33	33	"oesophagus squamous_cell_carcinoma,ESCA"	7	oesophagus
111721	RMVar_ID_111721	Human_SNP_ID_833510062	m1A	Human	chr19	-	681531	681531	681531	CACCTGCGCAGCTGCCCGCGTGGCGCACGCCGATGGAGCGGCCCAGGAAGCAGGTGGCCTGGCGC	CACCTGCGCAGCTGCCCGCGTGGCGCACGCCGTTGGAGCGGCCCAGGAAGCAGGTGGCCTGGCGC	T	A	-	-	Other	Unknown	"GSE70485:GSM1782892,GSM1782893"	"HEPG2 cell line,total RNA rearranged at 50c"	chr19:681501..681757	26863196	MeRIP-seq:(Medium)	-	Functional Loss	SNV	"TCGA,ICGC,COSMIC"	33..33	33	"UCEC,endometrium endometrioid_carcinoma"	6	uterus
113692	RMVar_ID_113692	Human_SNP_ID_822853495	m1A	Human	chr14	+	60648998	60648998	60648998	AACTGGTGGCTCTCCAGGATCTTGTAGAGCTCACGGAAGTTGCCGCGGTGGAAGGCGACCACCGC	AACTGGTGGCTCTCCAGGATCTTGTAGAGCTCGCGGAAGTTGCCGCGGTGGAAGGCGACCACCGC	A	G	SALRNA1	RNACentral:URS00008B9496	lincRNA	intron	"GSE135403:GSM4007704,GSM4007705,GSM4007706,GSM4007707"	"HTR8/Svneo,Hypoxia IP"	chr14:60648951..60649000	32194978	MeRIP-seq:(Medium)	-	Functional Loss	SNV	COSMIC	33..33	33	large_intestine adenocarcinoma	3	large intestine
111950	RMVar_ID_111950	Human_SNP_ID_823744845	m1A	Human	chr15	-	57591983	57591983	57591983	GCGGGCTGGACGCCGGCGTTCCTCCCGGGCAGAATAAGCGTGCGGGGCCCGCCCTGCGCGGGGGC	GCGGGCTGGACGCCGGCGTTCCTCCCGGGCAGGATAAGCGTGCGGGGCCCGCCCTGCGCGGGGGC	T	C	-	-	Other	Unknown	"GSE70485:GSM1972519,GSM1972520,GSM1972521,GSM1972522,GSM1972523,GSM1972524,GSM1972525"	"HEPG2 cell line,mRNA untreated"	chr15:57591948..57592054	26863196	MeRIP-seq:(Medium)	rs1690328	Functional Loss	SNV	ICGC	33..33	33	COCA	4	-
111933	RMVar_ID_111933	Human_SNP_ID_823512381	m1A	Human	chr15	+	90530021	90530021	90530021	GGCGGCCTGTGGACGGACGGGTGGGCCGAGGTACAGGCCCCACGGCCGCCGTCTCCCGCTTCTGC	GGCGGCCTGTGGACGGACGGGTGGGCCGAGGTGCAGGCCCCACGGCCGCCGTCTCCCGCTTCTGC	A	G	CRTC3	Ensembl:ENSG00000140577	Protein coding	5'UTR	"GSE70485:GSM1972533,GSM1972534"	"HEPG2 cell line,total RNA Untreated"	chr15:90529901..90530175	26863196	MeRIP-seq:(Medium)	rs910957497	Functional Loss	SNV	ICGC	33..33	33	STAD	1	-
112686	RMVar_ID_112686	Human_SNP_ID_829295870	m1A	Human	chr17	+	63550729	63550729	63550729	GGAAGGAGATCTACAAGTATGAAGCGCCCTGGACAGTCTACGCGATGAACTGGAGTGTGCGGCCC	GGAAGGAGATCTACAAGTATGAAGCGCCCTGGCCAGTCTACGCGATGAACTGGAGTGTGCGGCCC	A	C	DCAF7	Ensembl:ENSG00000136485	Protein coding	CDS	"GSE135403:GSM4007700,GSM4007701,GSM4007702,GSM4007703"	"HTR8/Svneo,Normoxia"	chr17:63550551..63550825	32194978	MeRIP-seq:(Medium)	-	Functional Loss	SNV	TCGA	33..33	33	OV	1	-
110454	RMVar_ID_110454	Human_SNP_ID_801337176	m1A	Human	chr1	-	11948069	11948069	11948069	TCACTGTCTCTGCCTCACCCAGGAAACCCCTTACCTGGATCTTGTAGTTGAAGAACTGAGCTGAG	TCACTGTCTCTGCCTCACCCAGGAAACCCCTTGCCTGGATCTTGTAGTTGAAGAACTGAGCTGAG	T	C	-	-	Other	Unknown	"GSE70485:GSM1782888,GSM1782889,GSM1782890,GSM1782891"	"HeLa cell line,mRNA"	chr1:11948026..11948122	26863196	MeRIP-seq:(Medium)	-	Functional Loss	SNV	"TCGA,ICGC"	33..33	33	UCEC	2	-
112438	RMVar_ID_112438	Human_SNP_ID_828405719	m1A	Human	chr17	-	40140575	40140575	40140575	GCACCAGATTCCTCGTCCTCGGTGTCTTGCGAAGCGCGCTGCCGCCGCCGGTCCGCCATCTTACG	GCACCAGATTCCTCGTCCTCGGTGTCTTGCGATGCGCGCTGCCGCCGCCGGTCCGCCATCTTACG	T	A	-	-	Other	Unknown	"GSE70485:GSM1782894,GSM1782895"	"HEPG2 cell line,total RNA rearranged at 60c"	chr17:40140544..40140671	26863196	MeRIP-seq:(Medium)	-	Functional Loss	SNV	ICGC	33..33	33	LICA	1	-
113444	RMVar_ID_113444	Human_SNP_ID_849124763	m1A	Human	chr3	-	134250833	134250831	134250834	GCGGGCAGCCCCCAACTCCGGACGATGCAGCGAGGAGGCGGCGGCGGCGGCGCGCTCCGGAGGTC	GCGGGCAGCCCCCAACTCCGGACGATGCAGC___GAGGCGGCGGCGGCGGCGCGCTCCGGAGGTC	CCTC	C	-	-	Other	Unknown	"GSE70485:GSM1782888,GSM1782889,GSM1782890,GSM1782891"	"HeLa cell line,mRNA"	chr3:134250476..134250850	26863196	MeRIP-seq:(Medium)	-	Functional Loss	DEL	ICGC	32..34	33	LMS	3	-
111770	RMVar_ID_111770	Human_SNP_ID_833627326	m1A	Human	chr19	-	7933975	7933975	7933975	GCAGGGGGTGGAGTCCGTGAAGAAGGAAATTGACGACAGCGTCCTGGGACAGACCGGGCCCTACC	GCAGGGGGTGGAGTCCGTGAAGAAGGAAATTGGCGACAGCGTCCTGGGACAGACCGGGCCCTACC	T	C	TIMM44	Ensembl:ENSG00000104980	Protein coding	CDS	"GSE70485:GSM1972531,GSM1972532"	"HEPG2 cell line,mRNA heat shock 4h"	chr19:7933951..7933975	26863196	MeRIP-seq:(Medium)	-	Functional Loss	SNV	"TCGA,ICGC,COSMIC"	33..33	33	"STAD,stomach adenocarcinoma"	3	stomach
113649	RMVar_ID_113649	Human_SNP_ID_822239075	m1A	Human	chr14	+	50822055	50822055	50822055	GGGCCTCATGCTGGTCCTGCTCCACCTCATCCATCCCATAGCCCACAGTGCTCACCTGTGTGTAA	GGGCCTCATGCTGGTCCTGCTCCACCTCATCCGTCCCATAGCCCACAGTGCTCACCTGTGTGTAA	A	G	AL133485.2	Ensembl:ENSG00000258843	lincRNA	intron	"GSE70485:GSM1972531,GSM1972532"	"HEPG2 cell line,mRNA heat shock 4h"	chr14:50821970..50822141	26863196	MeRIP-seq:(Medium)	-	Functional Loss	SNV	COSMIC	33..33	33	large_intestine adenocarcinoma	6	large intestine
112800	RMVar_ID_112800	Human_SNP_ID_829794115	m1A	Human	chr17	+	5024255	5024255	5024255	TCCCCAGAAGTGCTGGGGCAGGGAGGCCCAGGAGATGAGAGAGAAGGTCCGAGTAGGTGATAGAA	TCCCCAGAAGTGCTGGGGCAGGGAGGCCCAGGGGATGAGAGAGAAGGTCCGAGTAGGTGATAGAA	A	G	KIF1C	Ensembl:ENSG00000129250	Protein coding	3'UTR	"GSE70485:GSM1782894,GSM1782895"	"HEPG2 cell line,total RNA rearranged at 60c"	chr17:5024226..5024300	26863196	MeRIP-seq:(Medium)	-	Functional Loss	SNV	COSMIC	33..33	33	large_intestine adenocarcinoma	1	large intestine
111228	RMVar_ID_111228	Human_SNP_ID_832272895	m1A	Human	chr19	+	3981963	3981963	3981963	CGCAGCCCTCACTCACCTTGAAGATGGGGTCCAGGATCAGCTGGCAGAAGGTGCGTGGCAGCTTC	CGCAGCCCTCACTCACCTTGAAGATGGGGTCCGGGATCAGCTGGCAGAAGGTGCGTGGCAGCTTC	A	G	-	-	Other	Unknown	"GSE70485:GSM1782892,GSM1782893"	"HEPG2 cell line,total RNA rearranged at 50c"	chr19:3981951..3982000	26863196	MeRIP-seq:(Medium)	rs1204833430	Functional Loss	SNV	COSMIC	33..33	33	pharynx nasopharyngeal_carcinoma	1	head and neck
110420	RMVar_ID_110420	Human_SNP_ID_801134723	m1A	Human	chr1	+	155320459	155320459	155320459	GAGGCTGAGAAAGTGGCCCGGGTGAAGGCGCTATATGAGGAGCTGGATCTGCCAGCAGTGTTCTT	GAGGCTGAGAAAGTGGCCCGGGTGAAGGCGCTGTATGAGGAGCTGGATCTGCCAGCAGTGTTCTT	A	G	FDPS	Ensembl:ENSG00000160752	Protein coding	CDS	"GSE70485:GSM1972519,GSM1972520,GSM1972521,GSM1972522,GSM1972523,GSM1972524,GSM1972525"	"HEPG2 cell line,mRNA untreated"	chr1:155320242..155320609	26863196	MeRIP-seq:(Medium)	rs760412972	Functional Loss	SNV	COSMIC	33..33	33	haematopoietic_and_lymphoid_tissue diffuse_large_B_cell_lymphoma	6	haematopoietic and lymphoid tissue
113402	RMVar_ID_113402	Human_SNP_ID_848047346	m1A	Human	chr3	+	130746630	130746630	130746630	GACCCCTCCAGCCCCCTAACCTGCCCTGGGGGACATGCGTTCCCGGGCCTCGTCTTCCTCTAGCG	GACCCCTCCAGCCCCCTAACCTGCCCTGGGGGCCATGCGTTCCCGGGCCTCGTCTTCCTCTAGCG	A	C	-	-	Other	Unknown	"GSE70485:GSM1972531,GSM1972532"	"HEPG2 cell line,mRNA heat shock 4h"	chr3:130746579..130746786	26863196	MeRIP-seq:(Medium)	rs2293179	Functional Loss	SNV	ICGC	33..33	33	LAML	1	-
113158	RMVar_ID_113158	Human_SNP_ID_827433381	m1A	Human	chr16	-	89281917	89281917	89281917	GGAGAAATTCAAGGACGGTGCAGAGAAAGAAAAGGGCGACCCAGTGAAGATGAGCAACGGGAATG	GGAGAAATTCAAGGACGGTGCAGAGAAAGAAAGGGGCGACCCAGTGAAGATGAGCAACGGGAATG	T	C	ANKRD11	Ensembl:ENSG00000167522	Protein coding	CDS	"GSE70485:GSM1782894,GSM1782895"	"HEPG2 cell line,total RNA rearranged at 60c"	chr16:89281614..89281950	26863196	MeRIP-seq:(Medium)	rs1383324924	Functional Loss	SNV	"ICGC,COSMIC"	33..33	33	"LICA,liver neoplasm"	4	liver
111090	RMVar_ID_111090	Human_SNP_ID_853007992	m1A	Human	chr4	+	24325718	24325718	24325718	CCGATCGCCTCGGAAGCCCCGTAGACCACCACAGATGCCGAGCTTTGAGTAACTCTCACAGTGGA	CCGATCGCCTCGGAAGCCCCGTAGACCACCACGGATGCCGAGCTTTGAGTAACTCTCACAGTGGA	A	G	-	-	Other	Unknown	"GSE70485:GSM1782888,GSM1782889,GSM1782890,GSM1782891"	"HeLa cell line,mRNA"	chr4:24325620..24325724	26863196	MeRIP-seq:(Medium)	rs538183543	Functional Loss	SNV	ICGC	33..33	33	MALY	1	-
110272	RMVar_ID_110272	Human_SNP_ID_800038824	m1A	Human	chr1	-	37540690	37540690	37540690	GATCGGCAGCACAGGGAACCATCAGAACAGGAACACAGGAGAGCTAGGAACAGTGACCGGGACAG	GATCGGCAGCACAGGGAACCATCAGAACAGGAGCACAGGAGAGCTAGGAACAGTGACCGGGACAG	T	C	SNIP1	Ensembl:ENSG00000163877	Protein coding	CDS	"GSE70485:GSM1972527,GSM1972528,GSM1972529,GSM1972530"	"HEPG2 cell line,mRNA Glucose starvation 4h"	chr1:37540278..37540776	26863196	MeRIP-seq:(Medium)	-	Functional Loss	SNV	"TCGA,ICGC,COSMIC"	33..33	33	"UCEC,endometrium endometrioid_carcinoma"	3	uterus
112365	RMVar_ID_112365	Human_SNP_ID_828173211	m1A	Human	chr17	-	44967970	44967970	44967970	GCGGCCCGGAAGGCCACTATGAGATGCTGGGCACCTGCCGCATGGTGTGCGACCCCTACCCCGCG	GCGGCCCGGAAGGCCACTATGAGATGCTGGGCCCCTGCCGCATGGTGTGCGACCCCTACCCCGCG	T	G	C1QL1	Ensembl:ENSG00000131094	Protein coding	CDS	"GSE70485:GSM1972531,GSM1972532"	"HEPG2 cell line,mRNA heat shock 4h"	chr17:44967922..44968298	26863196	MeRIP-seq:(Medium)	rs770780187	Functional Loss	SNV	COSMIC	33..33	33	prostate adenocarcinoma	1	prostate
113613	RMVar_ID_113613	Human_SNP_ID_821762308	m1A	Human	chr14	+	59484188	59484188	59484188	ATGTAGCGCCGCTTGGCCAGCAGGGTGGGCCCAGACACCTCCGGACACCCCGCCAGCACGATACG	ATGTAGCGCCGCTTGGCCAGCAGGGTGGGCCCGGACACCTCCGGACACCCCGCCAGCACGATACG	A	G	-	-	Other	Unknown	"GSE70485:GSM1782892,GSM1782893"	"HEPG2 cell line,total RNA rearranged at 50c"	chr14:59484145..59484330	26863196	MeRIP-seq:(Medium)	rs1338941786	Functional Loss	SNV	"TCGA,ICGC,COSMIC"	33..33	33	"PAAD,pancreas ductal_carcinoma"	3	pancreas
113676	RMVar_ID_113676	Human_SNP_ID_822699129	m1A	Human	chr14	+	24138116	24138116	24138116	TGAGGATGGTAACAATTTTGGAGTGGCTGTCCAGGTGAGAGCGCTGCCCCACTTCCCTGCTCTTT	TGAGGATGGTAACAATTTTGGAGTGGCTGTCCTGGTGAGAGCGCTGCCCCACTTCCCTGCTCTTT	A	T	PSME1	Ensembl:ENSG00000092010	Protein coding	5'UTR	"GSE135403:GSM4007700,GSM4007701,GSM4007702,GSM4007703"	"HTR8/Svneo,Normoxia"	chr14:24138026..24138125	32194978	MeRIP-seq:(Medium)	-	Functional Loss	SNV	TCGA	33..33	33	OV	1	-
112584	RMVar_ID_112584	Human_SNP_ID_828885918	m1A	Human	chr17	+	81684079	81684079	81684079	GGTTTGGGCTGGAGGTCGCCATGGGGCGAGGCAGCGGCACCTTCGAGCGTCTCCTAGGTAACGCG	GGTTTGGGCTGGAGGTCGCCATGGGGCGAGGCGGCGGCACCTTCGAGCGTCTCCTAGGTAACGCG	A	G	HGS	Ensembl:ENSG00000185359	Protein coding	intron	"GSE70485:GSM1972527,GSM1972528,GSM1972529,GSM1972530"	"HEPG2 cell line,mRNA Glucose starvation 4h"	chr17:81683976..81684202	26863196	MeRIP-seq:(Medium)	-	Functional Loss	SNV	"ICGC,COSMIC"	33..33	33	"PRAD,prostate adenocarcinoma"	2	prostate
113912	RMVar_ID_113912	Human_SNP_ID_863743273	m1A	Human	chr6	+	36978527	36978527	36978527	GTGGGCTCACCTTCTTCATGCTACCCCGAGTCACAGTAGAGAGGGCGTTGGACATCAGCCGGGGA	GTGGGCTCACCTTCTTCATGCTACCCCGAGTCTCAGTAGAGAGGGCGTTGGACATCAGCCGGGGA	A	T	-	-	Other	Unknown	"GSE70485:GSM1972533,GSM1972534"	"HEPG2 cell line,total RNA Untreated"	chr6:36978501..36978600	26863196	MeRIP-seq:(Medium)	-	Functional Loss	SNV	ICGC	33..33	33	LUSC	1	-
113091	RMVar_ID_113091	Human_SNP_ID_827038512	m1A	Human	chr16	+	4336948	4336948	4336948	CACGAGCAGCAAGAGCTCCTGCAGCTGCGCCCACCCCCCAAGCCGCCACTGCCCGCCCCCGACGG	CACGAGCAGCAAGAGCTCCTGCAGCTGCGCCCCCCCCCCAAGCCGCCACTGCCCGCCCCCGACGG	A	C	GLIS2	Ensembl:ENSG00000126603	Protein coding	CDS	"GSE70485:GSM1782888,GSM1782889,GSM1782890,GSM1782891"	"HeLa cell line,mRNA"	chr16:4336897..4337015	26863196	MeRIP-seq:(Medium)	rs994806881	Functional Loss	SNV	ICGC	33..33	33	SKCA	2	-
113109	RMVar_ID_113109	Human_SNP_ID_827182777	m1A	Human	chr16	+	670485	670485	670485	CAGTGTTCGGCCAAGAACCTGAGGAACATCTCAGAGCTGTTCTACTACGCCCAGAAGGCCGTCCT	CAGTGTTCGGCCAAGAACCTGAGGAACATCTCCGAGCTGTTCTACTACGCCCAGAAGGCCGTCCT	A	C	RHOT2	Ensembl:ENSG00000140983	Protein coding	exon	"GSE70485:GSM1972519,GSM1972520,GSM1972521,GSM1972522,GSM1972523,GSM1972524,GSM1972525"	"HEPG2 cell line,mRNA untreated"	chr16:670451..670550	26863196	MeRIP-seq:(Medium)	-	Functional Loss	SNV	COSMIC	33..33	33	lung small_cell_carcinoma	1	lung
110412	RMVar_ID_110412	Human_SNP_ID_801078832	m1A	Human	chr1	-	156743856	156743851	156743856	TCCTGCCTAGGACTCTCCTAAACGTCCCAAGGAGGCAGAAAACCCTGAAGGAGAGGAGAAGGAGG	TCCTGCCTAGGACTCTCCTAAACGTCCCAAGG_____GAAAACCCTGAAGGAGAGGAGAAGGAGG	CTGCCT	C	HDGF	Ensembl:ENSG00000143321	Protein coding	CDS	"GSE70485:GSM1782888,GSM1782889,GSM1782890,GSM1782891;GSE70485:GSM1782892,GSM1782893"	"HeLa cell line,mRNA;HEPG2 cell line,total RNA rearranged at 50c"	chr1:156743609..156743909;chr1:156743851..156743900	26863196	MeRIP-seq:(Medium)	-	Functional Loss	DEL	TCGA	33..37	33	HNSC	1	-
112163	RMVar_ID_112163	Human_SNP_ID_844322620	m1A	Human	chr22	+	31944600	31944600	31944600	AGCGGCGGCGCTGCCTGCAGCCTGCAGCCTGCAGCCTCCGGCCGGCCGGCGAGCCAGTGCGCGTG	AGCGGCGGCGCTGCCTGCAGCCTGCAGCCTGCGGCCTCCGGCCGGCCGGCGAGCCAGTGCGCGTG	A	G	"YWHAH,Z82190.2"	"Ensembl:ENSG00000128245,Ensembl:ENSG00000285404"	"Protein coding,Protein coding"	"5'UTR,intron"	"GSE70485:GSM1972533,GSM1972534"	"HEPG2 cell line,total RNA Untreated"	chr22:31944552..31944684	26863196	MeRIP-seq:(Medium)	rs865907627	Functional Loss	SNV	"ICGC,COSMIC"	33..33	33	"haematopoietic_and_lymphoid_tissue chronic_lymphocytic_leukaemia-small_lymphocytic_lymphoma,CLLE"	4	haematopoietic and lymphoid tissue
113524	RMVar_ID_113524	Human_SNP_ID_850400032	m1A	Human	chr3	-	51391781	51391781	51391781	GTACTCAGGCGCGGCCGCGGATGAGCCGGGACACGCGGGCTCGGCCCCAGGCGGTGGCGGAGGCG	GTACTCAGGCGCGGCCGCGGATGAGCCGGGACGCGCGGGCTCGGCCCCAGGCGGTGGCGGAGGCG	T	C	lnc-DCAF1-1	RNACentral:URS0000D5C289	lincRNA	intron	"GSE73941:GSM1906567,GSM1906568,GSM1906569,GSM1906570"	"HEK293T,ALKBH3 KO"	chr3:51391317..51391900	26863410	MeRIP-seq:(Medium)	-	Functional Loss	SNV	ICGC	33..33	33	THCA	1	-
113777	RMVar_ID_113777	Human_SNP_ID_831125245	m1A	Human	chr18	+	51197371	51197349	51197371	ATGGCGGCGGCGGCGGCCGGGTCAGGCGCGGCAGGCGGCGAGCCCCATGGCGGACAGGGCCAGGG	ATGGCGGCGGC______________________GGCGGCGAGCCCCATGGCGGACAGGGCCAGGG	CGGCGGCCGGGTCAGGCGCGGCA	C	-	-	Other	Unknown	"GSE70485:GSM1972527,GSM1972528,GSM1972529,GSM1972530"	"HEPG2 cell line,mRNA Glucose starvation 4h"	chr18:51197325..51197506	26863196	MeRIP-seq:(Medium)	-	Functional Loss	DEL	ICGC	12..33	33	PRAD	1	-
112582	RMVar_ID_112582	Human_SNP_ID_828884339	m1A	Human	chr17	-	5378631	5378631	5378631	TAAATCAAGGAACAGTGAGGTCAGGAAGTTGAATGGGGTTACTATGAAAGGAACTAATGATGTCT	TAAATCAAGGAACAGTGAGGTCAGGAAGTTGATTGGGGTTACTATGAAAGGAACTAATGATGTCT	T	A	NUP88	Ensembl:ENSG00000108559	Protein coding	intron	"GSE70485:GSM1972531,GSM1972532"	"HEPG2 cell line,mRNA heat shock 4h"	chr17:5378627..5378931	26863196	MeRIP-seq:(Medium)	-	Functional Loss	SNV	ICGC	33..33	33	LMS	1	-
110509	RMVar_ID_110509	Human_SNP_ID_801930909	m1A	Human	chr1	-	55215193	55215193	55215193	CAGGGGCCAACCTGGGCGCGGAGGCGGCGCGGAGGGTGCGCCGCGCGGCCCGCCAGGCCCGGGAC	CAGGGGCCAACCTGGGCGCGGAGGCGGCGCGGGGGGTGCGCCGCGCGGCCCGCCAGGCCCGGGAC	T	C	USP24	Ensembl:ENSG00000162402	Protein coding	5'UTR	"GSE70485:GSM1782894,GSM1782895"	"HEPG2 cell line,total RNA rearranged at 60c"	chr1:55215142..55215325	26863196	MeRIP-seq:(Medium)	-	Functional Loss	SNV	ICGC	33..33	33	SKCA	1	-
112120	RMVar_ID_112120	Human_SNP_ID_844139080	m1A	Human	chr22	-	17906882	17906882	17906882	TAACCACGTTTTTCTTTCTTTTTGTCAGATTAACGTGACAGTGTCAGGTGGACCCACAGCCATCC	TAACCACGTTTTTCTTTCTTTTTGTCAGATTATCGTGACAGTGTCAGGTGGACCCACAGCCATCC	T	A	MICAL3	Ensembl:ENSG00000243156	Protein coding	5'UTR	"GSE73941:GSM1906567,GSM1906568,GSM1906569,GSM1906570"	"HEK293T,ALKBH3 KO"	chr22:17906856..17906953	26863410	MeRIP-seq:(Medium)	-	Functional Loss	SNV	"TCGA,ICGC,COSMIC"	33..33	33	"lung adenocarcinoma,LUAD"	3	lung
113083	RMVar_ID_113083	Human_SNP_ID_827001310	m1A	Human	chr16	-	11915623	11915623	11915623	CAGCAGCGACTCGGCGCCTGACTGCTGGGACCAGGCGGACATGGAAGCCCCCGGGCCGGGCCCTT	CAGCAGCGACTCGGCGCCTGACTGCTGGGACCGGGCGGACATGGAAGCCCCCGGGCCGGGCCCTT	T	C	GSPT1	Ensembl:ENSG00000103342	Protein coding	CDS	"GSE135403:GSM4007704,GSM4007705,GSM4007706,GSM4007707"	"HTR8/Svneo,Hypoxia IP"	chr16:11915574..11915677	32194978	MeRIP-seq:(Medium)	rs1274210487	Functional Loss	SNV	ICGC	33..33	33	THCA	1	-
112730	RMVar_ID_112730	Human_SNP_ID_829487687	m1A	Human	chr17	+	4704075	4704075	4704075	ACCCCCGGTCCCGCCAGGAACCCCAGCCGCGGAGCCCGCAGAGGGCCCACTCAGAACGGCTGCCG	ACCCCCGGTCCCGCCAGGAACCCCAGCCGCGGCGCCCGCAGAGGGCCCACTCAGAACGGCTGCCG	A	C	-	-	Other	Unknown	"GSE70485:GSM1972531,GSM1972532"	"HEPG2 cell line,mRNA heat shock 4h"	chr17:4703981..4704075	26863196	MeRIP-seq:(Medium)	-	Functional Loss	SNV	"TCGA,ICGC,COSMIC"	33..33	33	"UCEC,endometrium endometrioid_carcinoma"	6	uterus
110902	RMVar_ID_110902	Human_SNP_ID_805317896	m1A	Human	chr1	-	156811891	156811891	156811891	TTGAGAGTCACCAGCACTTAGATGGACTCTAAAACCTTTAGGAGGGGAGAAATCTCACTCGGAAG	TTGAGAGTCACCAGCACTTAGATGGACTCTAACACCTTTAGGAGGGGAGAAATCTCACTCGGAAG	T	G	SH2D2A	Ensembl:ENSG00000027869	Protein coding	intron	"GSE70485:GSM1972519,GSM1972520,GSM1972521,GSM1972522,GSM1972523,GSM1972524,GSM1972525"	"HEPG2 cell line,mRNA untreated"	chr1:156811889..156811997	26863196	MeRIP-seq:(Medium)	-	Functional Loss	SNV	ICGC	33..33	33	MALY	1	-
113960	RMVar_ID_113960	Human_SNP_ID_864508333	m1A	Human	chr6	+	30578191	30578191	30578191	TCTTAAGAAGCTCTCAGTGCCAACCAGTGATGAGGAGGATGAAGGTAAATGACCTGAGGGGGAAT	TCTTAAGAAGCTCTCAGTGCCAACCAGTGATGCGGAGGATGAAGGTAAATGACCTGAGGGGGAAT	A	C	ABCF1	Ensembl:ENSG00000204574	Protein coding	CDS	"GSE135403:GSM4007704,GSM4007705,GSM4007706,GSM4007707"	"HTR8/Svneo,Hypoxia IP"	chr6:30578142..30578387	32194978	MeRIP-seq:(Medium)	-	Functional Loss	SNV	ICGC	33..33	33	RECA	1	-
112751	RMVar_ID_112751	Human_SNP_ID_829575672	m1A	Human	chr17	+	39708497	39708497	39708497	AACAATACCACCCCTGTCACAGGGGCCTCCCCAGGAGGCCTGCGGGAGCTGCAGCTTCGAAGCCT	AACAATACCACCCCTGTCACAGGGGCCTCCCCTGGAGGCCTGCGGGAGCTGCAGCTTCGAAGCCT	A	T	ERBB2	Ensembl:ENSG00000141736	Protein coding	CDS	"GSE135403:GSM4007704,GSM4007705,GSM4007706,GSM4007707"	"HTR8/Svneo,Hypoxia IP"	chr17:39708322..39708523	32194978	MeRIP-seq:(Medium)	-	Functional Loss	SNV	"ICGC,COSMIC"	33..33	33	"BLCA,bladder transitional_cell_carcinoma,urinary_tract transitional_cell_carcinoma"	8	"bladder,urinary tract"
112530	RMVar_ID_112530	Human_SNP_ID_828728709	m1A	Human	chr17	+	62667498	62667498	62667498	CTGCAGCATCGCGCTGCCCTATGTGTGCAAGAAGAAGCCCAACGCCACGGCCGAGCCCACCCCTC	CTGCAGCATCGCGCTGCCCTATGTGTGCAAGACGAAGCCCAACGCCACGGCCGAGCCCACCCCTC	A	C	MRC2	Ensembl:ENSG00000011028	Protein coding	CDS	"GSE70485:GSM1782894,GSM1782895"	"HEPG2 cell line,total RNA rearranged at 60c"	chr17:62667375..62667622	26863196	MeRIP-seq:(Medium)	-	Functional Loss	SNV	"TCGA,ICGC,COSMIC"	33..33	33	"lung adenocarcinoma,LUAD"	3	lung
112976	RMVar_ID_112976	Human_SNP_ID_826403638	m1A	Human	chr16	-	30070252	30070252	30070252	AGGCGGCCTCCTCTTCAAGAGTGGGAGGGGGCAGGGCCTGGAGTGTTGGGGGCAGCCTGGGAACA	AGGCGGCCTCCTCTTCAAGAGTGGGAGGGGGCGGGGCCTGGAGTGTTGGGGGCAGCCTGGGAACA	T	C	-	-	Other	Unknown	"GSE70485:GSM1782894,GSM1782895"	"HEPG2 cell line,total RNA rearranged at 60c"	chr16:30070207..30070340	26863196	MeRIP-seq:(Medium)	-	Functional Loss	SNV	"TCGA,ICGC,COSMIC"	33..33	33	"UCEC,endometrium endometrioid_carcinoma"	15	uterus
111579	RMVar_ID_111579	Human_SNP_ID_833136104	m1A	Human	chr19	+	49108002	49108002	49108002	AGCAAGGACAAGGACCGGGACCGGAAGCGGCGAAGCAGCCGGAGTCGGGAGCGGGCCCGGCGGGA	AGCAAGGACAAGGACCGGGACCGGAAGCGGCGGAGCAGCCGGAGTCGGGAGCGGGCCCGGCGGGA	A	G	SNRNP70	Ensembl:ENSG00000104852	Protein coding	3'UTR	"GSE123365:GSM3896231,GSM3896232,GSM3896233,GSM3896234,GSM3896235,GSM3896236"	"HEK-293T cells,m1A-IP-seq"	-	31548705	m1A-IP-seq:(High)	-	Functional Loss	SNV	COSMIC	33..33	33	"colon adenocarcinoma,large_intestine adenocarcinoma"	2	large intestine
110746	RMVar_ID_110746	Human_SNP_ID_803914175	m1A	Human	chr1	-	19383769	19383769	19383769	AGGAGCAGGCATAGGGACACTTTAAGCTTGAGAGGCCCATTAGATCAAAGTGGAGATACCAGGTA	AGGAGCAGGCATAGGGACACTTTAAGCTTGAGTGGCCCATTAGATCAAAGTGGAGATACCAGGTA	T	A	CAPZB	Ensembl:ENSG00000077549	Protein coding	intron	"GSE70485:GSM1972519,GSM1972520,GSM1972521,GSM1972522,GSM1972523,GSM1972524,GSM1972525"	"HEPG2 cell line,mRNA untreated"	chr1:19383764..19383938	26863196	MeRIP-seq:(Medium)	-	Functional Loss	SNV	ICGC	33..33	33	LICA	1	-
112924	RMVar_ID_112924	Human_SNP_ID_826112891	m1A	Human	chr16	-	2975746	2975746	2975746	TAAAGCGTTCCATGTCACCATTCCGGGGCCCCAAGGACCGGGCCCGCAAGTTGGCCGAGGTGGGC	TAAAGCGTTCCATGTCACCATTCCGGGGCCCCCAGGACCGGGCCCGCAAGTTGGCCGAGGTGGGC	T	G	PKMYT1	Ensembl:ENSG00000127564	Protein coding	CDS	"GSE70485:GSM1972519,GSM1972520,GSM1972521,GSM1972522,GSM1972523,GSM1972524,GSM1972525;GSE70485:GSM1972527,GSM1972528,GSM1972529,GSM1972530"	"HEPG2 cell line,mRNA untreated;HEPG2 cell line,mRNA Glucose starvation 4h"	chr16:2975569..2975825;chr16:2975510..2975826	26863196	MeRIP-seq:(Medium)	-	Functional Loss	SNV	COSMIC	33..33	33	"colon adenocarcinoma,large_intestine adenocarcinoma"	6	large intestine
110333	RMVar_ID_110333	Human_SNP_ID_800440722	m1A	Human	chr1	-	23168152	23168152	23168152	GGCGCGGGGCGCGGGCCGCGGGCCGGGCGGGGAGGGGTCCCGCGGCCGCCGCAGCTGTCGGCCGC	GGCGCGGGGCGCGGGCCGCGGGCCGGGCGGGGGGGGGTCCCGCGGCCGCCGCAGCTGTCGGCCGC	T	C	LUZP1	Ensembl:ENSG00000169641	Protein coding	intron	"GSE70485:GSM1972527,GSM1972528,GSM1972529,GSM1972530"	"HEPG2 cell line,mRNA Glucose starvation 4h"	chr1:23168143..23168333	26863196	MeRIP-seq:(Medium)	rs941864413	Functional Loss	SNV	ICGC	33..33	33	SKCA	1	-
112204	RMVar_ID_112204	Human_SNP_ID_844507501	m1A	Human	chr22	-	23686946	23686946	23686946	GAAGTTAACTTGGTGCCATTGGGCAGAGGGTGAGAGCCCAGCAAACCGGAGAGATCAGCTGCCCA	GAAGTTAACTTGGTGCCATTGGGCAGAGGGTGGGAGCCCAGCAAACCGGAGAGATCAGCTGCCCA	T	C	"GUSBP11,AP000347.1"	"Ensembl:ENSG00000228315,Ensembl:ENSG00000272578"	"lincRNA,Pseudogene"	"exon,intron"	"GSE70485:GSM1972519,GSM1972520,GSM1972521,GSM1972522,GSM1972523,GSM1972524,GSM1972525"	"HEPG2 cell line,mRNA untreated"	chr22:23686905..23690246	26863196	MeRIP-seq:(Medium)	-	Functional Loss	SNV	ICGC	33..33	33	COCA	1	-
112598	RMVar_ID_112598	Human_SNP_ID_828940815	m1A	Human	chr17	-	58007129	58007128	58007129	GAGTCCGCGCTTTTCGTCACCGCCATGTCGGGAGGTGGTGTGATTCGTGGCCCCGCAGGGAACAA	GAGTCCGCGCTTTTCGTCACCGCCATGTCGGG_GGTGGTGTGATTCGTGGCCCCGCAGGGAACAA	CT	C	"AC015813.2,SRSF1"	"Ensembl:ENSG00000266086,Ensembl:ENSG00000136450"	"Protein coding,Protein coding"	"CDS,CDS"	"GSE70485:GSM1782894,GSM1782895"	"HEPG2 cell line,total RNA rearranged at 60c"	chr17:58007008..58007308	26863196	MeRIP-seq:(Medium)	-	Functional Loss	DEL	ICGC	33..33	33	CLLE	1	-
110664	RMVar_ID_110664	Human_SNP_ID_803249595	m1A	Human	chr1	+	23392605	23392605	23392605	CACTCCACACATCATACACACACACTCCACACATCATACACACACACACACACTCCACACATCAT	CACTCCACACATCATACACACACACTCCACACGTCATACACACACACACACACTCCACACATCAT	A	G	-	-	Other	Unknown	"GSE70485:GSM1972531,GSM1972532"	"HEPG2 cell line,mRNA heat shock 4h"	chr1:23392539..23392650	26863196	MeRIP-seq:(Medium)	rs62642604	Functional Loss	SNV	ICGC	33..33	33	MELA	1	-
113618	RMVar_ID_113618	Human_SNP_ID_821845403	m1A	Human	chr14	+	63727644	63727644	63727644	GTTGCGGCGCAGAGCGCCCGCGCGCCGCGGCGAGGCCGGGCCCAGCTCGGCCGCCAGCCCGTTCC	GTTGCGGCGCAGAGCGCCCGCGCGCCGCGGCGTGGCCGGGCCCAGCTCGGCCGCCAGCCCGTTCC	A	T	-	-	Other	Unknown	"GSE73941:GSM1906567,GSM1906568,GSM1906569,GSM1906570"	"HEK293T,ALKBH3 KO"	chr14:63727544..63727841	26863410	MeRIP-seq:(Medium)	-	Functional Loss	SNV	TCGA	33..33	33	LUAD	1	-
113768	RMVar_ID_113768	Human_SNP_ID_830861244	m1A	Human	chr18	-	10526140	10526140	10526140	AGGTTCTCACTCACTATTTCTCTGCTTTGGCGAGGTGTTCCAGCCCCTCGTTTATCTTCTGAGCC	AGGTTCTCACTCACTATTTCTCTGCTTTGGCGGGGTGTTCCAGCCCCTCGTTTATCTTCTGAGCC	T	C	-	-	Other	Unknown	"GSE70485:GSM1972527,GSM1972528,GSM1972529,GSM1972530"	"HEPG2 cell line,mRNA Glucose starvation 4h"	chr18:10526093..10526211	26863196	MeRIP-seq:(Medium)	-	Functional Loss	SNV	ICGC	33..33	33	THCA	1	-
112741	RMVar_ID_112741	Human_SNP_ID_829535433	m1A	Human	chr17	+	58005966	58005966	58005966	TGATCCTTTAAATCCTGCCAACTTCCACTTGGAGGCAGTCCTGAAAAAGTGATTTTTTTTTTCTT	TGATCCTTTAAATCCTGCCAACTTCCACTTGGGGGCAGTCCTGAAAAAGTGATTTTTTTTTTCTT	A	G	-	-	Other	Unknown	"GSE70485:GSM1782888,GSM1782889,GSM1782890,GSM1782891"	"HeLa cell line,mRNA"	chr17:58005846..58005975	26863196	MeRIP-seq:(Medium)	rs763505486	Functional Loss	SNV	COSMIC	33..33	33	"central_nervous_system astrocytoma_Grade_IV,brain astrocytoma_Grade_IV"	4	brain
113121	RMVar_ID_113121	Human_SNP_ID_827267609	m1A	Human	chr16	-	75648554	75648554	75648554	GATATCCGCGAGGCCCCGCGCTCAGCCTCCTCACCCCCGCTATCCGCGGCCTCCGGGTCCTCCTC	GATATCCGCGAGGCCCCGCGCTCAGCCTCCTCGCCCCCGCTATCCGCGGCCTCCGGGTCCTCCTC	T	C	KARS1	Ensembl:ENSG00000065427	Protein coding	exon	"GSE70485:GSM1972519,GSM1972520,GSM1972521,GSM1972522,GSM1972523,GSM1972524,GSM1972525;GSE70485:GSM1972531,GSM1972532"	"HEPG2 cell line,mRNA untreated;HEPG2 cell line,mRNA heat shock 4h"	chr16:75648526..75648575	26863196	MeRIP-seq:(Medium)	-	Functional Loss	SNV	COSMIC	33..33	33	large_intestine adenocarcinoma	1	large intestine
112404	RMVar_ID_112404	Human_SNP_ID_828285275	m1A	Human	chr17	+	82601375	82601375	82601375	CGCATCGGCCTCCCTGCCCACAAAGCGCCACAACGGTGACCAGCCGGAGCAGCCGGAGCTGAAGC	CGCATCGGCCTCCCTGCCCACAAAGCGCCACATCGGTGACCAGCCGGAGCAGCCGGAGCTGAAGC	A	T	FOXK2	Ensembl:ENSG00000141568	Protein coding	3'UTR	"GSE70485:GSM1972519,GSM1972520,GSM1972521,GSM1972522,GSM1972523,GSM1972524,GSM1972525"	"HEPG2 cell line,mRNA untreated"	chr17:82601326..82601548	26863196	MeRIP-seq:(Medium)	rs1050277971	Functional Loss	SNV	COSMIC	33..33	33	breast basal_(triple-negative)_carcinoma	1	breast
113267	RMVar_ID_113267	Human_SNP_ID_845418065	m1A	Human	chr3	-	128052477	128052477	128052477	TGCTCCGCGTGAGGCGACGCTGCCCGCGGCCCAGCGCGTTCCACTGCACAGCAGCTCCGCCGAGA	TGCTCCGCGTGAGGCGACGCTGCCCGCGGCCCGGCGCGTTCCACTGCACAGCAGCTCCGCCGAGA	T	C	-	-	Other	Unknown	"GSE70485:GSM1972519,GSM1972520,GSM1972521,GSM1972522,GSM1972523,GSM1972524,GSM1972525;GSE70485:GSM1972531,GSM1972532"	"HEPG2 cell line,mRNA untreated;HEPG2 cell line,mRNA heat shock 4h"	chr3:128052426..128052525;chr3:128052426..128052500	26863196	MeRIP-seq:(Medium)	-	Functional Loss	SNV	TCGA	33..33	33	COAD	1	-
113731	RMVar_ID_113731	Human_SNP_ID_823431128	m1A	Human	chr14	+	102139978	102139978	102139978	AGGAGATGAACGAGATTAAGACCCAATTCACCACCCGGGAAGGTCTGTACAAGCTGCTGCCGCAC	AGGAGATGAACGAGATTAAGACCCAATTCACCGCCCGGGAAGGTCTGTACAAGCTGCTGCCGCAC	A	G	WDR20	Ensembl:ENSG00000140153	Protein coding	intron	"GSE70485:GSM1972519,GSM1972520,GSM1972521,GSM1972522,GSM1972523,GSM1972524,GSM1972525"	"HEPG2 cell line,mRNA untreated"	chr14:102139933..102140065	26863196	MeRIP-seq:(Medium)	-	Functional Loss	SNV	COSMIC	33..33	33	"colon adenocarcinoma,large_intestine adenocarcinoma"	9	large intestine
112243	RMVar_ID_112243	Human_SNP_ID_844696852	m1A	Human	chr22	+	31944586	31944578	31944586	AGCGAGAGGGCGCGAGCGGCGGCGCTGCCTGCAGCCTGCAGCCTGCAGCCTCCGGCCGGCCGGCG	AGCGAGAGGGCGCGAGCGGCGGCGC________GCCTGCAGCCTGCAGCCTCCGGCCGGCCGGCG	CTGCCTGCA	C	"YWHAH,Z82190.2"	"Ensembl:ENSG00000128245,Ensembl:ENSG00000285404"	"Protein coding,Protein coding"	"5'UTR,intron"	"GSE73941:GSM1906581,GSM1906582,GSM1906583,GSM1906584"	"HEK293T,untreat control"	chr22:31944550..31944640	26863410	MeRIP-seq:(Medium)	-	Functional Loss	DEL	ICGC	26..33	33	SKCA	1	-
110909	RMVar_ID_110909	Human_SNP_ID_805359373	m1A	Human	chr1	-	220528400	220528399	220528400	GGCTCGTCCTGGCGAGCGCCTGGGCGTCAGGAACCGCGGCCCTGACAGCGTCACCCGCGCCGCGC	GGCTCGTCCTGGCGAGCGCCTGGGCGTCAGGA_CCGCGGCCCTGACAGCGTCACCCGCGCCGCGC	GT	G	-	-	Other	Unknown	"GSE73941:GSM1906567,GSM1906568,GSM1906569,GSM1906570"	"HEK293T,ALKBH3 KO"	chr1:220528232..220528431	26863410	MeRIP-seq:(Medium)	-	Functional Loss	DEL	ICGC	33..33	33	RECA	1	-
111970	RMVar_ID_111970	Human_SNP_ID_824022986	m1A	Human	chr15	-	44289106	44289106	44289106	AGGAGATGCTCCAGTAGTTGAAGGCGAGGACGACGATCACCACCAGCAGCACCACCAGCACGAGA	AGGAGATGCTCCAGTAGTTGAAGGCGAGGACGGCGATCACCACCAGCAGCACCACCAGCACGAGA	T	C	"lnc-FRMD5-1,lnc-FRMD5-1:2"	"RNACentral:URS00008C113C,RNACentral:URS00008BBD75"	"lincRNA,lincRNA"	"exon,intron"	"GSE70485:GSM1782892,GSM1782893"	"HEPG2 cell line,total RNA rearranged at 50c"	chr15:44289019..44289187	26863196	MeRIP-seq:(Medium)	-	Functional Loss	SNV	"TCGA,ICGC"	33..33	33	BRCA	2	-
113485	RMVar_ID_113485	Human_SNP_ID_849713602	m1A	Human	chr3	+	113948818	113948818	113948818	GGTGACAGGTGCAAATCATGACACAGAAGGGCAGTATGAAGCCTGTGAAGAAAAAGAAAACCGAA	GGTGACAGGTGCAAATCATGACACAGAAGGGCGGTATGAAGCCTGTGAAGAAAAAGAAAACCGAA	A	G	ZDHHC23	Ensembl:ENSG00000184307	Protein coding	CDS	"GSE70485:GSM1972519,GSM1972520,GSM1972521,GSM1972522,GSM1972523,GSM1972524,GSM1972525;GSE70485:GSM1972531,GSM1972532"	"HEPG2 cell line,mRNA untreated;HEPG2 cell line,mRNA heat shock 4h"	chr3:113948638..113948901;chr3:113948633..113948896	26863196	MeRIP-seq:(Medium)	-	Functional Loss	SNV	"TCGA,ICGC,COSMIC"	33..33	33	"UCEC,endometrium endometrioid_carcinoma"	4	uterus
110309	RMVar_ID_110309	Human_SNP_ID_800283340	m1A	Human	chr1	-	58577210	58577210	58577210	AGACCATCCCAGACGCCGGAGCCCGAGCCCCGACGAGTCCCCGCGCCTCATCCGCCCGCGTCCGG	AGACCATCCCAGACGCCGGAGCCCGAGCCCCGCCGAGTCCCCGCGCCTCATCCGCCCGCGTCCGG	T	G	TACSTD2	Ensembl:ENSG00000184292	Protein coding	5'UTR	"GSE70485:GSM1972519,GSM1972520,GSM1972521,GSM1972522,GSM1972523,GSM1972524,GSM1972525"	"HEPG2 cell line,mRNA untreated"	chr1:58576963..58577337	26863196	MeRIP-seq:(Medium)	rs232835	Functional Loss	SNV	ICGC	33..33	33	ESCA	1	-
113186	RMVar_ID_113186	Human_SNP_ID_827575610	m1A	Human	chr16	+	31117781	31117781	31117781	CCGGGCCCGGGGAGAATGCGGCCGCTGAGGGGACCGCCCCATCCCCGGGCCGCGTCTCTCCGCCG	CCGGGCCCGGGGAGAATGCGGCCGCTGAGGGGCCCGCCCCATCCCCGGGCCGCGTCTCTCCGCCG	A	C	KAT8	Ensembl:ENSG00000103510	Protein coding	CDS	"GSE70485:GSM1972531,GSM1972532"	"HEPG2 cell line,mRNA heat shock 4h"	chr16:31117732..31117846	26863196	MeRIP-seq:(Medium)	rs1030164303	Functional Loss	SNV	COSMIC	33..33	33	lung small_cell_carcinoma	3	lung
113894	RMVar_ID_113894	Human_SNP_ID_863350440	m1A	Human	chr6	-	78990959	78990959	78990959	TTTCAGTAGGCAAGAAGAATGGAGAACTGCAAAGGGAGAAGAAGAAATAAAGACTTACAGGTCAG	TTTCAGTAGGCAAGAAGAATGGAGAACTGCAAGGGGAGAAGAAGAAATAAAGACTTACAGGTCAG	T	C	PHIP	Ensembl:ENSG00000146247	Protein coding	CDS	"GSE70485:GSM1972527,GSM1972528,GSM1972529,GSM1972530"	"HEPG2 cell line,mRNA Glucose starvation 4h"	chr6:78990834..78991051	26863196	MeRIP-seq:(Medium)	-	Functional Loss	SNV	COSMIC	33..33	33	oesophagus squamous_cell_carcinoma	1	oesophagus
113585	RMVar_ID_113585	Human_SNP_ID_821473279	m1A	Human	chr14	-	77275051	77275051	77275051	GGTGGAGGAAGAAGATGTTCGTCAGCCAATTCAACCTCCAGCCAGCTTCTTGAGCCTATTTGGTT	GGTGGAGGAAGAAGATGTTCGTCAGCCAATTCGACCTCCAGCCAGCTTCTTGAGCCTATTTGGTT	T	C	POMT2	Ensembl:ENSG00000009830	Protein coding	3'UTR	"GSM3896225,GSM3896226,GSM3896227,GSM3896228,GSM3896229,GSM3896230"	"HEK-293T cells,m1A-quant-seq"	-	31548705	m1A-quant-seq:(High)	rs11547793	Functional Loss	SNV	ICGC	33..33	33	ESCA	1	-
112677	RMVar_ID_112677	Human_SNP_ID_829269480	m1A	Human	chr17	-	13005417	13005417	13005417	GGCCTGGGGTTTATGGTCCAGAGGAATGCCACAGTATTCTATGTCAAGATATTTCCTCTGACTTC	GGCCTGGGGTTTATGGTCCAGAGGAATGCCACTGTATTCTATGTCAAGATATTTCCTCTGACTTC	T	A	ELAC2	Ensembl:ENSG00000006744	Protein coding	intron	"GSM3896225,GSM3896226,GSM3896227,GSM3896228,GSM3896229,GSM3896230"	"HEK-293T cells,m1A-quant-seq"	-	31548705	m1A-quant-seq:(High)	rs4792310	Functional Loss	SNV	COSMIC	33..33	33	liver hepatocellular_carcinoma	3	liver
112912	RMVar_ID_112912	Human_SNP_ID_826068736	m1A	Human	chr16	-	89284965	89284965	89284965	CAGCTCCCTCTCTGCCTCCTCCACCTCGTCTCACGGGAGCTCTGCCGCCCAGAAGCAGAACCCCA	CAGCTCCCTCTCTGCCTCCTCCACCTCGTCTCGCGGGAGCTCTGCCGCCCAGAAGCAGAACCCCA	T	C	ANKRD11	Ensembl:ENSG00000167522	Protein coding	CDS	"GSE135403:GSM4007704,GSM4007705,GSM4007706,GSM4007707"	"HTR8/Svneo,Hypoxia IP"	chr16:89284653..89285104	32194978	MeRIP-seq:(Medium)	-	Functional Loss	SNV	"TCGA,ICGC"	33..33	33	UCEC	2	-
111803	RMVar_ID_111803	Human_SNP_ID_833711735	m1A	Human	chr19	+	52215785	52215785	52215785	CTCCCCCTCCTCCTTCCTGTCTGCAGCTCCAGAAAGCAGTGGGGCCTGAGATCACCAAGACAGAC	CTCCCCCTCCTCCTTCCTGTCTGCAGCTCCAGCAAGCAGTGGGGCCTGAGATCACCAAGACAGAC	A	C	PPP2R1A	Ensembl:ENSG00000105568	Protein coding	CDS	"GSE123365:GSM3896231,GSM3896232,GSM3896233,GSM3896234,GSM3896235,GSM3896236"	"HEK-293T cells,m1A-IP-seq"	-	31548705	m1A-IP-seq:(High)	-	Functional Loss	SNV	"TCGA,ICGC,COSMIC"	33..33	33	"kidney papillary_renal_cell_carcinoma,KIRP"	4	kidney
110452	RMVar_ID_110452	Human_SNP_ID_801330878	m1A	Human	chr1	+	154627896	154627896	154627896	CACTTCCTCGGGACACGGCCGGACACCCGGAGACTGCCAGTGCGGCCGCGACCCTCCCCCCACCC	CACTTCCTCGGGACACGGCCGGACACCCGGAGGCTGCCAGTGCGGCCGCGACCCTCCCCCCACCC	A	G	-	-	Other	Unknown	"GSE70485:GSM1972533,GSM1972534"	"HEPG2 cell line,total RNA Untreated"	chr1:154627810..154627939	26863196	MeRIP-seq:(Medium)	rs6426859	Functional Loss	SNV	ICGC	33..33	33	COCA	5	-
113757	RMVar_ID_113757	Human_SNP_ID_830389472	m1A	Human	chr18	+	7629888	7629888	7629888	GTTCATGGAGGAGGTAGAGTGGGTGGCAGTGGACTGGTTAATAGACTATTGAAGTATTCCAGGTG	GTTCATGGAGGAGGTAGAGTGGGTGGCAGTGGGCTGGTTAATAGACTATTGAAGTATTCCAGGTG	A	G	PTPRM	Ensembl:ENSG00000173482	Protein coding	intron	"GSE70485:GSM1972519,GSM1972520,GSM1972521,GSM1972522,GSM1972523,GSM1972524,GSM1972525"	"HEPG2 cell line,mRNA untreated"	chr18:7629885..7630339	26863196	MeRIP-seq:(Medium)	-	Functional Loss	SNV	ICGC	33..33	33	ESCA	1	-
111826	RMVar_ID_111826	Human_SNP_ID_833756607	m1A	Human	chr19	+	44813345	44813345	44813345	CAGCGCCTGGAGGTGCCCGTAGAGATGAACCCAGGTGAGCAGCGCAGGAGCGCGGCGGGACGTGG	CAGCGCCTGGAGGTGCCCGTAGAGATGAACCCGGGTGAGCAGCGCAGGAGCGCGGCGGGACGTGG	A	G	BCAM	Ensembl:ENSG00000187244	Protein coding	CDS	"GSE70485:GSM1972519,GSM1972520,GSM1972521,GSM1972522,GSM1972523,GSM1972524,GSM1972525"	"HEPG2 cell line,mRNA untreated"	chr19:44813334..44813420	26863196	MeRIP-seq:(Medium)	-	Functional Loss	SNV	"TCGA,ICGC,COSMIC"	33..33	33	"UCEC,endometrium endometrioid_carcinoma"	4	uterus
112852	RMVar_ID_112852	Human_SNP_ID_825751056	m1A	Human	chr16	-	58723888	58723888	58723888	ATGTGTTTCTCATTTCAGCTCCTGGTGGACCCATGTGGAAATGGGACCTCCAGATCCCATTCTGG	ATGTGTTTCTCATTTCAGCTCCTGGTGGACCCGTGTGGAAATGGGACCTCCAGATCCCATTCTGG	T	C	GOT2	Ensembl:ENSG00000125166	Protein coding	CDS	"GSE70485:GSM1972519,GSM1972520,GSM1972521,GSM1972522,GSM1972523,GSM1972524,GSM1972525"	"HEPG2 cell line,mRNA untreated"	chr16:58723840..58723947	26863196	MeRIP-seq:(Medium)	-	Functional Loss	SNV	"TCGA,ICGC,COSMIC"	33..33	33	"CESC,cervix squamous_cell_carcinoma"	4	uterus
112100	RMVar_ID_112100	Human_SNP_ID_844062209	m1A	Human	chr22	+	20862433	20862433	20862433	GACAGGAAAATATGCAAATGCACTGGCCCAGCAACAGAGCTCCTGGGTCCAGAGGAGGGACATGA	GACAGGAAAATATGCAAATGCACTGGCCCAGCTACAGAGCTCCTGGGTCCAGAGGAGGGACATGA	A	T	SNAP29	Ensembl:ENSG00000099940	Protein coding	intron	"GSE70485:GSM1972527,GSM1972528,GSM1972529,GSM1972530"	"HEPG2 cell line,mRNA Glucose starvation 4h"	chr22:20862428..20862587	26863196	MeRIP-seq:(Medium)	-	Functional Loss	SNV	ICGC	33..33	33	LUSC	1	-
111493	RMVar_ID_111493	Human_SNP_ID_832911926	m1A	Human	chr19	+	12801263	12801260	12801264	GCTTTCCGATGCGCGCGTTACCGGAGGCCATGACTGAAAGCTGAGACCCCCGCCCGGTCAGTGCG	GCTTTCCGATGCGCGCGTTACCGGAGGCCA____TGAAAGCTGAGACCCCCGCCCGGTCAGTGCG	ATGAC	A	AC018761.2	Ensembl:ENSG00000267062	lincRNA	intron	"GSE70485:GSM1782896,GSM1782897"	"HEPG2 cell line,total RNA Untreated, competitive elution"	chr19:12801001..12801875	26863196	MeRIP-seq:(Medium)	-	Functional Loss	DEL	ICGC	31..34	33	PBCA	1	-
111290	RMVar_ID_111290	Human_SNP_ID_832440754	m1A	Human	chr19	-	47380978	47380978	47380978	AGGAGGGTTCATGCTTACCGTGAGGCAGTTGTAGGTGAGGAAGTCAGTGACTGCGTAGCCCCCCT	AGGAGGGTTCATGCTTACCGTGAGGCAGTTGTGGGTGAGGAAGTCAGTGACTGCGTAGCCCCCCT	T	C	-	-	Other	Unknown	"GSE70485:GSM1972519,GSM1972520,GSM1972521,GSM1972522,GSM1972523,GSM1972524,GSM1972525"	"HEPG2 cell line,mRNA untreated"	chr19:47380928..47381005	26863196	MeRIP-seq:(Medium)	-	Functional Loss	SNV	ICGC	33..33	33	STAD	1	-
111994	RMVar_ID_111994	Human_SNP_ID_824297471	m1A	Human	chr15	-	72207157	72207157	72207157	GCTCAGAAGATGATGATTGGACGGTGCAACCGAGCTGGGAAGCCTGTCATCTGTGCTACTCAGGC	GCTCAGAAGATGATGATTGGACGGTGCAACCGGGCTGGGAAGCCTGTCATCTGTGCTACTCAGGC	T	C	PKM	Ensembl:ENSG00000067225	Protein coding	CDS	"GSE135403:GSM4007704,GSM4007705,GSM4007706,GSM4007707"	"HTR8/Svneo,Hypoxia IP"	chr15:72207151..72207175	32194978	MeRIP-seq:(Medium)	-	Functional Loss	SNV	"TCGA,ICGC,COSMIC"	33..33	33	"STAD,stomach adenocarcinoma"	10	stomach
112105	RMVar_ID_112105	Human_SNP_ID_844075276	m1A	Human	chr22	-	28772767	28772767	28772767	CAGGCCCGGCAGCCGCAGCCACAGCTACTGCCAAAACCCGCCAGCCTCGGATCCCGCTCTCGACC	CAGGCCCGGCAGCCGCAGCCACAGCTACTGCCGAAACCCGCCAGCCTCGGATCCCGCTCTCGACC	T	C	-	-	Other	Unknown	"GSE70485:GSM1972519,GSM1972520,GSM1972521,GSM1972522,GSM1972523,GSM1972524,GSM1972525"	"HEPG2 cell line,mRNA untreated"	chr22:28772717..28772842	26863196	MeRIP-seq:(Medium)	rs11556025	Functional Loss	SNV	ICGC	33..33	33	LUSC	2	-
112916	RMVar_ID_112916	Human_SNP_ID_826080106	m1A	Human	chr16	+	2766142	2766142	2766142	GGAAACGCTCTAGATCTCGAGCCTCTCCAGCCACTCACCGGCGATCCAGGTCCAGAACCCCCCTG	GGAAACGCTCTAGATCTCGAGCCTCTCCAGCCTCTCACCGGCGATCCAGGTCCAGAACCCCCCTG	A	T	SRRM2	Ensembl:ENSG00000167978	Protein coding	CDS	"GSE70485:GSM1972533,GSM1972534"	"HEPG2 cell line,total RNA Untreated"	chr16:2766009..2766400	26863196	MeRIP-seq:(Medium)	-	Functional Loss	SNV	TCGA	33..33	33	ACC	1	-
110740	RMVar_ID_110740	Human_SNP_ID_803860000	m1A	Human	chr1	-	37692607	37692607	37692607	AAACTGGGTAGGGACGAGGAGGGCGGACGGGGACCACCCGAAGAAGTCGCCAGGCACGTACCTGC	AAACTGGGTAGGGACGAGGAGGGCGGACGGGGGCCACCCGAAGAAGTCGCCAGGCACGTACCTGC	T	C	-	-	Other	Unknown	"GSE70485:GSM1782898,GSM1782899,GSM1782900,GSM1782901"	"HEK293T cell line,total RNA"	chr1:37692568..37692745	26863196	MeRIP-seq:(Medium)	-	Functional Loss	SNV	"TCGA,ICGC"	33..33	33	UCEC	2	-
111861	RMVar_ID_111861	Human_SNP_ID_833844270	m1A	Human	chr19	-	804886	804886	804886	CACGGGGTCCGCATACTGCAGCAGGGCCTGGAACTGGTTGTTCTTGGTGAAGGTGATGATCTTCA	CACGGGGTCCGCATACTGCAGCAGGGCCTGGAGCTGGTTGTTCTTGGTGAAGGTGATGATCTTCA	T	C	-	-	Other	Unknown	"GSE70485:GSM1782892,GSM1782893"	"HEPG2 cell line,total RNA rearranged at 50c"	chr19:804876..804900	26863196	MeRIP-seq:(Medium)	-	Functional Loss	SNV	"ICGC,COSMIC"	33..33	33	"haematopoietic_and_lymphoid_tissue diffuse_large_B_cell_lymphoma,DLBC"	7	haematopoietic and lymphoid tissue
110886	RMVar_ID_110886	Human_SNP_ID_805158076	m1A	Human	chr1	-	37692626	37692626	37692626	GATGGGGCAGGGAAGCAAGAAACTGGGTAGGGACGAGGAGGGCGGACGGGGACCACCCGAAGAAG	GATGGGGCAGGGAAGCAAGAAACTGGGTAGGGGCGAGGAGGGCGGACGGGGACCACCCGAAGAAG	T	C	-	-	Other	Unknown	"GSE70485:GSM1782894,GSM1782895"	"HEPG2 cell line,total RNA rearranged at 60c"	chr1:37692576..37692675	26863196	MeRIP-seq:(Medium)	-	Functional Loss	SNV	"ICGC,COSMIC"	33..33	33	"LICA,liver neoplasm"	3	liver
113264	RMVar_ID_113264	Human_SNP_ID_845385736	m1A	Human	chr3	+	158732345	158732345	158732345	CCACCGGGGCGAGCAACAGCAGCAGCGCGAGCAGCGGGGCGGTGGGGCGCGGGCCCCTGGGCCCG	CCACCGGGGCGAGCAACAGCAGCAGCGCGAGCCGCGGGGCGGTGGGGCGCGGGCCCCTGGGCCCG	A	C	"MFSD1,AC080013.1"	"Ensembl:ENSG00000118855,Ensembl:ENSG00000240207"	"Protein coding,lincRNA"	"5'UTR,exon"	"GSE70485:GSM1972531,GSM1972532"	"HEPG2 cell line,mRNA heat shock 4h"	chr3:158732297..158732528	26863196	MeRIP-seq:(Medium)	-	Functional Loss	SNV	ICGC	33..33	33	THCA	1	-
110573	RMVar_ID_110573	Human_SNP_ID_802476082	m1A	Human	chr1	-	43305345	43305344	43305345	TACCCTCCCCACCAGTTCAAATGCCCCTCTTTACCGTTGCTCTTCCAGATCACGTCTGTCTGCTT	TACCCTCCCCACCAGTTCAAATGCCCCTCTTT_CCGTTGCTCTTCCAGATCACGTCTGTCTGCTT	GT	G	-	-	Other	Unknown	"GSE135403:GSM4007704,GSM4007705,GSM4007706,GSM4007707"	"HTR8/Svneo,Hypoxia IP"	chr1:43305298..43309084	32194978	MeRIP-seq:(Medium)	-	Functional Loss	DEL	ICGC	33..33	33	LMS	2	-
112258	RMVar_ID_112258	Human_SNP_ID_844737678	m1A	Human	chr22	+	39521944	39521944	39521944	CTTTGCCCCCCTAGTCCAGGAGACTAATAAGCAGCCCCCCCAGACGGTGAACCCAATTGGCCATC	CTTTGCCCCCCTAGTCCAGGAGACTAATAAGCGGCCCCCCCAGACGGTGAACCCAATTGGCCATC	A	G	ATF4	Ensembl:ENSG00000128272	Protein coding	CDS	"GSE123365:GSM3896231,GSM3896232,GSM3896233,GSM3896234,GSM3896235,GSM3896236;GSE70485:GSM1782888,GSM1782889,GSM1782890,GSM1782891;GSE70485:GSM1782896,GSM1782897;GSE70485:GSM1972533,GSM1972534"	"HEK-293T cells,m1A-IP-seq;HeLa cell line,mRNA;HEPG2 cell line,total RNA Untreated, competitive elution;HEPG2 cell line,total RNA Untreated"	chr22:39521795..39522162;chr22:39521901..39522075;chr22:39521901..39521975	"3,154,870,526,863,190"	m1A-IP-seq:(High)	rs146469032	Functional Loss	SNV	"ICGC,COSMIC"	33..33	33	"STAD,stomach adenocarcinoma"	4	stomach
111544	RMVar_ID_111544	Human_SNP_ID_833043367	m1A	Human	chr19	+	11033404	11033404	11033404	TGGAGGAGAAGATCCTAGCTGCAGCCAAGTACAAGCTCAACGTGGACCAGAAGGTGATCCAGGCC	TGGAGGAGAAGATCCTAGCTGCAGCCAAGTACGAGCTCAACGTGGACCAGAAGGTGATCCAGGCC	A	G	SMARCA4	Ensembl:ENSG00000127616	Protein coding	CDS	"GSE70485:GSM1972527,GSM1972528,GSM1972529,GSM1972530"	"HEPG2 cell line,mRNA Glucose starvation 4h"	chr19:11033354..11033453	26863196	MeRIP-seq:(Medium)	-	Functional Loss	SNV	COSMIC	33..33	33	"bladder transitional_cell_carcinoma,urinary_tract transitional_cell_carcinoma"	18	"bladder,urinary tract"
111250	RMVar_ID_111250	Human_SNP_ID_832332407	m1A	Human	chr19	+	55401601	55401601	55401601	GAGGAAGCTTCAGTGCCACTGGCCAGGGCCCGACCGGCTTCGGCCCTGCCGCTGGGCCCGCCGGC	GAGGAAGCTTCAGTGCCACTGGCCAGGGCCCGCCCGGCTTCGGCCCTGCCGCTGGGCCCGCCGGC	A	C	RPL28	Ensembl:ENSG00000108107	Protein coding	intron	"GSE73941:GSM1906561,GSM1906562,GSM1906563,GSM1906564"	"HEK293T,Wild Type"	chr19:55401501..55401646	26863410	MeRIP-seq:(Medium)	rs111954966	Functional Loss	SNV	ICGC	33..33	33	COCA	1	-
111827	RMVar_ID_111827	Human_SNP_ID_833759521	m1A	Human	chr19	-	11437895	11437895	11437895	TTATAGCCAGTGTTGGTGCAGTGGAAGCTGCCATTAGGACAGGCAGCCGTGCCTGTGAGGAAGAA	TTATAGCCAGTGTTGGTGCAGTGGAAGCTGCCGTTAGGACAGGCAGCCGTGCCTGTGAGGAAGAA	T	C	-	-	Other	Unknown	"GSE70485:GSM1972527,GSM1972528,GSM1972529,GSM1972530"	"HEPG2 cell line,mRNA Glucose starvation 4h"	chr19:11437876..11437950	26863196	MeRIP-seq:(Medium)	-	Functional Loss	SNV	"ICGC,COSMIC"	33..33	33	"COCA,large_intestine adenocarcinoma"	5	large intestine
112313	RMVar_ID_112313	Human_SNP_ID_827980606	m1A	Human	chr17	-	48607815	48607815	48607815	GAGTGAGGGATGGAGAAAGGGCAGAGGAAGAGACATGAGAAAGGGAGAGGAAGAGAAGCCCAGCT	GAGTGAGGGATGGAGAAAGGGCAGAGGAAGAGGCATGAGAAAGGGAGAGGAAGAGAAGCCCAGCT	T	C	HOXB7	Ensembl:ENSG00000260027	Protein coding	3'UTR	"GSE70485:GSM1972519,GSM1972520,GSM1972521,GSM1972522,GSM1972523,GSM1972524,GSM1972525"	"HEPG2 cell line,mRNA untreated"	chr17:48607764..48607999	26863196	MeRIP-seq:(Medium)	-	Functional Loss	SNV	"TCGA,ICGC,COSMIC"	33..33	33	"UCEC,endometrium endometrioid_carcinoma"	3	uterus
113126	RMVar_ID_113126	Human_SNP_ID_827272668	m1A	Human	chr16	-	30096172	30096172	30096172	TCCAGGCGCCTGCGAACCCGGGCCCGGGGGGGACGGCGCCCGCCAGGAGCGCCCCCCACTCCCAG	TCCAGGCGCCTGCGAACCCGGGCCCGGGGGGGGCGGCGCCCGCCAGGAGCGCCCCCCACTCCCAG	T	C	YPEL3	Ensembl:ENSG00000090238	Protein coding	exon	"GSE70485:GSM1972519,GSM1972520,GSM1972521,GSM1972522,GSM1972523,GSM1972524,GSM1972525"	"HEPG2 cell line,mRNA untreated"	chr16:30096050..30096193	26863196	MeRIP-seq:(Medium)	rs1019074249	Functional Loss	SNV	ICGC	33..33	33	SKCA	1	-
110758	RMVar_ID_110758	Human_SNP_ID_804079345	m1A	Human	chr1	+	151008590	151008590	151008590	TTCGTCGGGGAAACCTCTCCTCGACCAGGGGCACCTCTACTCGACCAGGGGCGACGGCGTACTTT	TTCGTCGGGGAAACCTCTCCTCGACCAGGGGCTCCTCTACTCGACCAGGGGCGACGGCGTACTTT	A	T	PRUNE1	Ensembl:ENSG00000143363	Protein coding	exon	"GSE70485:GSM1782892,GSM1782893;GSE70485:GSM1782896,GSM1782897"	"HEPG2 cell line,total RNA rearranged at 50c;HEPG2 cell line,total RNA Untreated, competitive elution"	chr1:151008461..151008685;chr1:151008451..151008650	26863196	MeRIP-seq:(Medium)	-	Functional Loss	SNV	"TCGA,ICGC,COSMIC"	33..33	33	"STAD,stomach adenocarcinoma"	6	stomach
113466	RMVar_ID_113466	Human_SNP_ID_849524469	m1A	Human	chr3	+	58433674	58433674	58433674	CCGGCGCGGTCCAGTGAAAGCGCCTCTTCAGCAGCCCGGAGACCTGGCAGGGAGAGAGGAAGATG	CCGGCGCGGTCCAGTGAAAGCGCCTCTTCAGCGGCCCGGAGACCTGGCAGGGAGAGAGGAAGATG	A	G	-	-	Other	Unknown	"GSE135403:GSM4007700,GSM4007701,GSM4007702,GSM4007703"	"HTR8/Svneo,Normoxia"	chr3:58433608..58433708	32194978	MeRIP-seq:(Medium)	-	Functional Loss	SNV	"TCGA,ICGC,COSMIC"	33..33	33	"HNSC,head_neck squamous_cell_carcinoma"	5	head and neck
111128	RMVar_ID_111128	Human_SNP_ID_854474317	m1A	Human	chr4	-	163494719	163494719	163494719	TCTCACCAACCGCAGGAGCAGCAGCTCACAAGAGCACCCGGGCCGAATCCCACGTGGCGCCTGAG	TCTCACCAACCGCAGGAGCAGCAGCTCACAAGCGCACCCGGGCCGAATCCCACGTGGCGCCTGAG	T	G	-	-	Other	Unknown	"GSE70485:GSM1782892,GSM1782893;GSE70485:GSM1782894,GSM1782895"	"HEPG2 cell line,total RNA rearranged at 50c;HEPG2 cell line,total RNA rearranged at 60c"	chr4:163494676..163494824;chr4:163494678..163494827	26863196	MeRIP-seq:(Medium)	rs561867134	Functional Loss	SNV	"TCGA,ICGC,COSMIC"	33..33	33	"lung squamous_cell_carcinoma,LUSC"	6	lung
111350	RMVar_ID_111350	Human_SNP_ID_832584061	m1A	Human	chr19	-	48902699	48902699	48902699	TTGACTTAACATATCTCTCCAGTTCAGAACTCAGTGGCTCACACCTATTATCCCAGCACTTTGGG	TTGACTTAACATATCTCTCCAGTTCAGAACTCGGTGGCTCACACCTATTATCCCAGCACTTTGGG	T	C	-	-	Other	Unknown	"GSE70485:GSM1972531,GSM1972532"	"HEPG2 cell line,mRNA heat shock 4h"	chr19:48902695..48902860	26863196	MeRIP-seq:(Medium)	-	Functional Loss	SNV	ICGC	33..33	33	LICA	1	-
112455	RMVar_ID_112455	Human_SNP_ID_828460191	m1A	Human	chr17	+	48051399	48051399	48051399	CCTCAGTCAGGTGAGGGCCCTGGACAGGTTCCAGGTGCCAACCACTGAGGTAAATGCCTGGCTGG	CCTCAGTCAGGTGAGGGCCCTGGACAGGTTCCGGGTGCCAACCACTGAGGTAAATGCCTGGCTGG	A	G	NFE2L1	Ensembl:ENSG00000082641	Protein coding	CDS	"GSE135403:GSM4007704,GSM4007705,GSM4007706,GSM4007707"	"HTR8/Svneo,Hypoxia IP"	chr17:48051201..48051575	32194978	MeRIP-seq:(Medium)	-	Functional Loss	SNV	"TCGA,ICGC,COSMIC"	33..33	33	"lung squamous_cell_carcinoma,LUSC"	6	lung
111087	RMVar_ID_111087	Human_SNP_ID_852987633	m1A	Human	chr4	+	1822306	1822306	1822306	TTGGGGAGCAGCTACCACACGTTCGGGCTCAAAATCCTTCTGAAAGGCAAGGCGACACCAGCCCA	TTGGGGAGCAGCTACCACACGTTCGGGCTCAACATCCTTCTGAAAGGCAAGGCGACACCAGCCCA	A	C	-	-	Other	Unknown	"GSE70485:GSM1972519,GSM1972520,GSM1972521,GSM1972522,GSM1972523,GSM1972524,GSM1972525"	"HEPG2 cell line,mRNA untreated"	chr4:1822201..1822347	26863196	MeRIP-seq:(Medium)	-	Functional Loss	SNV	COSMIC	33..33	33	"colon adenocarcinoma,large_intestine adenocarcinoma"	1	large intestine
113829	RMVar_ID_113829	Human_SNP_ID_862580260	m1A	Human	chr6	+	126340289	126340289	126340289	GGTACTTGACAGAGAGGATGGCGCTGTCGACCATAGTCTCCCAGAGGAAGCAGATAAAGCGGAAG	GGTACTTGACAGAGAGGATGGCGCTGTCGACCGTAGTCTCCCAGAGGAAGCAGATAAAGCGGAAG	A	G	CENPW	Ensembl:ENSG00000203760	Protein coding	CDS	"GSE135403:GSM4007700,GSM4007701,GSM4007702,GSM4007703"	"HTR8/Svneo,Normoxia"	chr6:126340151..126340400	32194978	MeRIP-seq:(Medium)	rs750494370	Functional Loss	SNV	ICGC	33..33	33	ORCA	1	-
111301	RMVar_ID_111301	Human_SNP_ID_832456793	m1A	Human	chr19	-	14567715	14567715	14567715	TCACTTGCGCAGATGGGAAGGAGCTGGGACCGAGAAAGATGTGGTGGACGTCAGGAGGGCTAGGG	TCACTTGCGCAGATGGGAAGGAGCTGGGACCGCGAAAGATGTGGTGGACGTCAGGAGGGCTAGGG	T	G	NDUFB7	Ensembl:ENSG00000099795	Protein coding	intron	"GSE70485:GSM1782888,GSM1782889,GSM1782890,GSM1782891"	"HeLa cell line,mRNA"	chr19:14567713..14568003	26863196	MeRIP-seq:(Medium)	-	Functional Loss	SNV	"ICGC,COSMIC"	33..33	33	"UTCA,endometrium carcinosarcoma-malignant_mesodermal_mixed_tumour"	2	uterus
113183	RMVar_ID_113183	Human_SNP_ID_827568226	m1A	Human	chr16	+	2761678	2761678	2761678	GACATGGCGGCTCCCCACAACCCCTTGCAACCACCCCCTTAAGCCAGGAGCCAGTGAACCCCCCA	GACATGGCGGCTCCCCACAACCCCTTGCAACCCCCCCCTTAAGCCAGGAGCCAGTGAACCCCCCA	A	C	SRRM2	Ensembl:ENSG00000167978	Protein coding	CDS	"GSE73941:GSM1906567,GSM1906568,GSM1906569,GSM1906570"	"HEK293T,ALKBH3 KO"	chr16:2761576..2761750	26863410	MeRIP-seq:(Medium)	-	Functional Loss	SNV	TCGA	33..33	33	UCEC	1	-
110548	RMVar_ID_110548	Human_SNP_ID_802206378	m1A	Human	chr1	-	53328039	53328039	53328039	TGAAATGCAGCCGAGGAGCCGGGGCGGGCGGCAGCGGCGGCGGCGGCGGCGGCGGGGGCAGCGGC	TGAAATGCAGCCGAGGAGCCGGGGCGGGCGGCGGCGGCGGCGGCGGCGGCGGCGGGGGCAGCGGC	T	C	LRP8	Ensembl:ENSG00000157193	Protein coding	5'UTR	"GSE73941:GSM1906567,GSM1906568,GSM1906569,GSM1906570;GSE73941:GSM1906581,GSM1906582,GSM1906583,GSM1906584"	"HEK293T,ALKBH3 KO;HEK293T,untreat control"	chr1:53327944..53328074;chr1:53327940..53328091	26863410	MeRIP-seq:(Medium)	rs1340241530	Functional Loss	SNV	ICGC	33..33	33	LICA	1	-
113129	RMVar_ID_113129	Human_SNP_ID_827298862	m1A	Human	chr16	+	1822265	1822265	1822265	GTCCCTAAACCCACCGGGGCGAGAAGTGAGCCAGGTCCCACACCCCCAGGTGAGACGCGGCACTT	GTCCCTAAACCCACCGGGGCGAGAAGTGAGCCGGGTCCCACACCCCCAGGTGAGACGCGGCACTT	A	G	-	-	Other	Unknown	"GSE70485:GSM1972519,GSM1972520,GSM1972521,GSM1972522,GSM1972523,GSM1972524,GSM1972525"	"HEPG2 cell line,mRNA untreated"	chr16:1822261..1822399	26863196	MeRIP-seq:(Medium)	-	Functional Loss	SNV	"ICGC,COSMIC"	33..33	33	"COCA,large_intestine adenocarcinoma"	5	large intestine
111660	RMVar_ID_111660	Human_SNP_ID_833338779	m1A	Human	chr19	+	7643773	7643773	7643773	CTTGGAGAGGTGGGACCTGGGTGAGGGGTGGAACCTTGGAGAGGTGGGACCTGGATGAGGGGTGG	CTTGGAGAGGTGGGACCTGGGTGAGGGGTGGAGCCTTGGAGAGGTGGGACCTGGATGAGGGGTGG	A	G	STXBP2	Ensembl:ENSG00000076944	Protein coding	intron	"GSE70485:GSM1972533,GSM1972534"	"HEPG2 cell line,total RNA Untreated"	chr19:7643401..7643918	26863196	MeRIP-seq:(Medium)	rs968114861	Functional Loss	SNV	"ICGC,COSMIC"	33..33	33	"LICA,liver neoplasm,haematopoietic_and_lymphoid_tissue acute_myeloid_leukaemia"	11	"liver,haematopoietic and lymphoid tissue"
112964	RMVar_ID_112964	Human_SNP_ID_826329807	m1A	Human	chr16	+	88076829	88076829	88076829	GCGGGGAACAGCATCCTATCAACTGAAAGAGCAGCCGCCGCCGCCCCCAGCCGGAGACCCCTTTC	GCGGGGAACAGCATCCTATCAACTGAAAGAGCCGCCGCCGCCGCCCCCAGCCGGAGACCCCTTTC	A	C	BANP	Ensembl:ENSG00000172530	Protein coding	3'UTR	"GSE70485:GSM1972519,GSM1972520,GSM1972521,GSM1972522,GSM1972523,GSM1972524,GSM1972525"	"HEPG2 cell line,mRNA untreated"	chr16:88076789..88076877	26863196	MeRIP-seq:(Medium)	-	Functional Loss	SNV	"TCGA,ICGC,COSMIC"	33..33	33	"UCEC,endometrium endometrioid_carcinoma"	8	uterus
112004	RMVar_ID_112004	Human_SNP_ID_824393743	m1A	Human	chr15	+	72474923	72474923	72474923	CGGCGGTGGTGGTGGCGGGCCGGGGCATGAGCAGGAGGAGGATTACCGCTACGAGGTGCTCACGG	CGGCGGTGGTGGTGGCGGGCCGGGGCATGAGCGGGAGGAGGATTACCGCTACGAGGTGCTCACGG	A	G	ARIH1	Ensembl:ENSG00000166233	Protein coding	CDS	"GSE73941:GSM1906567,GSM1906568,GSM1906569,GSM1906570;GSE73941:GSM1906577,GSM1906578,GSM1906579,GSM1906580"	"HEK293T,ALKBH3 KO;HEK293T,Starvation treatment"	chr15:72474821..72475025;chr15:72474870..72474970	26863410	MeRIP-seq:(Medium)	-	Functional Loss	SNV	ICGC	33..33	33	LICA	1	-
113441	RMVar_ID_113441	Human_SNP_ID_849082471	m1A	Human	chr3	+	74614465	74614462	74614465	TCGCCGCCGCCGCCGCCGCCGCCGCCGCCGCCACCGCCGCCGCCGCAGTTAGTCCGGGCCCGGGG	TCGCCGCCGCCGCCGCCGCCGCCGCCGCCG___CCGCCGCCGCCGCAGTTAGTCCGGGCCCGGGG	GCCA	G	lnc-FRG2C-6	RNACentral:URS0000EB03BE	lincRNA	intron	"GSE70485:GSM1782888,GSM1782889,GSM1782890,GSM1782891"	"HeLa cell line,mRNA"	chr3:74614407..74614485	26863196	MeRIP-seq:(Medium)	rs746683819	Functional Loss	DEL	ICGC	31..33	33	PBCA	3	-
113658	RMVar_ID_113658	Human_SNP_ID_822354524	m1A	Human	chr14	+	20457233	20457233	20457233	AAATTGACCTTCGCAACCCCAAGGGGAACAAAAAGAATGCTGGCTTCACGCCACAAGAGCGCCAA	AAATTGACCTTCGCAACCCCAAGGGGAACAAATAGAATGCTGGCTTCACGCCACAAGAGCGCCAA	A	T	APEX1	Ensembl:ENSG00000100823	Protein coding	CDS	"GSE70485:GSM1972519,GSM1972520,GSM1972521,GSM1972522,GSM1972523,GSM1972524,GSM1972525"	"HEPG2 cell line,mRNA untreated"	chr14:20457183..20457335	26863196	MeRIP-seq:(Medium)	-	Functional Loss	SNV	TCGA	33..33	33	OV	1	-
111093	RMVar_ID_111093	Human_SNP_ID_853095581	m1A	Human	chr4	-	25914387	25914387	25914387	ACTCCTCCAATCTCATTAGGGGCCGGAAGTAGATGGGATAGAAGGCGGCGCCGATCAGGGAGATG	ACTCCTCCAATCTCATTAGGGGCCGGAAGTAGGTGGGATAGAAGGCGGCGCCGATCAGGGAGATG	T	C	-	-	Other	Unknown	"GSE70485:GSM1782892,GSM1782893"	"HEPG2 cell line,total RNA rearranged at 50c"	chr4:25914249..25914401	26863196	MeRIP-seq:(Medium)	-	Functional Loss	SNV	COSMIC	33..33	33	kidney clear_cell_renal_cell_carcinoma	3	kidney
111676	RMVar_ID_111676	Human_SNP_ID_833385958	m1A	Human	chr19	-	1242421	1242421	1242421	GCAGACAACAGCGTGGGGAATGATGGCGGGGCAGGCCGGCCCCGCGCCCACCGGGCACTCGGCCT	GCAGACAACAGCGTGGGGAATGATGGCGGGGCCGGCCGGCCCCGCGCCCACCGGGCACTCGGCCT	T	G	-	-	Other	Unknown	"GSE70485:GSM1972527,GSM1972528,GSM1972529,GSM1972530"	"HEPG2 cell line,mRNA Glucose starvation 4h"	chr19:1242406..1242657	26863196	MeRIP-seq:(Medium)	-	Functional Loss	SNV	"ICGC,COSMIC"	33..33	33	"PAAD,pancreas ductal_carcinoma"	4	pancreas
113795	RMVar_ID_113795	Human_SNP_ID_831797830	m1A	Human	chr18	-	8784469	8784469	8784469	CCGCTGGGCCTCGTGTTTTAGGGTCACTAGGTACTCAGAGTCCTCCCGGGCCTTCAGGAGCTCCG	CCGCTGGGCCTCGTGTTTTAGGGTCACTAGGTGCTCAGAGTCCTCCCGGGCCTTCAGGAGCTCCG	T	C	-	-	Other	Unknown	"GSE70485:GSM1782894,GSM1782895"	"HEPG2 cell line,total RNA rearranged at 60c"	chr18:8784426..8784625	26863196	MeRIP-seq:(Medium)	-	Functional Loss	SNV	"TCGA,COSMIC"	33..33	33	"COAD,colon adenocarcinoma,large_intestine adenocarcinoma"	5	large intestine
111695	RMVar_ID_111695	Human_SNP_ID_833444134	m1A	Human	chr19	+	49560034	49560018	49560034	GCTCAGTCGAATGTTCTGGGTCCCATAGCCCGAGGCCGCTGGGGACAGAGATGGGCAGAGTGATG	GCTCAGTCGAATGTTCT________________GGCCGCTGGGGACAGAGATGGGCAGAGTGATG	TGGGTCCCATAGCCCGA	T	-	-	Other	Unknown	"GSE70485:GSM1782888,GSM1782889,GSM1782890,GSM1782891;GSE70485:GSM1972519,GSM1972520,GSM1972521,GSM1972522,GSM1972523,GSM1972524,GSM1972525;GSE70485:GSM1972531,GSM1972532"	"HeLa cell line,mRNA;HEPG2 cell line,mRNA untreated;HEPG2 cell line,mRNA heat shock 4h"	chr19:49559884..49560092;chr19:49559882..49560081;chr19:49559874..49560103	26863196	MeRIP-seq:(Medium)	-	Functional Loss	DEL	TCGA	18..33	33	LIHC	1	-
112990	RMVar_ID_112990	Human_SNP_ID_826473549	m1A	Human	chr16	-	28845963	28845963	28845963	TGCGCGACAAGCCACATGTGAATGTGGGTACCATCGGCCATGTGGACCACGGGAAGACCACGCTG	TGCGCGACAAGCCACATGTGAATGTGGGTACCGTCGGCCATGTGGACCACGGGAAGACCACGCTG	T	C	TUFM	Ensembl:ENSG00000178952	Protein coding	CDS	"GSE70485:GSM1972533,GSM1972534"	"HEPG2 cell line,total RNA Untreated"	chr16:28845901..28845975	26863196	MeRIP-seq:(Medium)	-	Functional Loss	SNV	TCGA	33..33	33	COAD	1	-
110815	RMVar_ID_110815	Human_SNP_ID_804603892	m1A	Human	chr1	+	231020110	231020110	231020110	GGCTGTACAGTTGGCAGAGCAAGGACATGTCCAGCTGGCGGAGACCAACCTTGAGGGAAGGGGTG	GGCTGTACAGTTGGCAGAGCAAGGACATGTCCTGCTGGCGGAGACCAACCTTGAGGGAAGGGGTG	A	T	-	-	Other	Unknown	"GSE70485:GSM1972519,GSM1972520,GSM1972521,GSM1972522,GSM1972523,GSM1972524,GSM1972525"	"HEPG2 cell line,mRNA untreated"	chr1:231020059..231020140	26863196	MeRIP-seq:(Medium)	-	Functional Loss	SNV	TCGA	33..33	33	OV	1	-
111294	RMVar_ID_111294	Human_SNP_ID_832450508	m1A	Human	chr19	-	12875709	12875708	12875709	GGTCACATAGCAAGACTCTGTTTCAAAAAAAAAGGGGGGGCGGGGGACGGGTGGGTGCAGTGGCT	GGTCACATAGCAAGACTCTGTTTCAAAAAAAA_GGGGGGGCGGGGGACGGGTGGGTGCAGTGGCT	CT	C	DNASE2	Ensembl:ENSG00000105612	Protein coding	3'UTR	"GSE123365:GSM3896231,GSM3896232,GSM3896233,GSM3896234,GSM3896235,GSM3896236"	"HEK-293T cells,m1A-IP-seq"	-	31548705	m1A-IP-seq:(High)	rs113410270	Functional Loss	DEL	ICGC	33..33	33	BRCA	1	-
113461	RMVar_ID_113461	Human_SNP_ID_849480499	m1A	Human	chr3	-	124821426	124821426	124821426	GAAAGGATGCACTGCATTTGCTGGTGTTCACAACAGATGATGTGCCCCACATCGCATTGGATGGA	GAAAGGATGCACTGCATTTGCTGGTGTTCACAGCAGATGATGTGCCCCACATCGCATTGGATGGA	T	C	ITGB5	Ensembl:ENSG00000082781	Protein coding	CDS	"GSE135403:GSM4007704,GSM4007705,GSM4007706,GSM4007707"	"HTR8/Svneo,Hypoxia IP"	chr3:124821376..124821475	32194978	MeRIP-seq:(Medium)	-	Functional Loss	SNV	"TCGA,ICGC,COSMIC"	33..33	33	"LIHC,liver hepatocellular_carcinoma"	3	liver
112400	RMVar_ID_112400	Human_SNP_ID_828274641	m1A	Human	chr17	+	81511398	81511398	81511398	GATTTCCCGCTCGGCCGTGGTGGTGAAGCTGTAGCCTCGCTCAGTGAGGATCTTCATGAGGTAGT	GATTTCCCGCTCGGCCGTGGTGGTGAAGCTGTCGCCTCGCTCAGTGAGGATCTTCATGAGGTAGT	A	C	-	-	Other	Unknown	"GSE70485:GSM1972519,GSM1972520,GSM1972521,GSM1972522,GSM1972523,GSM1972524,GSM1972525"	"HEPG2 cell line,mRNA untreated"	chr17:81511230..81511588	26863196	MeRIP-seq:(Medium)	-	Functional Loss	SNV	COSMIC	33..33	33	haematopoietic_and_lymphoid_tissue diffuse_large_B_cell_lymphoma	6	haematopoietic and lymphoid tissue
112336	RMVar_ID_112336	Human_SNP_ID_828063978	m1A	Human	chr17	-	29589578	29589578	29589578	GCCGCGAGCGGCGGCGGGGCGGCGCGGGGCGGAGGGCGCCCGAGGGCGAGCGGGCAGGCGGGCAC	GCCGCGAGCGGCGGCGGGGCGGCGCGGGGCGGGGGGCGCCCGAGGGCGAGCGGGCAGGCGGGCAC	T	C	GIT1	Ensembl:ENSG00000108262	Protein coding	5'UTR	"GSE70485:GSM1782892,GSM1782893;GSE70485:GSM1972519,GSM1972520,GSM1972521,GSM1972522,GSM1972523,GSM1972524,GSM1972525;GSE70485:GSM1972533,GSM1972534"	"HEPG2 cell line,total RNA rearranged at 50c;HEPG2 cell line,mRNA untreated;HEPG2 cell line,total RNA Untreated"	chr17:29589248..29589634;chr17:29589236..29589650;chr17:29589490..29589631	26863196	MeRIP-seq:(Medium)	rs998008746	Functional Loss	SNV	ICGC	33..33	33	BRCA	1	-
113405	RMVar_ID_113405	Human_SNP_ID_848104838	m1A	Human	chr3	-	101457475	101457475	101457475	AACAACCCTAAAGTTCAGGCATCTCTGGCAGCAAACACTTTCACCATTACAGGCCATGCCGAGAC	AACAACCCTAAAGTTCAGGCATCTCTGGCAGCGAACACTTTCACCATTACAGGCCATGCCGAGAC	T	C	"AC110994.3,SENP7"	"Ensembl:ENSG00000282978,Ensembl:ENSG00000138468"	"Pseudogene,Protein coding"	"exon,intron"	"GSE123365:GSM3896231,GSM3896232,GSM3896233,GSM3896234,GSM3896235,GSM3896236"	"HEK-293T cells,m1A-IP-seq"	-	31548705	m1A-IP-seq:(High)	rs879161338	Functional Loss	SNV	"ICGC,COSMIC"	33..33	33	"LAML,haematopoietic_and_lymphoid_tissue acute_myeloid_leukaemia"	12	haematopoietic and lymphoid tissue
112197	RMVar_ID_112197	Human_SNP_ID_844489059	m1A	Human	chr22	-	36320273	36320273	36320273	CATCCCCGGGCAGCAGGACAAGGACATGTTCCAGGAGACCATGGAGGCCATGAGGATTATGGGCA	CATCCCCGGGCAGCAGGACAAGGACATGTTCCTGGAGACCATGGAGGCCATGAGGATTATGGGCA	T	A	MYH9	Ensembl:ENSG00000100345	Protein coding	CDS	"GSE70485:GSM1782888,GSM1782889,GSM1782890,GSM1782891"	"HeLa cell line,mRNA"	chr22:36320190..36320272	26863196	MeRIP-seq:(Medium)	-	Functional Loss	SNV	COSMIC	33..33	33	lung adenocarcinoma	1	lung
113823	RMVar_ID_113823	Human_SNP_ID_862462210	m1A	Human	chr6	-	7339454	7339454	7339454	AGCTGGCTGAAGATGGCTACTCTGGAGTTGAGATGCGAGTTACACCAACCAGGACAGAAATCATT	AGCTGGCTGAAGATGGCTACTCTGGAGTTGAGGTGCGAGTTACACCAACCAGGACAGAAATCATT	T	C	"AL139095.2,SSR1,CAGE1"	"Ensembl:ENSG00000220472,Ensembl:ENSG00000124783,Ensembl:ENSG00000164304"	"Pseudogene,Protein coding,Protein coding"	"exon,intron,intron"	"GSM3896225,GSM3896226,GSM3896227,GSM3896228,GSM3896229,GSM3896230"	"HEK-293T cells,m1A-quant-seq"	-	31548705	m1A-quant-seq:(High)	rs780641426	Functional Loss	SNV	"ICGC,COSMIC"	33..33	33	"STAD,haematopoietic_and_lymphoid_tissue acute_myeloid_leukaemia"	6	haematopoietic and lymphoid tissue
113430	RMVar_ID_113430	Human_SNP_ID_848901573	m1A	Human	chr3	-	49057373	49057373	49057373	GGCCACCGTGCTGGCCATTCCACAGGGCCAGCAGCAGAGTTATGTGTCTTTGAGGCCAGACTTAC	GGCCACCGTGCTGGCCATTCCACAGGGCCAGCGGCAGAGTTATGTGTCTTTGAGGCCAGACTTAC	T	C	QRICH1	Ensembl:ENSG00000198218	Protein coding	CDS	"GSE135403:GSM4007700,GSM4007701,GSM4007702,GSM4007703"	"HTR8/Svneo,Normoxia"	chr3:49057226..49057427	32194978	MeRIP-seq:(Medium)	-	Functional Loss	SNV	"TCGA,ICGC,COSMIC"	33..33	33	"COAD,colon adenocarcinoma,large_intestine adenocarcinoma"	5	large intestine
113077	RMVar_ID_113077	Human_SNP_ID_826973446	m1A	Human	chr16	-	2975731	2975731	2975731	CACCATTCCGGGGCCCCAAGGACCGGGCCCGCAAGTTGGCCGAGGTGGGCAGCCACGAGAAGGTG	CACCATTCCGGGGCCCCAAGGACCGGGCCCGCCAGTTGGCCGAGGTGGGCAGCCACGAGAAGGTG	T	G	PKMYT1	Ensembl:ENSG00000127564	Protein coding	CDS	"GSE73941:GSM1906567,GSM1906568,GSM1906569,GSM1906570"	"HEK293T,ALKBH3 KO"	chr16:2975650..2975735	26863410	MeRIP-seq:(Medium)	-	Functional Loss	SNV	ICGC	33..33	33	OV	1	-
110650	RMVar_ID_110650	Human_SNP_ID_803133906	m1A	Human	chr1	+	207331295	207331295	207331295	GGAGAGTGGAGTGGCCCACCACCTGAATGCAGAGGTAATCACTTTGGATAGTTATATTTTTGCTT	GGAGAGTGGAGTGGCCCACCACCTGAATGCAGGGGTAATCACTTTGGATAGTTATATTTTTGCTT	A	G	CD55	Ensembl:ENSG00000196352	Protein coding	CDS	"GSE70485:GSM1782888,GSM1782889,GSM1782890,GSM1782891"	"HeLa cell line,mRNA"	chr1:207331086..207331336	26863196	MeRIP-seq:(Medium)	-	Functional Loss	SNV	"TCGA,ICGC"	33..33	33	UCEC	2	-
113149	RMVar_ID_113149	Human_SNP_ID_827388076	m1A	Human	chr16	+	10547629	10547629	10547629	GAAAGCAAGAAGCACCAACATTTTCACAGGGCAGGGCGAGTCGAGGCGAGGGGTCACGTTTAAAG	GAAAGCAAGAAGCACCAACATTTTCACAGGGCCGGGCGAGTCGAGGCGAGGGGTCACGTTTAAAG	A	C	-	-	Other	Unknown	"GSE70485:GSM1782888,GSM1782889,GSM1782890,GSM1782891"	"HeLa cell line,mRNA"	chr16:10547551..10580675	26863196	MeRIP-seq:(Medium)	-	Functional Loss	SNV	COSMIC	33..33	33	stomach adenocarcinoma	2	stomach
111972	RMVar_ID_111972	Human_SNP_ID_824045667	m1A	Human	chr15	-	51851055	51851055	51851055	TGACTGTGTCTCTCTGGAACTCCTCTGGCAAAACCCCACATCTGGTTAAAACTAACTCTTCCGGC	TGACTGTGTCTCTCTGGAACTCCTCTGGCAAACCCCCACATCTGGTTAAAACTAACTCTTCCGGC	T	G	-	-	Other	Unknown	"GSE70485:GSM1972531,GSM1972532"	"HEPG2 cell line,mRNA heat shock 4h"	chr15:51851053..51851137	26863196	MeRIP-seq:(Medium)	-	Functional Loss	SNV	ICGC	33..33	33	MALY	1	-
111137	RMVar_ID_111137	Human_SNP_ID_854754571	m1A	Human	chr4	-	7042790	7042790	7042790	ACCCGGGGAGCTGGAGTCGGAGCCGGAGGAGGAGGAGGAGGAGCAAGCGGCTTCGCAGGGAGGCA	ACCCGGGGAGCTGGAGTCGGAGCCGGAGGAGGTGGAGGAGGAGCAAGCGGCTTCGCAGGGAGGCA	T	A	"AC097382.2,CCDC96"	"Ensembl:ENSG00000245748,Ensembl:ENSG00000173013"	"lincRNA,Protein coding"	"intron,CDS"	"GSE70485:GSM1972527,GSM1972528,GSM1972529,GSM1972530"	"HEPG2 cell line,mRNA Glucose starvation 4h"	chr4:7042288..7042915	26863196	MeRIP-seq:(Medium)	rs1222988578	Functional Loss	SNV	ICGC	33..33	33	THCA	1	-
111987	RMVar_ID_111987	Human_SNP_ID_824225390	m1A	Human	chr15	-	40458751	40458751	40458751	CACTGGATGGGGCCGGGCTGGGGGGCTTGGGCAGGTCAGGCGGTAGCTCATCAGCCTCATCTGCA	CACTGGATGGGGCCGGGCTGGGGGGCTTGGGCCGGTCAGGCGGTAGCTCATCAGCCTCATCTGCA	T	G	-	-	Other	Unknown	"GSE70485:GSM1972519,GSM1972520,GSM1972521,GSM1972522,GSM1972523,GSM1972524,GSM1972525"	"HEPG2 cell line,mRNA untreated"	chr15:40458700..40458845	26863196	MeRIP-seq:(Medium)	-	Functional Loss	SNV	COSMIC	33..33	33	haematopoietic_and_lymphoid_tissue adult_T_cell_lymphoma-leukaemia	3	haematopoietic and lymphoid tissue
111495	RMVar_ID_111495	Human_SNP_ID_832915189	m1A	Human	chr19	-	55385955	55385955	55385955	CGCGAGGAAGACGAACGCTCACCTCCCTTCGCAGCGGCGACCTGAGACGGAAAGAGGAAGGCGAG	CGCGAGGAAGACGAACGCTCACCTCCCTTCGCTGCGGCGACCTGAGACGGAAAGAGGAAGGCGAG	T	A	-	-	Other	Unknown	"GSE70485:GSM1782894,GSM1782895"	"HEPG2 cell line,total RNA rearranged at 60c"	chr19:55385926..55385975	26863196	MeRIP-seq:(Medium)	rs562997171	Functional Loss	SNV	ICGC	33..33	33	SKCA	1	-
110631	RMVar_ID_110631	Human_SNP_ID_802993522	m1A	Human	chr1	-	155763466	155763466	155763466	GAAGAGAATTCTCAGGAGGAGAACTCTGAGCCAGAAGAAGAGGAGGAAGAAGAAGCAGAAGGAAT	GAAGAGAATTCTCAGGAGGAGAACTCTGAGCCGGAAGAAGAGGAGGAAGAAGAAGCAGAAGGAAT	T	C	GON4L	Ensembl:ENSG00000116580	Protein coding	CDS	"GSE70485:GSM1972519,GSM1972520,GSM1972521,GSM1972522,GSM1972523,GSM1972524,GSM1972525"	"HEPG2 cell line,mRNA untreated"	chr1:155763424..155763509	26863196	MeRIP-seq:(Medium)	rs607834	Functional Loss	SNV	"ICGC,COSMIC"	33..33	33	"skin seborrhoeic_keratosis,thyroid neoplasm,COCA,oesophagus squamous_cell_carcinoma,liver neoplasm,large_intestine adenocarcinoma,haematopoietic_and_lymphoid_tissue acute_myeloid_leukaemia,endometrium endometrioid_carcinoma"	66	"uterus,liver,oesophagus,skin,head and neck,large intestine,haematopoietic and lymphoid tissue"
111786	RMVar_ID_111786	Human_SNP_ID_833677390	m1A	Human	chr19	+	36115603	36115603	36115603	CGGGGGTGTCGGCACCCACGGTGACCGTTTTCATCAGCAGCTCCCTCAACACCTTCCGCTCCGAG	CGGGGGTGTCGGCACCCACGGTGACCGTTTTCTTCAGCAGCTCCCTCAACACCTTCCGCTCCGAG	A	T	TBCB	Ensembl:ENSG00000105254	Protein coding	5'UTR	"GSE73941:GSM1906567,GSM1906568,GSM1906569,GSM1906570"	"HEK293T,ALKBH3 KO"	chr19:36115501..36115625	26863410	MeRIP-seq:(Medium)	-	Functional Loss	SNV	COSMIC	33..33	33	"cerebellum astrocytoma_Grade_IV,central_nervous_system astrocytoma_Grade_IV"	3	brain
112862	RMVar_ID_112862	Human_SNP_ID_825843337	m1A	Human	chr16	+	50154040	50154040	50154040	GTCCTCGCCTCCCTCGGCGTCCTCGTCCCCGCACCCTTCGGCCGCCGTCCCCGCCGCCGATCCAG	GTCCTCGCCTCCCTCGGCGTCCTCGTCCCCGCCCCCTTCGGCCGCCGTCCCCGCCGCCGATCCAG	A	C	TENT4B	Ensembl:ENSG00000121274	Protein coding	CDS	"GSE70485:GSM1782888,GSM1782889,GSM1782890,GSM1782891"	"HeLa cell line,mRNA"	chr16:50153989..50154199	26863196	MeRIP-seq:(Medium)	rs879227372	Functional Loss	SNV	ICGC	33..33	33	SKCA	1	-
111604	RMVar_ID_111604	Human_SNP_ID_833203428	m1A	Human	chr19	+	55685511	55685511	55685511	GACGCTGAAGGACTTCCAGTACGTGGACCGCGACGGCAAGGACCAGGGCGTGAACGTGCGTGAGA	GACGCTGAAGGACTTCCAGTACGTGGACCGCGGCGGCAAGGACCAGGGCGTGAACGTGCGTGAGA	A	G	EPN1	Ensembl:ENSG00000063245	Protein coding	CDS	"GSE70485:GSM1782888,GSM1782889,GSM1782890,GSM1782891"	"HeLa cell line,mRNA"	chr19:55685359..55691981	26863196	MeRIP-seq:(Medium)	-	Functional Loss	SNV	COSMIC	33..33	33	large_intestine adenocarcinoma	3	large intestine
111119	RMVar_ID_111119	Human_SNP_ID_854125505	m1A	Human	chr4	-	1918427	1918427	1918427	GGTGACTCTCCAGGGTCTCTGCAGAGCTACACAGTTTGGCCCTCCGCCTTCTCTTCATGGGAATG	GGTGACTCTCCAGGGTCTCTGCAGAGCTACACCGTTTGGCCCTCCGCCTTCTCTTCATGGGAATG	T	G	-	-	Other	Unknown	"GSE135403:GSM4007704,GSM4007705,GSM4007706,GSM4007707"	"HTR8/Svneo,Hypoxia IP"	chr4:1918376..1918575	32194978	MeRIP-seq:(Medium)	-	Functional Loss	SNV	COSMIC	33..33	33	"colon adenocarcinoma,large_intestine adenocarcinoma"	16	large intestine
113511	RMVar_ID_113511	Human_SNP_ID_850148531	m1A	Human	chr3	-	10305577	10305577	10305577	CATCAAGAGGTTTGCATCAGGTGGCTGTGACAACCTCATCAAGCTGTGGAAGTAAGTAGGGATGT	CATCAAGAGGTTTGCATCAGGTGGCTGTGACAGCCTCATCAAGCTGTGGAAGTAAGTAGGGATGT	T	C	SEC13	Ensembl:ENSG00000157020	Protein coding	CDS	"GSE135403:GSM4007700,GSM4007701,GSM4007702,GSM4007703"	"HTR8/Svneo,Normoxia"	chr3:10305551..10305709	32194978	MeRIP-seq:(Medium)	-	Functional Loss	SNV	"ICGC,COSMIC"	33..33	33	"LICA,liver neoplasm,liver hepatocellular_carcinoma"	11	liver
113431	RMVar_ID_113431	Human_SNP_ID_848904789	m1A	Human	chr3	+	33142944	33142944	33142944	CCACAGTGCTGGGATTACAGGCGTGAGCCACCATGCCCGGCCTCTTTCTCACCTTTACACCTGTC	CCACAGTGCTGGGATTACAGGCGTGAGCCACCGTGCCCGGCCTCTTTCTCACCTTTACACCTGTC	A	G	CRTAP	Ensembl:ENSG00000170275	Protein coding	3'UTR	"GSE73941:GSM1906561,GSM1906562,GSM1906563,GSM1906564"	"HEK293T,Wild Type"	chr3:33142801..33143025	26863410	MeRIP-seq:(Medium)	rs1414037282	Functional Loss	SNV	COSMIC	33..33	33	"colon tubular,large_intestine tubular"	2	large intestine
112095	RMVar_ID_112095	Human_SNP_ID_844044503	m1A	Human	chr22	-	36476797	36476797	36476797	GCCGAGGTTAGAGAAGATGGTGGCCAAGCAGCACGGGAAGGTGGTGATGGCCAAGGTGGATATTG	GCCGAGGTTAGAGAAGATGGTGGCCAAGCAGCGCGGGAAGGTGGTGATGGCCAAGGTGGATATTG	T	C	TXN2	Ensembl:ENSG00000100348	Protein coding	CDS	"GSE70485:GSM1782888,GSM1782889,GSM1782890,GSM1782891"	"HeLa cell line,mRNA"	chr22:36476696..36476884	26863196	MeRIP-seq:(Medium)	-	Functional Loss	SNV	"TCGA,ICGC,COSMIC"	33..33	33	"UCEC,endometrium endometrioid_carcinoma"	5	uterus
113773	RMVar_ID_113773	Human_SNP_ID_830983426	m1A	Human	chr18	+	36067491	36067491	36067491	TTTCGCCGCCCTAGCTGCGGCCTCGCCCCCTCACCCCACCCTTCCCCACGCTCTCACCACGGCCG	TTTCGCCGCCCTAGCTGCGGCCTCGCCCCCTCCCCCCACCCTTCCCCACGCTCTCACCACGGCCG	A	C	-	-	Other	Unknown	"GSE70485:GSM1782896,GSM1782897"	"HEPG2 cell line,total RNA Untreated, competitive elution"	chr18:36067351..36067550	26863196	MeRIP-seq:(Medium)	-	Functional Loss	SNV	ICGC	33..33	33	SKCA	1	-
110488	RMVar_ID_110488	Human_SNP_ID_801723088	m1A	Human	chr1	+	44113546	44113546	44113546	ACCTAGGCCAGCCTGGGTATCAGGGAAGGCATAAGACAGGTAGGAGTTGGGTGGGGGAAGCATTA	ACCTAGGCCAGCCTGGGTATCAGGGAAGGCATGAGACAGGTAGGAGTTGGGTGGGGGAAGCATTA	A	G	AL139220.2	Ensembl:ENSG00000230615	lincRNA	intron	"GSE70485:GSM1782888,GSM1782889,GSM1782890,GSM1782891"	"HeLa cell line,mRNA"	chr1:44113498..44113596	26863196	MeRIP-seq:(Medium)	rs1232866430	Functional Loss	SNV	ICGC	33..33	33	ESCA	1	-
113799	RMVar_ID_113799	Human_SNP_ID_832026981	m1A	Human	chr18	+	36067496	36067496	36067496	CCGCCCTAGCTGCGGCCTCGCCCCCTCACCCCACCCTTCCCCACGCTCTCACCACGGCCGCCGCT	CCGCCCTAGCTGCGGCCTCGCCCCCTCACCCCCCCCTTCCCCACGCTCTCACCACGGCCGCCGCT	A	C	-	-	Other	Unknown	"GSE70485:GSM1972519,GSM1972520,GSM1972521,GSM1972522,GSM1972523,GSM1972524,GSM1972525"	"HEPG2 cell line,mRNA untreated"	chr18:36067276..36067550	26863196	MeRIP-seq:(Medium)	-	Functional Loss	SNV	COSMIC	33..33	33	"bile_duct adenocarcinoma,biliary_tract adenocarcinoma"	8	"biliary tract,gallbladder"
112957	RMVar_ID_112957	Human_SNP_ID_826290101	m1A	Human	chr16	+	31180161	31180161	31180161	AGGCGGGGCTGCTCAGTCCTCCAGGCGTCGGTACTCAGCGGTGTTGGAACTTCGTTGCTTGCTTG	AGGCGGGGCTGCTCAGTCCTCCAGGCGTCGGTGCTCAGCGGTGTTGGAACTTCGTTGCTTGCTTG	A	G	FUS	Ensembl:ENSG00000089280	Protein coding	5'UTR	"GSM3896225,GSM3896226,GSM3896227,GSM3896228,GSM3896229,GSM3896230"	"HEK-293T cells,m1A-quant-seq"	-	31548705	m1A-quant-seq:(High)	rs929867	Functional Loss	SNV	"ICGC,COSMIC"	33..33	33	"COCA,central_nervous_system oligodendroglioma_Grade_III,frontal_lobe oligodendroglioma_Grade_III"	8	brain
112187	RMVar_ID_112187	Human_SNP_ID_844434222	m1A	Human	chr22	+	29671901	29671901	29671901	AGGCTGAACGCACGAGGGATGAGTTGGAGAGGAGGCTGCTGCAGATGAAAGAAGAAGCAACAATG	AGGCTGAACGCACGAGGGATGAGTTGGAGAGGTGGCTGCTGCAGATGAAAGAAGAAGCAACAATG	A	T	NF2	Ensembl:ENSG00000186575	Protein coding	intron	"GSE70485:GSM1782888,GSM1782889,GSM1782890,GSM1782891;GSE70485:GSM1972519,GSM1972520,GSM1972521,GSM1972522,GSM1972523,GSM1972524,GSM1972525;GSE70485:GSM1972527,GSM1972528,GSM1972529,GSM1972530"	"HeLa cell line,mRNA;HEPG2 cell line,mRNA untreated;HEPG2 cell line,mRNA Glucose starvation 4h"	chr22:29671797..29674950;chr22:29671790..29673521;chr22:29671776..29673538	26863196	MeRIP-seq:(Medium)	-	Functional Loss	SNV	"TCGA,ICGC,COSMIC"	33..33	33	"COAD,caecum adenocarcinoma,large_intestine adenocarcinoma"	12	"caecum,large intestine"
111749	RMVar_ID_111749	Human_SNP_ID_833582031	m1A	Human	chr19	+	51366310	51366310	51366310	CGTAGTCGATGACCCTCTTGACAGCTACGAGCACGCGCAGCTCCGCCATCTTCCCGCCGCAGCCA	CGTAGTCGATGACCCTCTTGACAGCTACGAGCCCGCGCAGCTCCGCCATCTTCCCGCCGCAGCCA	A	C	-	-	Other	Unknown	"GSE70485:GSM1782888,GSM1782889,GSM1782890,GSM1782891"	"HeLa cell line,mRNA"	chr19:51354093..51368474	26863196	MeRIP-seq:(Medium)	-	Functional Loss	SNV	"ICGC,COSMIC"	33..33	33	"PRAD,prostate adenocarcinoma"	2	prostate
110671	RMVar_ID_110671	Human_SNP_ID_803301088	m1A	Human	chr1	-	211382892	211382892	211382892	GGAAACTGCAGAGAAACAACCTGTTTGGTCCGACTTGACAACCTCAACCGGACCGAAGGTGCTGA	GGAAACTGCAGAGAAACAACCTGTTTGGTCCGCCTTGACAACCTCAACCGGACCGAAGGTGCTGA	T	G	-	-	Other	Unknown	"GSE70485:GSM1972519,GSM1972520,GSM1972521,GSM1972522,GSM1972523,GSM1972524,GSM1972525"	"HEPG2 cell line,mRNA untreated"	chr1:211382847..211382940	26863196	MeRIP-seq:(Medium)	-	Functional Loss	SNV	ICGC	33..33	33	BRCA	1	-
111661	RMVar_ID_111661	Human_SNP_ID_833339028	m1A	Human	chr19	+	46922262	46922262	46922262	CATCCGGAAGAAAGAGGAGGATCAGGCATCCCAGGGTTATAAAGGGGACAATGCTGTCATTCCAT	CATCCGGAAGAAAGAGGAGGATCAGGCATCCCTGGGTTATAAAGGGGACAATGCTGTCATTCCAT	A	T	ARHGAP35	Ensembl:ENSG00000160007	Protein coding	CDS	"GSE70485:GSM1972519,GSM1972520,GSM1972521,GSM1972522,GSM1972523,GSM1972524,GSM1972525"	"HEPG2 cell line,mRNA untreated"	chr19:46922213..46922278	26863196	MeRIP-seq:(Medium)	-	Functional Loss	SNV	"TCGA,ICGC,COSMIC"	33..33	33	"LIHC,liver hepatocellular_carcinoma"	4	liver
111201	RMVar_ID_111201	Human_SNP_ID_856521916	m1A	Human	chr4	-	13601576	13601576	13601576	TAATGATGCACCACCAGGAACAAGTGCCAGCCAAGAAGGAGATGGTTCTGTGAATGATGGTACAG	TAATGATGCACCACCAGGAACAAGTGCCAGCCCAGAAGGAGATGGTTCTGTGAATGATGGTACAG	T	G	BOD1L1	Ensembl:ENSG00000038219	Protein coding	CDS	"GSE135403:GSM4007704,GSM4007705,GSM4007706,GSM4007707"	"HTR8/Svneo,Hypoxia IP"	chr4:13601527..13601634	32194978	MeRIP-seq:(Medium)	rs61995954	Functional Loss	SNV	COSMIC	33..33	33	large_intestine adenocarcinoma	2	large intestine
111391	RMVar_ID_111391	Human_SNP_ID_832673199	m1A	Human	chr19	+	6750552	6750552	6750552	AGCCTCCCTCAGAAGAGAGCCAGGACACCCCCATTTACACGGAGTTTGATGAGGATTTCGAGGAG	AGCCTCCCTCAGAAGAGAGCCAGGACACCCCCGTTTACACGGAGTTTGATGAGGATTTCGAGGAG	A	G	TRIP10	Ensembl:ENSG00000125733	Protein coding	CDS	"GSE70485:GSM1972531,GSM1972532"	"HEPG2 cell line,mRNA heat shock 4h"	chr19:6750276..6750608	26863196	MeRIP-seq:(Medium)	-	Functional Loss	SNV	"TCGA,ICGC"	33..33	33	BRCA	2	-
112738	RMVar_ID_112738	Human_SNP_ID_829530106	m1A	Human	chr17	-	1400163	1400163	1400163	CCGGACGCGGAGCGAGAGGCTGAGAGAGTCGGAGACACTATCCGCTTCCATCCGTCGCGCAGACC	CCGGACGCGGAGCGAGAGGCTGAGAGAGTCGGCGACACTATCCGCTTCCATCCGTCGCGCAGACC	T	G	YWHAE	Ensembl:ENSG00000108953	Protein coding	5'UTR	"GSE70485:GSM1782888,GSM1782889,GSM1782890,GSM1782891;GSE70485:GSM1972527,GSM1972528,GSM1972529,GSM1972530;GSE70485:GSM1972531,GSM1972532"	"HeLa cell line,mRNA;HEPG2 cell line,mRNA Glucose starvation 4h;HEPG2 cell line,mRNA heat shock 4h"	chr17:1399994..1400225;chr17:1399804..1400225;chr17:1399907..1400225	26863196	MeRIP-seq:(Medium)	rs868169662	Functional Loss	SNV	TCGA	33..33	33	OV	1	-
111288	RMVar_ID_111288	Human_SNP_ID_832425991	m1A	Human	chr19	+	1244360	1244360	1244360	ACTTGGAGAAGGCCCAGGCGGAGCTGGTGGGGACAGCTGACGAGGCCACGCGGGCAGAGATCCAG	ACTTGGAGAAGGCCCAGGCGGAGCTGGTGGGGGCAGCTGACGAGGCCACGCGGGCAGAGATCCAG	A	G	ATP5F1D	Ensembl:ENSG00000099624	Protein coding	CDS	"GSE70485:GSM1782888,GSM1782889,GSM1782890,GSM1782891;GSE70485:GSM1972519,GSM1972520,GSM1972521,GSM1972522,GSM1972523,GSM1972524,GSM1972525;GSE70485:GSM1972531,GSM1972532"	"HeLa cell line,mRNA;HEPG2 cell line,mRNA untreated;HEPG2 cell line,mRNA heat shock 4h"	chr19:1244053..1244794;chr19:1244076..1244550;chr19:1244076..1244535	26863196	MeRIP-seq:(Medium)	-	Functional Loss	SNV	ICGC	33..33	33	PBCA	1	-
113220	RMVar_ID_113220	Human_SNP_ID_827815262	m1A	Human	chr16	+	46972941	46972941	46972941	GCTACCTCCGGGTCAATGGGCGAGGGACGCAGAGAGGGAGGAGCTCCCGCAGCCGGCGGCCGCGG	GCTACCTCCGGGTCAATGGGCGAGGGACGCAGGGAGGGAGGAGCTCCCGCAGCCGGCGGCCGCGG	A	G	-	-	Other	Unknown	"GSE135403:GSM4007700,GSM4007701,GSM4007702,GSM4007703"	"HTR8/Svneo,Normoxia"	chr16:46972938..46973639	32194978	MeRIP-seq:(Medium)	-	Functional Loss	SNV	ICGC	33..33	33	MALY	1	-
112822	RMVar_ID_112822	Human_SNP_ID_825615567	m1A	Human	chr16	-	67195977	67195977	67195977	CACCACCTGTGGGGTCTGCCTTGATGGGCTCAAAGGAGGTAGAAGGGTTGGGTCCGGACGAACTG	CACCACCTGTGGGGTCTGCCTTGATGGGCTCAGAGGAGGTAGAAGGGTTGGGTCCGGACGAACTG	T	C	-	-	Other	Unknown	"GSE70485:GSM1782888,GSM1782889,GSM1782890,GSM1782891"	"HeLa cell line,mRNA"	chr16:67195850..67196043	26863196	MeRIP-seq:(Medium)	-	Functional Loss	SNV	"ICGC,COSMIC"	33..33	33	"BRCA,breast ductal_carcinoma"	2	breast
111911	RMVar_ID_111911	Human_SNP_ID_833987650	m1A	Human	chr19	+	39433568	39433568	39433568	GCCACCAGGGCTTTGGAGATGGACTGACGGATAGCTGTGAGAAAGACACACAATTAAAGGGTACA	GCCACCAGGGCTTTGGAGATGGACTGACGGATGGCTGTGAGAAAGACACACAATTAAAGGGTACA	A	G	-	-	Other	Unknown	"GSE70485:GSM1782894,GSM1782895;GSE70485:GSM1782896,GSM1782897"	"HEPG2 cell line,total RNA rearranged at 60c;HEPG2 cell line,total RNA Untreated, competitive elution"	chr19:39433501..39433575	26863196	MeRIP-seq:(Medium)	-	Functional Loss	SNV	"TCGA,ICGC,COSMIC"	33..33	33	"UCEC,endometrium endometrioid_carcinoma"	6	uterus
111886	RMVar_ID_111886	Human_SNP_ID_833905399	m1A	Human	chr19	+	54191883	54191881	54191884	AGAAACTAGAACAGGCTTCAGGGGCCAGCTCAAGCCAGGAGGCCGGCTCGAGCCAGGCTGCCAAA	AGAAACTAGAACAGGCTTCAGGGGCCAGCTC___CCAGGAGGCCGGCTCGAGCCAGGCTGCCAAA	CAAG	C	TSEN34	Ensembl:ENSG00000170892	Protein coding	CDS	"GSE70485:GSM1782888,GSM1782889,GSM1782890,GSM1782891"	"HeLa cell line,mRNA"	chr19:54191731..54191931	26863196	MeRIP-seq:(Medium)	-	Functional Loss	DEL	TCGA	32..34	33	KIRC	1	-
112249	RMVar_ID_112249	Human_SNP_ID_844708205	m1A	Human	chr22	+	41528613	41528613	41528613	GCCCTCAACAGAATGAAGGAACTGCAACAGTGAGGGCAGTGCCTCCCCGCCCCGCCGCTGGCGTC	GCCCTCAACAGAATGAAGGAACTGCAACAGTGGGGGCAGTGCCTCCCCGCCCCGCCGCTGGCGTC	A	G	ACO2	Ensembl:ENSG00000100412	Protein coding	stop codon	"GSE70485:GSM1782888,GSM1782889,GSM1782890,GSM1782891"	"HeLa cell line,mRNA"	chr22:41528565..41528792	26863196	MeRIP-seq:(Medium)	rs1569027545	Functional Loss	SNV	COSMIC	33..33	33	head_neck squamous_cell_carcinoma	24	head and neck
111822	RMVar_ID_111822	Human_SNP_ID_833748547	m1A	Human	chr19	+	4431968	4431968	4431968	CTTTCTAAACCACAAGGAGTGTGCCGACCCTGAGAACCATAAGGTCCGCCAGAAACTGAAGGCCA	CTTTCTAAACCACAAGGAGTGTGCCGACCCTGTGAACCATAAGGTCCGCCAGAAACTGAAGGCCA	A	T	CHAF1A	Ensembl:ENSG00000167670	Protein coding	CDS	"GSE70485:GSM1972531,GSM1972532"	"HEPG2 cell line,mRNA heat shock 4h"	chr19:4431951..4432000	26863196	MeRIP-seq:(Medium)	-	Functional Loss	SNV	"ICGC,COSMIC"	33..33	33	"LICA,liver neoplasm"	2	liver
111257	RMVar_ID_111257	Human_SNP_ID_832350879	m1A	Human	chr19	+	3976488	3976488	3976488	GTGTCGGGACAGTCTCCAGGTGTCGTCTGAGAATTCGAGGACGTGGTGCTGTGGGTGCTGCGAGT	GTGTCGGGACAGTCTCCAGGTGTCGTCTGAGATTTCGAGGACGTGGTGCTGTGGGTGCTGCGAGT	A	T	-	-	Other	Unknown	"GSE70485:GSM1782888,GSM1782889,GSM1782890,GSM1782891"	"HeLa cell line,mRNA"	chr19:3976094..3976773	26863196	MeRIP-seq:(Medium)	-	Functional Loss	SNV	"ICGC,COSMIC"	33..33	33	"kidney clear_cell_renal_cell_carcinoma,KIRC"	2	kidney
112942	RMVar_ID_112942	Human_SNP_ID_826216999	m1A	Human	chr16	-	67663725	67663725	67663725	AGGCATTCCTGCTCACTGCAGGTCCTGGCACAAGTGCTAGAGCAGCAGCGGCAGGCCCAGGAGCA	AGGCATTCCTGCTCACTGCAGGTCCTGGCACATGTGCTAGAGCAGCAGCGGCAGGCCCAGGAGCA	T	A	ENKD1	Ensembl:ENSG00000124074	Protein coding	CDS	"GSE135403:GSM4007700,GSM4007701,GSM4007702,GSM4007703"	"HTR8/Svneo,Normoxia"	chr16:67663637..67663750	32194978	MeRIP-seq:(Medium)	-	Functional Loss	SNV	ICGC	33..33	33	ESCA	1	-
110478	RMVar_ID_110478	Human_SNP_ID_801661169	m1A	Human	chr1	-	228316799	228316799	228316799	CATTGATGTACCAGGACGCCTCTCCCACGGGCACCGCCTCGCTGAGCGTGCAGGTGAAGCATGCC	CATTGATGTACCAGGACGCCTCTCCCACGGGCCCCGCCTCGCTGAGCGTGCAGGTGAAGCATGCC	T	G	-	-	Other	Unknown	"GSE135403:GSM4007704,GSM4007705,GSM4007706,GSM4007707"	"HTR8/Svneo,Hypoxia IP"	chr1:228316749..228316950	32194978	MeRIP-seq:(Medium)	-	Functional Loss	SNV	"TCGA,ICGC"	33..33	33	UCEC	2	-
112729	RMVar_ID_112729	Human_SNP_ID_829487353	m1A	Human	chr17	-	81845151	81845151	81845151	CCTGGAGAGCGGTGGCCAGGATGGGGCAGGGGATGATGACGTGAGTGGGGTCACAGCCCTGGGCT	CCTGGAGAGCGGTGGCCAGGATGGGGCAGGGGTTGATGACGTGAGTGGGGTCACAGCCCTGGGCT	T	A	P4HB	Ensembl:ENSG00000185624	Protein coding	3'UTR	"GSE135403:GSM4007700,GSM4007701,GSM4007702,GSM4007703"	"HTR8/Svneo,Normoxia"	chr17:81843626..81845151	32194978	MeRIP-seq:(Medium)	-	Functional Loss	SNV	"TCGA,ICGC"	33..33	33	BRCA	2	-
110405	RMVar_ID_110405	Human_SNP_ID_800973043	m1A	Human	chr1	+	19169486	19169484	19169486	AATTCATTGGTATTGATGTTGTTCCAGGACTCACACACAGTCTGCACTGACGATGGCAAATTCTG	AATTCATTGGTATTGATGTTGTTCCAGGACT__CACACAGTCTGCACTGACGATGGCAAATTCTG	TCA	T	-	-	Other	Unknown	"GSE135403:GSM4007700,GSM4007701,GSM4007702,GSM4007703"	"HTR8/Svneo,Normoxia"	chr1:19167163..19170788	32194978	MeRIP-seq:(Medium)	-	Functional Loss	DEL	TCGA	32..33	33	COAD	1	-
112376	RMVar_ID_112376	Human_SNP_ID_828202495	m1A	Human	chr17	+	30185554	30185554	30185554	AAGGGTAAAGAACAAGAGAGACCACCTGAGGCAGTGAGCAAGTTTGCAAAGCGGAACAATGAAGA	AAGGGTAAAGAACAAGAGAGACCACCTGAGGCTGTGAGCAAGTTTGCAAAGCGGAACAATGAAGA	A	T	NSRP1	Ensembl:ENSG00000126653	Protein coding	exon	"GSE70485:GSM1782888,GSM1782889,GSM1782890,GSM1782891"	"HeLa cell line,mRNA"	chr17:30185504..30185624	26863196	MeRIP-seq:(Medium)	-	Functional Loss	SNV	"TCGA,ICGC,COSMIC"	33..33	33	"OV,ovary serous_carcinoma"	4	ovary
113003	RMVar_ID_113003	Human_SNP_ID_826563626	m1A	Human	chr16	+	69742161	69742161	69742161	AGCCAGGCGCTCCGGTGCTCACAGGCCATGGGACAGTCCAGTTCCCTGCAGACCCAGCGGGGCAT	AGCCAGGCGCTCCGGTGCTCACAGGCCATGGGGCAGTCCAGTTCCCTGCAGACCCAGCGGGGCAT	A	G	AC092115.4	Ensembl:ENSG00000262136	lincRNA	exon	"GSE135403:GSM4007704,GSM4007705,GSM4007706,GSM4007707"	"HTR8/Svneo,Hypoxia IP"	chr16:69727160..69744926	32194978	MeRIP-seq:(Medium)	-	Functional Loss	SNV	ICGC	33..33	33	PBCA	1	-
112241	RMVar_ID_112241	Human_SNP_ID_844681265	m1A	Human	chr22	-	20139567	20139567	20139567	GCGCGGCGGGCGGTAGAAGTGGCACGTGGCACACCACTTCATGCGGACCTGGATACCTCGCACAT	GCGCGGCGGGCGGTAGAAGTGGCACGTGGCACGCCACTTCATGCGGACCTGGATACCTCGCACAT	T	C	-	-	Other	Unknown	"GSE70485:GSM1782888,GSM1782889,GSM1782890,GSM1782891"	"HeLa cell line,mRNA"	chr22:20139520..20139633	26863196	MeRIP-seq:(Medium)	-	Functional Loss	SNV	"TCGA,ICGC,COSMIC"	33..33	33	"STAD,stomach adenocarcinoma"	5	stomach
110853	RMVar_ID_110853	Human_SNP_ID_804958473	m1A	Human	chr1	-	112849937	112849937	112849937	GTGGCGGCGACGCTCCCGGGAGACGCGGGGGGAGAACCAGTCTGTGCGCGCGGCTGTGAGAAGCC	GTGGCGGCGACGCTCCCGGGAGACGCGGGGGGGGAACCAGTCTGTGCGCGCGGCTGTGAGAAGCC	T	C	LINC01356	Ensembl:ENSG00000215866	lincRNA	exon	"GSE70485:GSM1972527,GSM1972528,GSM1972529,GSM1972530"	"HEPG2 cell line,mRNA Glucose starvation 4h"	chr1:112849889..112849985	26863196	MeRIP-seq:(Medium)	-	Functional Loss	SNV	ICGC	33..33	33	SKCA	1	-
112498	RMVar_ID_112498	Human_SNP_ID_828601799	m1A	Human	chr17	-	8263579	8263579	8263579	GCTCCAGCTGGGTCACTCAGCTCTTTTAGGACATTGCCTGGTGAGAGGGTTGCAAGGAGAAGCAG	GCTCCAGCTGGGTCACTCAGCTCTTTTAGGACGTTGCCTGGTGAGAGGGTTGCAAGGAGAAGCAG	T	C	-	-	Other	Unknown	"GSE135403:GSM4007704,GSM4007705,GSM4007706,GSM4007707"	"HTR8/Svneo,Hypoxia IP"	chr17:8262964..8263826	32194978	MeRIP-seq:(Medium)	-	Functional Loss	SNV	COSMIC	33..33	33	"colon adenocarcinoma,large_intestine adenocarcinoma"	2	large intestine
112386	RMVar_ID_112386	Human_SNP_ID_828238240	m1A	Human	chr17	+	40161904	40161904	40161904	AAGCACTGTGACTGGAGAGAGGCAAAGTGGGGACGGACAGGTTAGTACATTCCACAGTCCTCCAT	AAGCACTGTGACTGGAGAGAGGCAAAGTGGGGGCGGACAGGTTAGTACATTCCACAGTCCTCCAT	A	G	CASC3	Ensembl:ENSG00000108349	Protein coding	exon	"GSE70485:GSM1972531,GSM1972532"	"HEPG2 cell line,mRNA heat shock 4h"	chr17:40141551..40162142	26863196	MeRIP-seq:(Medium)	-	Functional Loss	SNV	COSMIC	33..33	33	"stomach adenocarcinoma,gastroesophageal_junction adenocarcinoma"	1	stomach
112980	RMVar_ID_112980	Human_SNP_ID_826420333	m1A	Human	chr16	+	696987	696987	696987	GCAGCACGTTGTAGAGCTCCTTGGCATGCAGCACCGGCGTGAGGCCTGCCCAGAACTTGGGCTGG	GCAGCACGTTGTAGAGCTCCTTGGCATGCAGCGCCGGCGTGAGGCCTGCCCAGAACTTGGGCTGG	A	G	-	-	Other	Unknown	"GSE135403:GSM4007704,GSM4007705,GSM4007706,GSM4007707"	"HTR8/Svneo,Hypoxia IP"	chr16:696938..697089	32194978	MeRIP-seq:(Medium)	-	Functional Loss	SNV	COSMIC	33..33	33	large_intestine adenocarcinoma	2	large intestine
110723	RMVar_ID_110723	Human_SNP_ID_803678175	m1A	Human	chr1	-	53255150	53255150	53255150	CAAATGAAGACAGTAAGATGGGCTCAACAGTCACTGCCGCTGTTATCGGGATCATCGTGCCCATA	CAAATGAAGACAGTAAGATGGGCTCAACAGTCGCTGCCGCTGTTATCGGGATCATCGTGCCCATA	T	C	LRP8	Ensembl:ENSG00000157193	Protein coding	CDS	"GSE70485:GSM1782888,GSM1782889,GSM1782890,GSM1782891"	"HeLa cell line,mRNA"	chr1:53255126..53255150	26863196	MeRIP-seq:(Medium)	rs1162864808	Functional Loss	SNV	COSMIC	33..33	33	lung adenocarcinoma	5	lung
110529	RMVar_ID_110529	Human_SNP_ID_802088836	m1A	Human	chr1	-	226379973	226379973	226379973	CAGAGCCTGTTGAAGTTGTGGCCCCAAGAGGGAAGTCAGGGGCTGCGCTCTCCAAAAAAAGCAAG	CAGAGCCTGTTGAAGTTGTGGCCCCAAGAGGGGAGTCAGGGGCTGCGCTCTCCAAAAAAAGCAAG	T	C	PARP1	Ensembl:ENSG00000143799	Protein coding	CDS	"GSE70485:GSM1782888,GSM1782889,GSM1782890,GSM1782891"	"HeLa cell line,mRNA"	chr1:226379924..226380097	26863196	MeRIP-seq:(Medium)	-	Functional Loss	SNV	COSMIC	33..33	33	endometrium endometrioid_carcinoma	1	uterus
113341	RMVar_ID_113341	Human_SNP_ID_847038596	m1A	Human	chr3	+	192409308	192409308	192409308	CAAAAGGCAGCGATGCCGAAGGTGTCCTCTCCAGCTCGGCGCCCACACGCCTTTAACTGGAGCTC	CAAAAGGCAGCGATGCCGAAGGTGTCCTCTCCGGCTCGGCGCCCACACGCCTTTAACTGGAGCTC	A	G	-	-	Other	Unknown	"GSE135403:GSM4007704,GSM4007705,GSM4007706,GSM4007707"	"HTR8/Svneo,Hypoxia IP"	chr3:192409258..192409362	32194978	MeRIP-seq:(Medium)	-	Functional Loss	SNV	ICGC	33..33	33	ESCA	1	-
110644	RMVar_ID_110644	Human_SNP_ID_803058964	m1A	Human	chr1	+	39034445	39034445	39034445	AGGAAGCAGCGGGATAAGCTGATAAAGGAAGGAAAGTACACCCCTCCACCTCACCACATTGGCAA	AGGAAGCAGCGGGATAAGCTGATAAAGGAAGGGAAGTACACCCCTCCACCTCACCACATTGGCAA	A	G	NDUFS5	Ensembl:ENSG00000168653	Protein coding	CDS	"GSE70485:GSM1972519,GSM1972520,GSM1972521,GSM1972522,GSM1972523,GSM1972524,GSM1972525;GSE70485:GSM1972527,GSM1972528,GSM1972529,GSM1972530;GSE70485:GSM1972531,GSM1972532"	"HEPG2 cell line,mRNA untreated;HEPG2 cell line,mRNA Glucose starvation 4h;HEPG2 cell line,mRNA heat shock 4h"	chr1:39034390..39034491;chr1:39034375..39034536;chr1:39034369..39034468	26863196	MeRIP-seq:(Medium)	-	Functional Loss	SNV	"ICGC,COSMIC"	33..33	33	"LICA,liver neoplasm"	3	liver
110871	RMVar_ID_110871	Human_SNP_ID_805040989	m1A	Human	chr1	-	151033891	151033891	151033891	GTTTCTTTCGAGAGACCTGGGTGTTGCCTTGAAGATAGGCATGGAGGTTAGGGTGGGTACTTGAG	GTTTCTTTCGAGAGACCTGGGTGTTGCCTTGACGATAGGCATGGAGGTTAGGGTGGGTACTTGAG	T	G	-	-	Other	Unknown	"GSE70485:GSM1782888,GSM1782889,GSM1782890,GSM1782891"	"HeLa cell line,mRNA"	chr1:151033841..151033929	26863196	MeRIP-seq:(Medium)	-	Functional Loss	SNV	"TCGA,ICGC,COSMIC"	33..33	33	"UCEC,endometrium endometrioid_carcinoma"	7	uterus
110821	RMVar_ID_110821	Human_SNP_ID_804654449	m1A	Human	chr1	-	115976613	115976613	115976613	CGCCTCCTCCACCTCCATGGCGGGCCGCGCGCAGGAACCCCGCCACCCCACCGCCCTCTCAGGCG	CGCCTCCTCCACCTCCATGGCGGGCCGCGCGCGGGAACCCCGCCACCCCACCGCCCTCTCAGGCG	T	C	"LOC101928977,LOC101928977:2,LOC101928977:3,LOC101928977:4"	"RNACentral:URS00007E5084,RNACentral:URS0000D5C315,RNACentral:URS0000D5D731,RNACentral:URS0000D5DBEE"	"lincRNA,lincRNA,lincRNA,lincRNA"	"intron,intron,intron,exon"	"GSE70485:GSM1972527,GSM1972528,GSM1972529,GSM1972530"	"HEPG2 cell line,mRNA Glucose starvation 4h"	chr1:115976564..115976666	26863196	MeRIP-seq:(Medium)	rs1163423111	Functional Loss	SNV	"TCGA,ICGC,COSMIC"	33..33	33	"kidney papillary_renal_cell_carcinoma,KIRP"	3	kidney
112111	RMVar_ID_112111	Human_SNP_ID_844097844	m1A	Human	chr22	+	29838229	29838229	29838229	GCTCTGTGCCGCCGCCGCCGCCGCCGCCGCCGACCACGGTGACAGCTCCCTGAGCGCCCGCACTT	GCTCTGTGCCGCCGCCGCCGCCGCCGCCGCCGTCCACGGTGACAGCTCCCTGAGCGCCCGCACTT	A	T	-	-	Other	Unknown	"GSE70485:GSM1972519,GSM1972520,GSM1972521,GSM1972522,GSM1972523,GSM1972524,GSM1972525;GSE70485:GSM1972527,GSM1972528,GSM1972529,GSM1972530"	"HEPG2 cell line,mRNA untreated;HEPG2 cell line,mRNA Glucose starvation 4h"	chr22:29838118..29838250;chr22:29838106..29838275	26863196	MeRIP-seq:(Medium)	rs7289250	Functional Loss	SNV	ICGC	33..33	33	COCA	1	-
110968	RMVar_ID_110968	Human_SNP_ID_805899664	m1A	Human	chr1	-	115976609	115976609	115976609	TCCTCCACCTCCATGGCGGGCCGCGCGCAGGAACCCCGCCACCCCACCGCCCTCTCAGGCGCTGC	TCCTCCACCTCCATGGCGGGCCGCGCGCAGGAGCCCCGCCACCCCACCGCCCTCTCAGGCGCTGC	T	C	"LOC101928977,LOC101928977:2,LOC101928977:3,LOC101928977:4"	"RNACentral:URS00007E5084,RNACentral:URS0000D5C315,RNACentral:URS0000D5D731,RNACentral:URS0000D5DBEE"	"lincRNA,lincRNA,lincRNA,lincRNA"	"intron,intron,intron,exon"	"GSE70485:GSM1972531,GSM1972532"	"HEPG2 cell line,mRNA heat shock 4h"	chr1:115976558..115976709	26863196	MeRIP-seq:(Medium)	rs1366197876	Functional Loss	SNV	"TCGA,ICGC,COSMIC"	33..33	33	"STAD,stomach adenocarcinoma"	3	stomach
110970	RMVar_ID_110970	Human_SNP_ID_805928551	m1A	Human	chr1	-	30995178	30995178	30995178	ATGCAGACAGTGATGAAAACGACAAAGGTGAAAAGAAGAACAAGGGTACGTTTGATGGAGATAAG	ATGCAGACAGTGATGAAAACGACAAAGGTGAAGAGAAGAACAAGGGTACGTTTGATGGAGATAAG	T	C	PUM1	Ensembl:ENSG00000134644	Protein coding	intron	"GSE70485:GSM1972519,GSM1972520,GSM1972521,GSM1972522,GSM1972523,GSM1972524,GSM1972525"	"HEPG2 cell line,mRNA untreated"	chr1:30995076..31005883	26863196	MeRIP-seq:(Medium)	-	Functional Loss	SNV	COSMIC	33..33	33	"kidney clear_cell_renal_cell_carcinoma,head_neck squamous_cell_carcinoma,skin squamous_cell_carcinoma"	14	"kidney,skin,head and neck"
110472	RMVar_ID_110472	Human_SNP_ID_801582185	m1A	Human	chr1	-	30995174	30995174	30995174	AGACAGTGATGAAAACGACAAAGGTGAAAAGAAGAACAAGGGTACGTTTGATGGAGATAAGCTAG	AGACAGTGATGAAAACGACAAAGGTGAAAAGAGGAACAAGGGTACGTTTGATGGAGATAAGCTAG	T	C	PUM1	Ensembl:ENSG00000134644	Protein coding	intron	"GSE70485:GSM1972531,GSM1972532"	"HEPG2 cell line,mRNA heat shock 4h"	chr1:30995076..30995267	26863196	MeRIP-seq:(Medium)	-	Functional Loss	SNV	COSMIC	33..33	33	ovary serous_carcinoma	7	ovary
112545	RMVar_ID_112545	Human_SNP_ID_828779822	m1A	Human	chr17	-	81252502	81252498	81252502	GGCCAGATGGCGCCGCCTCTGCCCGACTCAGAAAGAGAGAAACAAGAGCCGGAGCAGGGAGAGGT	GGCCAGATGGCGCCGCCTCTGCCCGACTCAGA____GAGAAACAAGAGCCGGAGCAGGGAGAGGT	CTCTT	C	SLC38A10	Ensembl:ENSG00000157637	Protein coding	CDS	"GSE70485:GSM1972531,GSM1972532"	"HEPG2 cell line,mRNA heat shock 4h"	chr17:81252451..81252625	26863196	MeRIP-seq:(Medium)	rs777968247	Functional Loss	DEL	TCGA	33..36	33	GBM	1	-
110531	RMVar_ID_110531	Human_SNP_ID_802098969	m1A	Human	chr1	+	224929742	224929742	224929742	GCGTGGTAGGGCTGTGCTGCGCGGTCCTTCCCATTCACCCTAGTCTGGCGCTCGCCGGCGTGGGC	GCGTGGTAGGGCTGTGCTGCGCGGTCCTTCCCGTTCACCCTAGTCTGGCGCTCGCCGGCGTGGGC	A	G	DNAH14	Ensembl:ENSG00000185842	Protein coding	CDS	"GSE70485:GSM1972531,GSM1972532"	"HEPG2 cell line,mRNA heat shock 4h"	chr1:224929691..224929798	26863196	MeRIP-seq:(Medium)	-	Functional Loss	SNV	"ICGC,COSMIC"	33..33	33	"BRCA,breast ductal_carcinoma"	6	breast
112494	RMVar_ID_112494	Human_SNP_ID_828585540	m1A	Human	chr17	-	38726769	38726769	38726769	CTAATTCTGGGAGGGAGGCTTTTGCTAAAAGCAGTGGCATTTCCCCCCACCTTACGCCCTCCCCC	CTAATTCTGGGAGGGAGGCTTTTGCTAAAAGCTGTGGCATTTCCCCCCACCTTACGCCCTCCCCC	T	A	lnc-PCGF2-3	RNACentral:URS00008B5F13	lincRNA	intron	"GSE135403:GSM4007704,GSM4007705,GSM4007706,GSM4007707"	"HTR8/Svneo,Hypoxia IP"	chr17:38726760..38727011	32194978	MeRIP-seq:(Medium)	-	Functional Loss	SNV	ICGC	33..33	33	STAD	1	-
112801	RMVar_ID_112801	Human_SNP_ID_829795169	m1A	Human	chr17	-	75405514	75405514	75405514	GCCGCTCGCAGCGTTGTGGAGGGGCGGGCCGGACGCTGAGCGGAGCAGCTGCGCCACGGTGAGTA	GCCGCTCGCAGCGTTGTGGAGGGGCGGGCCGGGCGCTGAGCGGAGCAGCTGCGCCACGGTGAGTA	T	C	GRB2	Ensembl:ENSG00000177885	Protein coding	5'UTR	"GSE135403:GSM4007704,GSM4007705,GSM4007706,GSM4007707"	"HTR8/Svneo,Hypoxia IP"	chr17:75405501..75405525	32194978	MeRIP-seq:(Medium)	rs982834508	Functional Loss	SNV	ICGC	33..33	33	PAAD	1	-
113436	RMVar_ID_113436	Human_SNP_ID_849012740	m1A	Human	chr3	-	100400853	100400853	100400853	GGGTGGGCGGCGGCGGGACTGCGGGCCCGGGCACGGGGGGGCTGCCGCGATGGCAGCTGGCTCTG	GGGTGGGCGGCGGCGGGACTGCGGGCCCGGGCGCGGGGGGGCTGCCGCGATGGCAGCTGGCTCTG	T	C	TOMM70	Ensembl:ENSG00000154174	Protein coding	CDS	"GSE70485:GSM1972531,GSM1972532"	"HEPG2 cell line,mRNA heat shock 4h"	chr3:100386952..100401068	26863196	MeRIP-seq:(Medium)	rs546607944	Functional Loss	SNV	COSMIC	33..33	33	thyroid neoplasm	1	head and neck
110422	RMVar_ID_110422	Human_SNP_ID_801153093	m1A	Human	chr1	+	171532852	171532852	171532852	GAACTACAAAAGATGAAAGAACAAGAAAAGGAATGTGAGCTGGAGAAGGAAAGGGAAAAATTAGA	GAACTACAAAAGATGAAAGAACAAGAAAAGGAGTGTGAGCTGGAGAAGGAAAGGGAAAAATTAGA	A	G	PRRC2C	Ensembl:ENSG00000117523	Protein coding	CDS	"GSE70485:GSM1972533,GSM1972534"	"HEPG2 cell line,total RNA Untreated"	chr1:171532476..171532975	26863196	MeRIP-seq:(Medium)	-	Functional Loss	SNV	COSMIC	33..33	33	lung adenocarcinoma	3	lung
111905	RMVar_ID_111905	Human_SNP_ID_833966937	m1A	Human	chr19	-	40613927	40613927	40613927	GATGCCGCTCTGGCAAAGGTCCTCCTCGCTGCACTCGTCAACGTCTGCGGGACAGGGCGTCCGAA	GATGCCGCTCTGGCAAAGGTCCTCCTCGCTGCGCTCGTCAACGTCTGCGGGACAGGGCGTCCGAA	T	C	-	-	Other	Unknown	"GSE70485:GSM1782888,GSM1782889,GSM1782890,GSM1782891"	"HeLa cell line,mRNA"	chr19:40613377..40613955	26863196	MeRIP-seq:(Medium)	-	Functional Loss	SNV	COSMIC	33..33	33	large_intestine adenocarcinoma	3	large intestine
113611	RMVar_ID_113611	Human_SNP_ID_821741361	m1A	Human	chr14	-	28768169	28768169	28768169	AGTAGAGGGAGCCGGCGCGGTCCATGAAGGTGAGGCCGGTGGAGGTGAGGCGCGCACCGCGCTTG	AGTAGAGGGAGCCGGCGCGGTCCATGAAGGTGTGGCCGGTGGAGGTGAGGCGCGCACCGCGCTTG	T	A	-	-	Other	Unknown	"GSE73941:GSM1906567,GSM1906568,GSM1906569,GSM1906570"	"HEK293T,ALKBH3 KO"	chr14:28768071..28768275	26863410	MeRIP-seq:(Medium)	-	Functional Loss	SNV	COSMIC	33..33	33	stomach adenocarcinoma	1	stomach
113284	RMVar_ID_113284	Human_SNP_ID_845929264	m1A	Human	chr3	+	48433869	48433869	48433869	ACAAGCCCTCGAGCCACCATGAACACTTTCTCAGCCTGCAAAGAGAAAACCGGAGGCCATCTGCA	ACAAGCCCTCGAGCCACCATGAACACTTTCTCGGCCTGCAAAGAGAAAACCGGAGGCCATCTGCA	A	G	-	-	Other	Unknown	"GSE70485:GSM1972519,GSM1972520,GSM1972521,GSM1972522,GSM1972523,GSM1972524,GSM1972525"	"HEPG2 cell line,mRNA untreated"	chr3:48433726..48433929	26863196	MeRIP-seq:(Medium)	rs1268898646	Functional Loss	SNV	ICGC	33..33	33	SARC	1	-
113104	RMVar_ID_113104	Human_SNP_ID_827163893	m1A	Human	chr16	+	2148732	2148732	2148732	CCGGGTCGGGCTCGGCGGGCGCGGGGTGCGGGACGGCCCAGGGCACGGCGGCTGCAGCGGGAGCA	CCGGGTCGGGCTCGGCGGGCGCGGGGTGCGGGGCGGCCCAGGGCACGGCGGCTGCAGCGGGAGCA	A	G	RAB26	Ensembl:ENSG00000167964	Protein coding	intron	"GSE70485:GSM1972531,GSM1972532"	"HEPG2 cell line,mRNA heat shock 4h"	chr16:2148685..2148829	26863196	MeRIP-seq:(Medium)	rs907275969	Functional Loss	SNV	ICGC	33..33	33	SKCA	1	-
110437	RMVar_ID_110437	Human_SNP_ID_801236517	m1A	Human	chr1	+	159855983	159855980	159855983	ACCGCGGGCGCCGCCAGCCCCGGAGCCCCCGCAGCAGCAGCAGACGAGCCCCCAGATGCCTACGG	ACCGCGGGCGCCGCCAGCCCCGGAGCCCCC___GCAGCAGCAGACGAGCCCCCAGATGCCTACGG	CGCA	C	AL590560.3	Ensembl:ENSG00000272668	lincRNA	exon	"GSE70485:GSM1782888,GSM1782889,GSM1782890,GSM1782891"	"HeLa cell line,mRNA"	chr1:159855934..159856066	26863196	MeRIP-seq:(Medium)	rs774629452	Functional Loss	DEL	ICGC	31..33	33	STAD	1	-
113393	RMVar_ID_113393	Human_SNP_ID_847896680	m1A	Human	chr3	+	196077118	196077118	196077118	GCTTGATCCATCATTCTGAACTGCCACACAGAAGAACCTAGGTATCAGAATAGAGAATTATTGAG	GCTTGATCCATCATTCTGAACTGCCACACAGACGAACCTAGGTATCAGAATAGAGAATTATTGAG	A	C	-	-	Other	Unknown	"GSE70485:GSM1972519,GSM1972520,GSM1972521,GSM1972522,GSM1972523,GSM1972524,GSM1972525;GSE70485:GSM1972527,GSM1972528,GSM1972529,GSM1972530"	"HEPG2 cell line,mRNA untreated;HEPG2 cell line,mRNA Glucose starvation 4h"	chr3:196077051..196077125	26863196	MeRIP-seq:(Medium)	-	Functional Loss	SNV	"TCGA,ICGC,COSMIC"	33..33	33	"STAD,stomach adenocarcinoma"	5	stomach
112711	RMVar_ID_112711	Human_SNP_ID_829407665	m1A	Human	chr17	+	5373380	5373379	5373380	AAGAGCTGGTGAGGTTACAGAAAGATAATGACAGTCTCCAGGGAAAGCACAGCCTGCATGTGTCA	AAGAGCTGGTGAGGTTACAGAAAGATAATGAC_GTCTCCAGGGAAAGCACAGCCTGCATGTGTCA	CA	C	RABEP1	Ensembl:ENSG00000029725	Protein coding	CDS	"GSE135403:GSM4007700,GSM4007701,GSM4007702,GSM4007703"	"HTR8/Svneo,Normoxia"	chr17:5361262..5377206	32194978	MeRIP-seq:(Medium)	-	Functional Loss	DEL	TCGA	33..33	33	BRCA	1	-
111039	RMVar_ID_111039	Human_SNP_ID_851295340	m1A	Human	chr4	+	83035244	83035244	83035244	AGCTGGGAGAAAGATGGCGGCAGCCGTGCGACAGGATTTGGCCCAGCTCATGAATTCGAGCGGCT	AGCTGGGAGAAAGATGGCGGCAGCCGTGCGACCGGATTTGGCCCAGCTCATGAATTCGAGCGGCT	A	C	COPS4	Ensembl:ENSG00000138663	Protein coding	CDS	"GSE70485:GSM1972519,GSM1972520,GSM1972521,GSM1972522,GSM1972523,GSM1972524,GSM1972525"	"HEPG2 cell line,mRNA untreated"	chr4:83035105..83035334	26863196	MeRIP-seq:(Medium)	-	Functional Loss	SNV	COSMIC	33..33	33	large_intestine adenocarcinoma	12	large intestine
112521	RMVar_ID_112521	Human_SNP_ID_828674543	m1A	Human	chr17	-	75131588	75131588	75131588	TTCCCTGAGGAGCCGCACGTGCCGCTGGAGCAACGCCGCGGCTTCCTGGCCCGCGAGCAGTACCG	TTCCCTGAGGAGCCGCACGTGCCGCTGGAGCAGCGCCGCGGCTTCCTGGCCCGCGAGCAGTACCG	T	C	NT5C	Ensembl:ENSG00000125458	Protein coding	CDS	"GSM3896225,GSM3896226,GSM3896227,GSM3896228,GSM3896229,GSM3896230"	"HEK-293T cells,m1A-quant-seq"	-	31548705	m1A-quant-seq:(High)	rs4788867	Functional Loss	SNV	"ICGC,COSMIC"	33..33	33	"thyroid neoplasm,COCA,large_intestine adenocarcinoma"	7	"head and neck,large intestine"
111408	RMVar_ID_111408	Human_SNP_ID_832722503	m1A	Human	chr19	+	13918790	13918790	13918790	CAGACCCACCGTCACCACCGTCGCAGCCTCCGACCCCCGCTACGGCGCCCTCCACAACAGGTAGG	CAGACCCACCGTCACCACCGTCGCAGCCTCCGCCCCCCGCTACGGCGCCCTCCACAACAGGTAGG	A	C	CC2D1A	Ensembl:ENSG00000132024	Protein coding	CDS	"GSE70485:GSM1782888,GSM1782889,GSM1782890,GSM1782891;GSE70485:GSM1782892,GSM1782893"	"HeLa cell line,mRNA;HEPG2 cell line,total RNA rearranged at 50c"	chr19:13918501..13919001;chr19:13918726..13918921	26863196	MeRIP-seq:(Medium)	rs547816872	Functional Loss	SNV	ICGC	33..33	33	SKCA	1	-
111518	RMVar_ID_111518	Human_SNP_ID_832984761	m1A	Human	chr19	+	1853206	1853206	1853206	CACCCCACCCAAGTTCAGCTCAGAGACCCCCCACACACACTCACACCCCCTGAGGATGCCGGACC	CACCCCACCCAAGTTCAGCTCAGAGACCCCCCCCACACACTCACACCCCCTGAGGATGCCGGACC	A	C	AC012615.3	Ensembl:ENSG00000267125	lincRNA	exon	"GSE70485:GSM1972519,GSM1972520,GSM1972521,GSM1972522,GSM1972523,GSM1972524,GSM1972525"	"HEPG2 cell line,mRNA untreated"	chr19:1853155..1853234	26863196	MeRIP-seq:(Medium)	rs550342319	Functional Loss	SNV	ICGC	33..33	33	PAAD	1	-
111251	RMVar_ID_111251	Human_SNP_ID_832332627	m1A	Human	chr19	-	44878315	44878315	44878315	CCTCCTCACCCTCAGCAGGATGAAGGCCAAGGACCCCCCAGCCAGAAGCAGCAGCACCAGCAGTG	CCTCCTCACCCTCAGCAGGATGAAGGCCAAGGCCCCCCCAGCCAGAAGCAGCAGCACCAGCAGTG	T	G	-	-	Other	Unknown	"GSE70485:GSM1782888,GSM1782889,GSM1782890,GSM1782891"	"HeLa cell line,mRNA"	chr19:44878266..44878367	26863196	MeRIP-seq:(Medium)	-	Functional Loss	SNV	ICGC	33..33	33	LICA	1	-
110322	RMVar_ID_110322	Human_SNP_ID_800393119	m1A	Human	chr1	+	228416718	228416718	228416718	TGGCGTCAGCGGGGGCTGGGGGGCGGCGGGGGAGGGGAATGCTGGGCGAGGGAGTGTTCGGCGGC	TGGCGTCAGCGGGGGCTGGGGGGCGGCGGGGGGGGGGAATGCTGGGCGAGGGAGTGTTCGGCGGC	A	G	-	-	Other	Unknown	"GSE70485:GSM1782888,GSM1782889,GSM1782890,GSM1782891"	"HeLa cell line,mRNA"	chr1:228416460..228416871	26863196	MeRIP-seq:(Medium)	rs1378078307	Functional Loss	SNV	ICGC	33..33	33	SKCA	1	-
111540	RMVar_ID_111540	Human_SNP_ID_833034176	m1A	Human	chr19	+	804397	804397	804397	TGCGCGGCCAGCCCATCTACATCCAGTTCTCCAACCACAAGGAGCTGAAGACCGACAGCTCTCCC	TGCGCGGCCAGCCCATCTACATCCAGTTCTCCTACCACAAGGAGCTGAAGACCGACAGCTCTCCC	A	T	PTBP1	Ensembl:ENSG00000011304	Protein coding	CDS	"GSE70485:GSM1782888,GSM1782889,GSM1782890,GSM1782891"	"HeLa cell line,mRNA"	chr19:804263..804443	26863196	MeRIP-seq:(Medium)	-	Functional Loss	SNV	COSMIC	33..33	33	thyroid medullary_carcinoma	6	head and neck
113281	RMVar_ID_113281	Human_SNP_ID_845813126	m1A	Human	chr3	+	47847808	47847808	47847808	ACCAGTGCACTCCAACATCCCCATGATGGATCAGAAGGCCATATTCCAGCAGCCTCCAGTTGGGG	ACCAGTGCACTCCAACATCCCCATGATGGATCTGAAGGCCATATTCCAGCAGCCTCCAGTTGGGG	A	T	DHX30	Ensembl:ENSG00000132153	Protein coding	3'UTR	"GSE135403:GSM4007700,GSM4007701,GSM4007702,GSM4007703"	"HTR8/Svneo,Normoxia"	chr3:47847801..47847950	32194978	MeRIP-seq:(Medium)	-	Functional Loss	SNV	"TCGA,ICGC,COSMIC"	33..33	33	"COAD,colon adenocarcinoma,large_intestine adenocarcinoma"	7	large intestine
113726	RMVar_ID_113726	Human_SNP_ID_823389126	m1A	Human	chr14	-	100239412	100239412	100239412	TGCCCGTGGCCGCCCCCGCCGCCGTGGTCGCCACCGCCGCCGTCCTCGTCGTCGTCGTCCTCCTC	TGCCCGTGGCCGCCCCCGCCGCCGTGGTCGCCGCCGCCGCCGTCCTCGTCGTCGTCGTCCTCCTC	T	C	lnc-DEGS2-3	RNACentral:URS00008C31D7	lincRNA	intron	"GSE70485:GSM1782898,GSM1782899,GSM1782900,GSM1782901"	"HEK293T cell line,total RNA"	chr14:100239314..100239468	26863196	MeRIP-seq:(Medium)	-	Functional Loss	SNV	ICGC	33..33	33	STAD	1	-
112113	RMVar_ID_112113	Human_SNP_ID_844106809	m1A	Human	chr22	+	37018564	37018564	37018564	CGTGTCCCGGCACTCTTCTATGTCAAAGAAAGAGGCGCCGGGTACGTGGCGCTCGAGGTACTCCT	CGTGTCCCGGCACTCTTCTATGTCAAAGAAAGGGGCGCCGGGTACGTGGCGCTCGAGGTACTCCT	A	G	-	-	Other	Unknown	"GSE70485:GSM1972519,GSM1972520,GSM1972521,GSM1972522,GSM1972523,GSM1972524,GSM1972525"	"HEPG2 cell line,mRNA untreated"	chr22:37018519..37018604	26863196	MeRIP-seq:(Medium)	-	Functional Loss	SNV	"TCGA,ICGC,COSMIC"	33..33	33	"LIHC,liver hepatocellular_carcinoma"	5	liver
111860	RMVar_ID_111860	Human_SNP_ID_833842262	m1A	Human	chr19	+	15110041	15110041	15110041	ACCTCCTTCCGGCCCTACGAGGTGGGTCCCGCAGCCCGGGCACCCCCGGCCGCACTCTGGGGCCG	ACCTCCTTCCGGCCCTACGAGGTGGGTCCCGCCGCCCGGGCACCCCCGGCCGCACTCTGGGGCCG	A	C	SYDE1	Ensembl:ENSG00000105137	Protein coding	CDS	"GSE70485:GSM1972519,GSM1972520,GSM1972521,GSM1972522,GSM1972523,GSM1972524,GSM1972525"	"HEPG2 cell line,mRNA untreated"	chr19:15109689..15110187	26863196	MeRIP-seq:(Medium)	-	Functional Loss	SNV	ICGC	33..33	33	STAD	1	-
110370	RMVar_ID_110370	Human_SNP_ID_800684913	m1A	Human	chr1	-	154962469	154962469	154962469	CAGTTCCTGAGTACCTTCTACAGGCCCGGCCCAGCCTAGGCCCGGGGTGGCCACACCACAGCAAG	CAGTTCCTGAGTACCTTCTACAGGCCCGGCCCGGCCTAGGCCCGGGGTGGCCACACCACAGCAAG	T	C	"SHC1,PYGO2"	"Ensembl:ENSG00000160691,Ensembl:ENSG00000163348"	"Protein coding,Protein coding"	"3'UTR,intron"	"GSE135403:GSM4007700,GSM4007701,GSM4007702,GSM4007703;GSE135403:GSM4007704,GSM4007705,GSM4007706,GSM4007707"	"HTR8/Svneo,Normoxia;HTR8/Svneo,Hypoxia IP"	chr1:154962223..154962525;chr1:154962323..154962575	32194978	MeRIP-seq:(Medium)	-	Functional Loss	SNV	"TCGA,ICGC"	33..33	33	UCEC	2	-
112813	RMVar_ID_112813	Human_SNP_ID_825556295	m1A	Human	chr16	-	3069489	3069489	3069489	AGCAGGTTTTATTAAGATGCCAGGGCGACAGCACCAGGTCAGAGCTGCGGCAGGAACGCCAGGCA	AGCAGGTTTTATTAAGATGCCAGGGCGACAGCGCCAGGTCAGAGCTGCGGCAGGAACGCCAGGCA	T	C	"MMP25-AS1,lnc-ZSCAN10-5,MMP25-AS1:2"	"RNACentral:URS0000D5DBB7,RNACentral:URS00008C07B2,RNACentral:URS00008B8F60"	"lincRNA,lincRNA,lincRNA"	"intron,intron,intron"	"GSE135403:GSM4007704,GSM4007705,GSM4007706,GSM4007707"	"HTR8/Svneo,Hypoxia IP"	chr16:3069440..3069540	32194978	MeRIP-seq:(Medium)	rs12449264	Functional Loss	SNV	ICGC	33..33	33	LICA	1	-
110620	RMVar_ID_110620	Human_SNP_ID_802904861	m1A	Human	chr1	-	156207952	156207952	156207952	GATTGGTGAGGATGGAGGCAGTGGCTGCAGCCAGGGGCCCCGAGACAGCTTGAAAGACAATGTGA	GATTGGTGAGGATGGAGGCAGTGGCTGCAGCCGGGGGCCCCGAGACAGCTTGAAAGACAATGTGA	T	C	-	-	Other	Unknown	"GSE135403:GSM4007700,GSM4007701,GSM4007702,GSM4007703"	"HTR8/Svneo,Normoxia"	chr1:156207922..156210249	32194978	MeRIP-seq:(Medium)	-	Functional Loss	SNV	COSMIC	33..33	33	"colon adenocarcinoma,large_intestine adenocarcinoma"	2	large intestine
110494	RMVar_ID_110494	Human_SNP_ID_801783053	m1A	Human	chr1	+	72282415	72282415	72282415	CACTCTGTCCAGCCGGGAGGCAGGAGGGTAGCAGGCAGCACAGGCTGAGGAGCACCGCCGCCAGC	CACTCTGTCCAGCCGGGAGGCAGGAGGGTAGCTGGCAGCACAGGCTGAGGAGCACCGCCGCCAGC	A	T	-	-	Other	Unknown	"GSE70485:GSM1972519,GSM1972520,GSM1972521,GSM1972522,GSM1972523,GSM1972524,GSM1972525"	"HEPG2 cell line,mRNA untreated"	chr1:72282367..72282724	26863196	MeRIP-seq:(Medium)	-	Functional Loss	SNV	"TCGA,ICGC,COSMIC"	33..33	33	"lung squamous_cell_carcinoma,LUSC"	3	lung
110669	RMVar_ID_110669	Human_SNP_ID_803288209	m1A	Human	chr1	+	32650499	32650499	32650499	CTTGATCGCCTTCTGTTCTTCAGTCAAATTGTAATCTCTAACATCTTCCTCTTCCTGCGCCATGA	CTTGATCGCCTTCTGTTCTTCAGTCAAATTGTCATCTCTAACATCTTCCTCTTCCTGCGCCATGA	A	C	-	-	Other	Unknown	"GSE70485:GSM1972531,GSM1972532"	"HEPG2 cell line,mRNA heat shock 4h"	chr1:32650451..32650525	26863196	MeRIP-seq:(Medium)	-	Functional Loss	SNV	"TCGA,ICGC"	33..33	33	UCEC	2	-
110393	RMVar_ID_110393	Human_SNP_ID_800920715	m1A	Human	chr1	-	121184136	121184136	121184136	TGAGGGAAGGGAGGACGCGAGAGAAACAGCGCAAGCACGCTGAGGGCCGGGGGTTGCCAGGAGAG	TGAGGGAAGGGAGGACGCGAGAGAAACAGCGCGAGCACGCTGAGGGCCGGGGGTTGCCAGGAGAG	T	C	FAM72B	Ensembl:ENSG00000188610	Protein coding	5'UTR	"GSE70485:GSM1972519,GSM1972520,GSM1972521,GSM1972522,GSM1972523,GSM1972524,GSM1972525;GSE70485:GSM1972527,GSM1972528,GSM1972529,GSM1972530;GSE70485:GSM1972531,GSM1972532"	"HEPG2 cell line,mRNA untreated;HEPG2 cell line,mRNA Glucose starvation 4h;HEPG2 cell line,mRNA heat shock 4h"	chr1:121183915..121184200;chr1:121183907..121184200;chr1:121183930..121184200	26863196	MeRIP-seq:(Medium)	rs1172651974	Functional Loss	SNV	COSMIC	33..33	33	haematopoietic_and_lymphoid_tissue NK-T_cell_lymphoma	8	haematopoietic and lymphoid tissue
113080	RMVar_ID_113080	Human_SNP_ID_826990489	m1A	Human	chr16	-	57996745	57996745	57996745	TACGCGTCAGACCTGCAGCGGCACCGGCGGGTACACACAGGCGAGAAGCCCTACAAGTGCCCCAA	TACGCGTCAGACCTGCAGCGGCACCGGCGGGTGCACACAGGCGAGAAGCCCTACAAGTGCCCCAA	T	C	ZNF319	Ensembl:ENSG00000166188	Protein coding	CDS	"GSE135403:GSM4007704,GSM4007705,GSM4007706,GSM4007707"	"HTR8/Svneo,Hypoxia IP"	chr16:57996505..57996755	32194978	MeRIP-seq:(Medium)	-	Functional Loss	SNV	ICGC	33..33	33	STAD	1	-
113370	RMVar_ID_113370	Human_SNP_ID_847601295	m1A	Human	chr3	+	50092156	50092156	50092156	GCGGAGGGACTCAGATTACAAAAGATCTAGTGATGATCGGAGGGGTGATAGATATGATGACTACC	GCGGAGGGACTCAGATTACAAAAGATCTAGTGTTGATCGGAGGGGTGATAGATATGATGACTACC	A	T	"RBM5,RBM6"	"Ensembl:ENSG00000003756,Ensembl:ENSG00000004534"	"Protein coding,Protein coding"	"CDS,3'UTR"	"GSE70485:GSM1782888,GSM1782889,GSM1782890,GSM1782891"	"HeLa cell line,mRNA"	chr3:50092106..50092249	26863196	MeRIP-seq:(Medium)	-	Functional Loss	SNV	COSMIC	33..33	33	lung large_cell_carcinoma	2	lung
112857	RMVar_ID_112857	Human_SNP_ID_825824189	m1A	Human	chr16	+	1999639	1999639	1999639	TGGGGGCACTCCGAGCAGGGGCCGGGCCCTCCATGTGTCCATTAACGACGACGGCAACTGGCCCC	TGGGGGCACTCCGAGCAGGGGCCGGGCCCTCCGTGTGTCCATTAACGACGACGGCAACTGGCCCC	A	G	-	-	Other	Unknown	"GSE70485:GSM1782894,GSM1782895"	"HEPG2 cell line,total RNA rearranged at 60c"	chr16:1999501..1999730	26863196	MeRIP-seq:(Medium)	rs2286469	Functional Loss	SNV	"ICGC,COSMIC"	33..33	33	"thyroid neoplasm,caecum adenocarcinoma,colon adenocarcinoma,COCA,large_intestine adenocarcinoma"	13	"caecum,head and neck,large intestine"
113276	RMVar_ID_113276	Human_SNP_ID_845656475	m1A	Human	chr3	+	129161024	129161024	129161024	CCGTCCTGGAGCCCCGCGGCCCCTGTCCAAGAAACTCCACAGGCCCAGAAGACGCCGACGCTCAC	CCGTCCTGGAGCCCCGCGGCCCCTGTCCAAGATACTCCACAGGCCCAGAAGACGCCGACGCTCAC	A	T	-	-	Other	Unknown	"GSE70485:GSM1972519,GSM1972520,GSM1972521,GSM1972522,GSM1972523,GSM1972524,GSM1972525"	"HEPG2 cell line,mRNA untreated"	chr3:129158556..129161049	26863196	MeRIP-seq:(Medium)	rs1341052177	Functional Loss	SNV	ICGC	33..33	33	SKCA	1	-
112971	RMVar_ID_112971	Human_SNP_ID_826361699	m1A	Human	chr16	-	75641665	75641665	75641665	AGAAGAAAGTAGCAGAGAAGGAGGCCAAACAGAAAGAGCTCAGTGAGAAACAGCTAAGCCAAGCC	AGAAGAAAGTAGCAGAGAAGGAGGCCAAACAGTAAGAGCTCAGTGAGAAACAGCTAAGCCAAGCC	T	A	KARS1	Ensembl:ENSG00000065427	Protein coding	CDS	"GSE70485:GSM1972527,GSM1972528,GSM1972529,GSM1972530"	"HEPG2 cell line,mRNA Glucose starvation 4h"	chr16:75641507..75641775	26863196	MeRIP-seq:(Medium)	-	Functional Loss	SNV	COSMIC	33..33	33	kidney clear_cell_renal_cell_carcinoma	3	kidney
110440	RMVar_ID_110440	Human_SNP_ID_801242862	m1A	Human	chr1	-	17409090	17409090	17409090	AAACTGCCAGAATACAACCCCCGAACCCTCTGATGCTCCCGGAGACTCCTCCGACTCCACACCTC	AAACTGCCAGAATACAACCCCCGAACCCTCTGTTGCTCCCGGAGACTCCTCCGACTCCACACCTC	T	A	RCC2	Ensembl:ENSG00000179051	Protein coding	stop codon	"GSE70485:GSM1782898,GSM1782899,GSM1782900,GSM1782901"	"HEK293T cell line,total RNA"	chr1:17408989..17409126	26863196	MeRIP-seq:(Medium)	-	Functional Loss	SNV	"TCGA,ICGC,COSMIC"	33..33	33	"lung adenocarcinoma,LUAD"	4	lung
113303	RMVar_ID_113303	Human_SNP_ID_846252193	m1A	Human	chr3	+	12539189	12539189	12539189	GTAGTCTCGCTCTGTCGTCCAGGCTGGAGTCCAATGCTGCGATCTTGGATCACTGCAACCTCTGC	GTAGTCTCGCTCTGTCGTCCAGGCTGGAGTCCGATGCTGCGATCTTGGATCACTGCAACCTCTGC	A	G	TSEN2	Ensembl:ENSG00000154743	Protein coding	exon	"GSM3896225,GSM3896226,GSM3896227,GSM3896228,GSM3896229,GSM3896230"	"HEK-293T cells,m1A-quant-seq"	-	31548705	m1A-quant-seq:(High)	rs113368836	Functional Loss	SNV	ICGC	33..33	33	ESCA	1	-
111914	RMVar_ID_111914	Human_SNP_ID_833990008	m1A	Human	chr19	-	1592715	1592710	1592716	CAGCCGCGGCAAGTGGCGGCGGCGGCAGCGGCAGCGGAGGCAGCTGAGGCGGCGGCGGCGAGTGG	CAGCCGCGGCAAGTGGCGGCGGCGGCAGCGG______AGGCAGCTGAGGCGGCGGCGGCGAGTGG	TCCGCTG	T	"MBD3,AC005943.1"	"Ensembl:ENSG00000071655,Ensembl:ENSG00000267059"	"Protein coding,Protein coding"	"5'UTR,intron"	"GSE73941:GSM1906561,GSM1906562,GSM1906563,GSM1906564"	"HEK293T,Wild Type"	chr19:1592601..1592800	26863410	MeRIP-seq:(Medium)	rs1012473361	Functional Loss	DEL	ICGC	32..37	33	STAD	1	-
110434	RMVar_ID_110434	Human_SNP_ID_801232809	m1A	Human	chr1	-	26943007	26943007	26943007	TGCCGTCCTCAATGAGCCACGAGCTCTCCTCCACCTTCACTTCATTGTAGAGCTCCCCATCAATG	TGCCGTCCTCAATGAGCCACGAGCTCTCCTCCGCCTTCACTTCATTGTAGAGCTCCCCATCAATG	T	C	-	-	Other	Unknown	"GSE70485:GSM1782888,GSM1782889,GSM1782890,GSM1782891;GSE70485:GSM1972519,GSM1972520,GSM1972521,GSM1972522,GSM1972523,GSM1972524,GSM1972525;GSE70485:GSM1972531,GSM1972532"	"HeLa cell line,mRNA;HEPG2 cell line,mRNA untreated;HEPG2 cell line,mRNA heat shock 4h"	chr1:26942618..26945139;chr1:26942623..26943110;chr1:26942759..26943116	26863196	MeRIP-seq:(Medium)	rs1031525845	Functional Loss	SNV	ICGC	33..33	33	THCA	1	-
113916	RMVar_ID_113916	Human_SNP_ID_863801095	m1A	Human	chr6	-	82365014	82365014	82365014	CCCAGCCCAGGAGTACCAGCGCTAGTCGCGCCAGCCGCAGACGCCCGTCCCCGGCGGCGGGGCCC	CCCAGCCCAGGAGTACCAGCGCTAGTCGCGCCGGCCGCAGACGCCCGTCCCCGGCGGCGGGGCCC	T	C	-	-	Other	Unknown	"GSE70485:GSM1972527,GSM1972528,GSM1972529,GSM1972530"	"HEPG2 cell line,mRNA Glucose starvation 4h"	chr6:82364966..82365108	26863196	MeRIP-seq:(Medium)	-	Functional Loss	SNV	ICGC	33..33	33	THCA	1	-
110639	RMVar_ID_110639	Human_SNP_ID_803041017	m1A	Human	chr1	+	21614084	21614084	21614084	CCGAGGGCAGCGTCCAGTGAGTAGTAATTGAAATGCTCCTGCAGTGGGAGGTGGGGGCCAGGGGA	CCGAGGGCAGCGTCCAGTGAGTAGTAATTGAAGTGCTCCTGCAGTGGGAGGTGGGGGCCAGGGGA	A	G	-	-	Other	Unknown	"GSE70485:GSM1782888,GSM1782889,GSM1782890,GSM1782891"	"HeLa cell line,mRNA"	chr1:21614037..21614123	26863196	MeRIP-seq:(Medium)	-	Functional Loss	SNV	COSMIC	33..33	33	liver hepatocellular_carcinoma	6	liver
111287	RMVar_ID_111287	Human_SNP_ID_832425566	m1A	Human	chr19	-	18388388	18388388	18388388	TCACGTCCCACGACCTTGACGCCGTCGGGGACAGCCGGAACAGAGCCCGGTGAAGGCGGGAGGCC	TCACGTCCCACGACCTTGACGCCGTCGGGGACCGCCGGAACAGAGCCCGGTGAAGGCGGGAGGCC	T	G	-	-	Other	Unknown	"GSE135403:GSM4007704,GSM4007705,GSM4007706,GSM4007707"	"HTR8/Svneo,Hypoxia IP"	chr19:18387010..18388729	32194978	MeRIP-seq:(Medium)	-	Functional Loss	SNV	TCGA	33..33	33	GBM	1	-
113532	RMVar_ID_113532	Human_SNP_ID_850629277	m1A	Human	chr3	+	129399359	129399356	129399360	CCTGGGAAGCAAAGTGAGACTCTGTCTCAAAAACAAACAAACAAACAAACTCACCGAGCAGGAAA	CCTGGGAAGCAAAGTGAGACTCTGTCTCAA____AAACAAACAAACAAACTCACCGAGCAGGAAA	AAAAC	A	-	-	Other	Unknown	"GSE70485:GSM1972519,GSM1972520,GSM1972521,GSM1972522,GSM1972523,GSM1972524,GSM1972525"	"HEPG2 cell line,mRNA untreated"	chr3:129399226..129399405	26863196	MeRIP-seq:(Medium)	rs568049924	Functional Loss	DEL	ICGC	31..34	33	PAAD	1	-
112075	RMVar_ID_112075	Human_SNP_ID_825336750	m1A	Human	chr15	-	44715435	44715435	44715435	CATTCTCTGCTGGATGACGTGAGTAAACCTGAATCTTTGGAGTACCTGAGGAATATCGGGAAAAG	CATTCTCTGCTGGATGACGTGAGTAAACCTGAGTCTTTGGAGTACCTGAGGAATATCGGGAAAAG	T	C	-	-	Other	Unknown	"GSE70485:GSM1782896,GSM1782897"	"HEPG2 cell line,total RNA Untreated, competitive elution"	chr15:44715426..44715450	26863196	MeRIP-seq:(Medium)	-	Functional Loss	SNV	COSMIC	33..33	33	prostate adenocarcinoma	3	prostate
112529	RMVar_ID_112529	Human_SNP_ID_828718516	m1A	Human	chr17	+	75182906	75182906	75182906	GAGGTACCAGGTCCGCACCAAACGAGCACACAAGCAGCACCAGGAGCGGCAGAAGAAGGAGGCGG	GAGGTACCAGGTCCGCACCAAACGAGCACACAGGCAGCACCAGGAGCGGCAGAAGAAGGAGGCGG	A	G	-	-	Other	Unknown	"GSE73941:GSM1906561,GSM1906562,GSM1906563,GSM1906564"	"HEK293T,Wild Type"	chr17:75182769..75182946	26863410	MeRIP-seq:(Medium)	rs1241157161	Functional Loss	SNV	ICGC	33..33	33	MALY	1	-
112940	RMVar_ID_112940	Human_SNP_ID_826200156	m1A	Human	chr16	+	87739327	87739327	87739327	ATCCACACACCAGCACCTCATCCATCCACACAACAGCATCTCATCCATCCACACACCAGCATCTC	ATCCACACACCAGCACCTCATCCATCCACACACCAGCATCTCATCCATCCACACACCAGCATCTC	A	C	-	-	Other	Unknown	"GSE70485:GSM1972519,GSM1972520,GSM1972521,GSM1972522,GSM1972523,GSM1972524,GSM1972525;GSE70485:GSM1972527,GSM1972528,GSM1972529,GSM1972530;GSE70485:GSM1972531,GSM1972532"	"HEPG2 cell line,mRNA untreated;HEPG2 cell line,mRNA Glucose starvation 4h;HEPG2 cell line,mRNA heat shock 4h"	chr16:87739281..87739505;chr16:87739280..87739518;chr16:87739258..87739528	26863196	MeRIP-seq:(Medium)	rs868750821	Functional Loss	SNV	"ICGC,COSMIC"	33..33	33	"LAML,haematopoietic_and_lymphoid_tissue acute_myeloid_leukaemia"	5	haematopoietic and lymphoid tissue
113635	RMVar_ID_113635	Human_SNP_ID_822089886	m1A	Human	chr14	-	104939830	104939830	104939830	ATGCCCAGCCTTAGGCGCTCTTTCAGGGACAGAGGCGGGGCTGGAAAGCTGGAAGTGGCTCAGAC	ATGCCCAGCCTTAGGCGCTCTTTCAGGGACAGGGGCGGGGCTGGAAAGCTGGAAGTGGCTCAGAC	T	C	AHNAK2	Ensembl:ENSG00000185567	Protein coding	exon	"GSE70485:GSM1782888,GSM1782889,GSM1782890,GSM1782891"	"HeLa cell line,mRNA"	chr14:104939780..104939981	26863196	MeRIP-seq:(Medium)	-	Functional Loss	SNV	TCGA	33..33	33	UCS	1	-
113312	RMVar_ID_113312	Human_SNP_ID_846416555	m1A	Human	chr3	-	170419128	170419128	170419128	CCACCCAGTCATTGGTGGAGGTGGTCACGATGACCCCGATCCAGCCCACGAAGCTCGTGACGAAG	CCACCCAGTCATTGGTGGAGGTGGTCACGATGGCCCCGATCCAGCCCACGAAGCTCGTGACGAAG	T	C	-	-	Other	Unknown	"GSE135403:GSM4007704,GSM4007705,GSM4007706,GSM4007707"	"HTR8/Svneo,Hypoxia IP"	chr3:170418914..170419300	32194978	MeRIP-seq:(Medium)	-	Functional Loss	SNV	"TCGA,ICGC"	33..33	33	UCEC	2	-
112450	RMVar_ID_112450	Human_SNP_ID_828448280	m1A	Human	chr17	+	76736431	76736431	76736431	CGAGATCGGCTGCGAGACCTGGAACGACTCCGACTCCGGGATCGGCTGCGGCGACGCCGCCTAGG	CGAGATCGGCTGCGAGACCTGGAACGACTCCGTCTCCGGGATCGGCTGCGGCGACGCCGCCTAGG	A	T	"AC005837.2,MFSD11"	"Ensembl:ENSG00000267168,Ensembl:ENSG00000092931"	"Protein coding,Protein coding"	"intron,5'UTR"	"GSE73941:GSM1906567,GSM1906568,GSM1906569,GSM1906570"	"HEK293T,ALKBH3 KO"	chr17:76736255..76736975	26863410	MeRIP-seq:(Medium)	-	Functional Loss	SNV	COSMIC	33..33	33	testis seminoma	6	testis
113226	RMVar_ID_113226	Human_SNP_ID_827845839	m1A	Human	chr16	+	89873668	89873668	89873668	CCTCTCTCCAGACGTCGTGGTCGTTCGGTCCTATGTCGCGCCGGGCCCTCCGGAGGCTGAGGGGG	CCTCTCTCCAGACGTCGTGGTCGTTCGGTCCTGTGTCGCGCCGGGCCCTCCGGAGGCTGAGGGGG	A	G	TCF25	Ensembl:ENSG00000141002	Protein coding	start codon	"GSE70485:GSM1782892,GSM1782893"	"HEPG2 cell line,total RNA rearranged at 50c"	chr16:89873632..89873769	26863196	MeRIP-seq:(Medium)	-	Functional Loss	SNV	COSMIC	33..33	33	"caecum adenocarcinoma,large_intestine adenocarcinoma"	6	"caecum,large intestine"
110530	RMVar_ID_110530	Human_SNP_ID_802095805	m1A	Human	chr1	-	11054870	11054870	11054870	GCCTCATGTCCCTCCAGGCCCTGAATGATGTGAGCTGAGCCCAGGCGCCACCACTGATGCCACCC	GCCTCATGTCCCTCCAGGCCCTGAATGATGTGGGCTGAGCCCAGGCGCCACCACTGATGCCACCC	T	C	SRM	Ensembl:ENSG00000116649	Protein coding	exon	"GSE70485:GSM1972527,GSM1972528,GSM1972529,GSM1972530"	"HEPG2 cell line,mRNA Glucose starvation 4h"	chr1:11054576..11054953	26863196	MeRIP-seq:(Medium)	-	Functional Loss	SNV	TCGA	33..33	33	GBM	1	-
113073	RMVar_ID_113073	Human_SNP_ID_826963391	m1A	Human	chr16	-	31459201	31459201	31459201	CCTCCAGGTGGGCCAGGGCCTCCGAACAGCCCAGAAGTCCGACCACGGAGCCTTCGTGCCGTGCC	CCTCCAGGTGGGCCAGGGCCTCCGAACAGCCCTGAAGTCCGACCACGGAGCCTTCGTGCCGTGCC	T	A	AC026471.1	Ensembl:ENSG00000260267	lincRNA	exon	"GSE70485:GSM1782892,GSM1782893"	"HEPG2 cell line,total RNA rearranged at 50c"	chr16:31459061..31459230	26863196	MeRIP-seq:(Medium)	-	Functional Loss	SNV	"ICGC,COSMIC"	33..33	33	"PAAD,pancreas ductal_carcinoma"	11	pancreas
113014	RMVar_ID_113014	Human_SNP_ID_826601584	m1A	Human	chr16	+	84700040	84700040	84700040	ATGTGCGGGCGAGAAGATGGCGGCGGCGGGGGAAGCAGCGTGAGCAGCCGGAGGATCGCGGAGTC	ATGTGCGGGCGAGAAGATGGCGGCGGCGGGGGGAGCAGCGTGAGCAGCCGGAGGATCGCGGAGTC	A	G	USP10	Ensembl:ENSG00000103194	Protein coding	5'UTR	"GSE70485:GSM1782888,GSM1782889,GSM1782890,GSM1782891"	"HeLa cell line,mRNA"	chr16:84699976..84700176	26863196	MeRIP-seq:(Medium)	rs1049318683	Functional Loss	SNV	ICGC	33..33	33	SKCA	1	-
112544	RMVar_ID_112544	Human_SNP_ID_828779563	m1A	Human	chr17	+	45112261	45112261	45112261	GGGGGAAGGAGGCTGGGATGGCCCACGGGAGGACAGAGGGGAACTGAGGGCCCACAAGTGTCCTG	GGGGGAAGGAGGCTGGGATGGCCCACGGGAGGGCAGAGGGGAACTGAGGGCCCACAAGTGTCCTG	A	G	-	-	Other	Unknown	"GSE135403:GSM4007700,GSM4007701,GSM4007702,GSM4007703;GSE135403:GSM4007704,GSM4007705,GSM4007706,GSM4007707"	"HTR8/Svneo,Normoxia;HTR8/Svneo,Hypoxia IP"	chr17:45112211..45112312;chr17:45112211..45112511	32194978	MeRIP-seq:(Medium)	-	Functional Loss	SNV	ICGC	33..33	33	MELA	1	-
111727	RMVar_ID_111727	Human_SNP_ID_833520343	m1A	Human	chr19	+	12940772	12940772	12940772	GCAGGGTGAGTGGAAGCCCCGGCAGATCGACAACCCAGATTACAAGGGCACTTGGATCCACCCAG	GCAGGGTGAGTGGAAGCCCCGGCAGATCGACAGCCCAGATTACAAGGGCACTTGGATCCACCCAG	A	G	CALR	Ensembl:ENSG00000179218	Protein coding	CDS	"GSE70485:GSM1782894,GSM1782895"	"HEPG2 cell line,total RNA rearranged at 60c"	chr19:12940635..12940775	26863196	MeRIP-seq:(Medium)	-	Functional Loss	SNV	ICGC	33..33	33	STAD	1	-
113882	RMVar_ID_113882	Human_SNP_ID_863226858	m1A	Human	chr6	-	33292162	33292162	33292162	TCTGCCTCAGGAACTCCTCCGAGTGAGGGAGGAGGGGGCTCCTTTCCCAGGATCAAGGCCACAGG	TCTGCCTCAGGAACTCCTCCGAGTGAGGGAGGGGGGGGCTCCTTTCCCAGGATCAAGGCCACAGG	T	C	RGL2	Ensembl:ENSG00000237441	Protein coding	exon	"GSE135403:GSM4007704,GSM4007705,GSM4007706,GSM4007707"	"HTR8/Svneo,Hypoxia IP"	chr6:33292052..33292203	32194978	MeRIP-seq:(Medium)	rs750533431	Functional Loss	SNV	COSMIC	33..33	33	lung acinar_adenocarcinoma	2	lung
111038	RMVar_ID_111038	Human_SNP_ID_851293062	m1A	Human	chr4	+	162712294	162712294	162712294	TGCCTATCCACCCTGTGGTGCCCAACCCGTACACTCTTTCATCCTCAATACCTTCCTCCACAACT	TGCCTATCCACCCTGTGGTGCCCAACCCGTACTCTCTTTCATCCTCAATACCTTCCTCCACAACT	A	T	AC021134.1	Ensembl:ENSG00000248431	lincRNA	intron	"GSE70485:GSM1972527,GSM1972528,GSM1972529,GSM1972530"	"HEPG2 cell line,mRNA Glucose starvation 4h"	chr4:162712261..162712349	26863196	MeRIP-seq:(Medium)	rs544603862	Functional Loss	SNV	ICGC	33..33	33	PBCA	1	-
111401	RMVar_ID_111401	Human_SNP_ID_832700044	m1A	Human	chr19	-	43772071	43772071	43772071	ACACACTTTGGCTGATCCCCATCACATTCCTGACCATCGGCTATGGTGACGTGGTGCCGGGCACC	ACACACTTTGGCTGATCCCCATCACATTCCTGGCCATCGGCTATGGTGACGTGGTGCCGGGCACC	T	C	KCNN4	Ensembl:ENSG00000104783	Protein coding	CDS	"GSE135403:GSM4007704,GSM4007705,GSM4007706,GSM4007707"	"HTR8/Svneo,Hypoxia IP"	chr19:43772008..43774215	32194978	MeRIP-seq:(Medium)	-	Functional Loss	SNV	"TCGA,ICGC,COSMIC"	33..33	33	"UCEC,endometrium endometrioid_carcinoma"	4	uterus
110418	RMVar_ID_110418	Human_SNP_ID_801115932	m1A	Human	chr1	+	119622391	119622391	119622391	TAGTCTATTGCCCGCCATCCTGTTCCCACCCCAGCCCACGAACTGCCCTTCCTCAAAGTGCCTGG	TAGTCTATTGCCCGCCATCCTGTTCCCACCCCGGCCCACGAACTGCCCTTCCTCAAAGTGCCTGG	A	G	-	-	Other	Unknown	"GSE70485:GSM1972519,GSM1972520,GSM1972521,GSM1972522,GSM1972523,GSM1972524,GSM1972525"	"HEPG2 cell line,mRNA untreated"	chr1:119622342..119622554	26863196	MeRIP-seq:(Medium)	-	Functional Loss	SNV	"TCGA,ICGC,COSMIC"	33..33	33	"UCEC,endometrium endometrioid_carcinoma"	3	uterus
111448	RMVar_ID_111448	Human_SNP_ID_832812598	m1A	Human	chr19	-	48150209	48150209	48150209	TTGCATCACCGTCTGAGCTCTCTCACCGCAGAAGCAGAGACCCCGACGGAAAGCGTTTCAGAGCC	TTGCATCACCGTCTGAGCTCTCTCACCGCAGACGCAGAGACCCCGACGGAAAGCGTTTCAGAGCC	T	G	LIG1	Ensembl:ENSG00000105486	Protein coding	CDS	"GSE70485:GSM1782898,GSM1782899,GSM1782900,GSM1782901"	"HEK293T cell line,total RNA"	chr19:48150159..48150307	26863196	MeRIP-seq:(Medium)	-	Functional Loss	SNV	"TCGA,ICGC,COSMIC"	33..33	33	"UCEC,endometrium endometrioid_carcinoma"	6	uterus
