# Supplementary material for: RMDGCN: Prediction of RNA methylation and disease associations based on graph convolutional network with attention mechanism
Source: PLoS Comput Biol. 2023 Dec 6;19(12):e1011677. doi: 10.1371/journal.pcbi.1011677 (PMC10699608; doi:10.1371/journal.pcbi.1011677)
Supplement: S1 Table — (XLSX) [file pcbi.1011677.s004.xlsx]

## Sheet: S1_Table_The DOID of the diseas
DOID	X
DOID:2526	Adenocarcinoma
DOID:2871	Endometrial Neoplasms
DOID:9119	Leukemia, Myeloid, Acute
DOID:2891	Thyroid Neoplasms
DOID:5683	Breast Neoplasms
DOID:3883	Colorectal Neoplasms, Hereditary Nonpolyposis
DOID:0050913	Intestinal Neoplasms
DOID:3571	Liver Neoplasms
DOID:234	Colonic Neoplasms
DOID:2513	Neoplasms, Basal Cell
DOID:3717	Stomach Neoplasms
DOID:4465	Carcinoma, Renal Cell
DOID:1996	Colorectal Neoplasms
DOID:5744	Ovarian Neoplasms
DOID:5520	Head and Neck
DOID:3907	Carcinoma, Non-Small-Cell Lung
DOID:3910	Lung Neoplasms
DOID:684	Carcinoma, Hepatocellular
DOID:5409	Small Cell Lung Carcinoma
DOID:4467	Carcinoma, Renal Cell
DOID:4074	Pancreatic Neoplasms
DOID:3007	Carcinoma, Ductal
DOID:0050745	Lymphoma, Large B-Cell, Diffuse
DOID:3748	Carcinoma, Squamous Cell
DOID:331	Central Nervous System Diseases
DOID:3069	Astrocytoma
DOID:3498	Pancreatic Neoplasms
DOID:0050866	Digestive System Neoplasms
DOID:0060061	Lymphoma, T-Cell, Cutaneous
DOID:3965	Skin Neoplasms
DOID:5603	Leukemia, T-Cell
DOID:3187	Brain Neoplasms
DOID:1040	Leukemia, Lymphocytic, Chronic, B-Cell
DOID:0050748	Leukocyte Disorders
DOID:0050750	Lymphoma, B-Cell, Marginal Zone
DOID:3151	Skin Neoplasms
DOID:4830	Carcinoma, Adenosquamous
DOID:0050938	Breast Neoplasms
DOID:4914	Esophageal Neoplasms
DOID:3744	Uterine Cervical Neoplasms
DOID:12016	Supratentorial Neoplasms
DOID:0050746	Lymphoma, Mantle-Cell
DOID:4896	Bile Duct Neoplasms
DOID:4607	Biliary Tract Neoplasms
DOID:161	Keratosis
DOID:4471	Carcinoma, Renal Cell
DOID:299	Adenocarcinoma
DOID:4944	Digestive System Neoplasms
DOID:1519	Cecal Neoplasms
DOID:3908	Carcinoma, Non-Small-Cell Lung
DOID:4556	Carcinoma, Non-Small-Cell Lung
DOID:9952	Leukemia, Lymphoid
DOID:4006	Urinary Bladder Neoplasms
DOID:4013	Carcinoma, Transitional Cell
DOID:6482	Lung Neoplasms
DOID:3459	Breast Neoplasms
DOID:0080188	Leukemia, Myeloid
DOID:9261	Nasopharyngeal Neoplasms
DOID:4926	Adenocarcinoma, Bronchiolo-Alveolar
DOID:7081	Pulmonary Disease, Chronic Obstructive
DOID:3892	Insulinoma
DOID:2224	Thrombocythemia, Essential
DOID:6217	Stomach Neoplasms
DOID:8691	Mycosis Fungoides
DOID:3973	Thyroid Neoplasms
DOID:4971	Primary Myelofibrosis
DOID:4680	Breast Neoplasms
DOID:0080183	Colonic Neoplasms
DOID:5672	Intestinal Neoplasms
DOID:0080800	Adenocarcinoma, Mucinous
DOID:4848	Cerebellar Neoplasms
DOID:4829	Carcinoma, Squamous Cell
DOID:0050523	Leukemia-Lymphoma, Adult T-Cell
DOID:8850	Mouth Diseases
DOID:8577	Colitis, Ulcerative
DOID:5518	Neoplasms, Squamous Cell
DOID:0080638	Lymphoma, B-Cell
DOID:0050873	Lymphoma, Follicular
DOID:707	Lymphoma, B-Cell
DOID:3500	Gallbladder Neoplasms
DOID:0050908	Myelodysplastic Syndromes
DOID:0050895	Soft Tissue Neoplasms
DOID:5842	Seminoma
DOID:0080522	Thyroid Neoplasms
DOID:6823	Pancreatic Neoplasms
DOID:2810	Middle Lobe Syndrome
DOID:8552	Leukemia, Myeloid
DOID:0050749	Lymphoma, Non-Hodgkin
DOID:3672	Rhabdoid Tumor
DOID:3664	Hematologic Neoplasms
DOID:5514	Breast Neoplasms
DOID:5998	Fibrocystic Breast Disease
DOID:0111147	Immunoblastic Lymphadenopathy
DOID:5345	Neoplasms, Germ Cell and Embryonal
DOID:5299	Endometrial Neoplasms
DOID:8584	Burkitt Lymphoma
DOID:2394	Ovarian Neoplasms
DOID:6740	Uterine Cervical Neoplasms
DOID:3307	Teratoma
DOID:1749	Carcinoma, Squamous Cell
DOID:4863	Spinal Neoplasms
DOID:9538	Multiple Myeloma
DOID:6367	Melanoma
DOID:3606	Ovarian Neoplasms
DOID:13515	Tuberous Sclerosis
DOID:4450	Carcinoma, Renal Cell
DOID:7497	Brain Neoplasms
DOID:1897	Sigmoid Diseases
DOID:5828	Ovarian Neoplasms
DOID:3905	Lung Diseases
DOID:0050934	Ovarian Neoplasms
DOID:6785	Desmoplastic Small Round Cell Tumor
DOID:9206	Barrett Esophagus
DOID:3608	Appendiceal Neoplasms
DOID:0070333	Lymphoma, Non-Hodgkin
DOID:9553	Adrenal Gland Diseases
