# Supplementary material for: RMDGCN: Prediction of RNA methylation and disease associations based on graph convolutional network with attention mechanism
Source: PLoS Comput Biol. 2023 Dec 6;19(12):e1011677. doi: 10.1371/journal.pcbi.1011677 (PMC10699608; doi:10.1371/journal.pcbi.1011677)
Supplement: S2 Table — (XLSX) [file pcbi.1011677.s005.xlsx]

## Sheet: S2_Table_The_host_genes_by_GO
	ENTREZID	SYMBOL
1	5605	MAP2K2
2	728661	SLC35E2B
3	984	CDK11B
4	22933	SIRT2
5	6659	SOX4
6	23294	ANKS1A
7	57799	RAB40C
8	171558	PTCRA
9	987	LRBA
10	9570	GOSR2
11	10425	ARIH2
12	2060	EPS15
13	255057	CBARP
14	1453	CSNK1D
15	10469	TIMM44
16	23215	PRRC2C
17	9274	BCL7C
18	9117	SEC22C
19	11332	ACOT7
20	84300	UQCC2
21	10626	TRIM16
22	80115	BAIAP2L2
23	4642	MYO1D
24	10498	CARM1
25	23526	ARHGAP45
26	56957	OTUD7B
27	9181	ARHGEF2
28	23101	MCF2L2
29	23131	GPATCH8
30	8891	EIF2B3
31	865	CBFB
32	7064	THOP1
33	9900	SV2A
34	433	ASGR2
35	4125	MAN2B1
36	9138	ARHGEF1
37	55746	NUP133
38	3645	INSRR
39	170691	ADAMTS17
40	7297	TYK2
41	8521	GCM1
42	467	ATF3
43	440354	SMG1P2
44	552900	BOLA2
45	613038	LOC613038
46	79153	GDPD3
47	249	ALPL
48	22907	DHX30
49	6899	TBX1
50	348254	CCDC144CP
51	3613	IMPA2
52	23406	COTL1
53	84465	MEGF11
54	4660	PPP1R12B
55	5527	PPP2R5C
56	153020	RASGEF1B
57	79155	TNIP2
58	4775	NFATC3
59	26038	CHD5
60	8570	KHSRP
61	57165	GJC2
62	8417	STX7
63	8826	IQGAP1
64	54938	SARS2
65	10212	DDX39A
66	10025	MED16
67	9028	RHBDL1
68	55052	MRPL20
69	57690	TNRC6C
70	6942	TCF20
71	7158	TP53BP1
72	5725	PTBP1
73	23536	ADAT1
74	400500	BCAR4
75	2762	GMDS
76	2946	GSTM2
77	9019	MPZL1
78	57630	SH3RF1
79	5023	P2RX1
80	27123	DKK2
81	4650	MYO9B
82	6625	SNRNP70
83	6875	TAF4B
84	57685	CACHD1
85	51533	PHF7
86	9361	LONP1
87	79066	METTL16
88	79726	WDR59
89	3036	HAS1
90	9742	IFT140
91	11277	TREX1
92	84126	ATRIP
93	965	CD58
94	79883	PODNL1
95	7266	DNAJC7
96	80164	PRR36
97	9098	USP6
98	79858	NEK11
99	221472	FGD2
100	9814	SFI1
101	51009	DERL2
102	23028	KDM1A
103	57381	RHOJ
104	6198	RPS6KB1
105	84978	FRMD5
106	1600	DAB1
107	23357	ANGEL1
108	5797	PTPRM
109	51586	MED15
110	4649	MYO9A
111	23331	TTC28
112	2204	FCAR
113	9545	RAB3D
114	1748	DLX4
115	60487	TRMT11
116	54971	BANP
117	29911	HOOK2
118	84561	SLC12A8
119	23543	RBFOX2
120	285782	CAGE1
121	55152	DALRD3
122	80063	ATF7IP2
123	23312	DMXL2
124	100129931	LOC100129931
125	257236	CCDC96
126	54856	GON4L
127	23354	HAUS5
128	2130	EWSR1
129	259282	BOD1L1
130	9322	TRIP10
131	51763	INPP5K
132	513	ATP5F1D
133	2033	EP300
134	10036	CHAF1A
135	100128288	LOC100128288
136	84331	MCRIP2
137	5988	RFPL1
138	285231	FBXW12
139	65249	ZSWIM4
140	7771	ZNF112
141	84033	OBSCN
142	200081	TXLNA
143	1258	CNGB1
144	10180	RBM6
145	55764	IFT122
146	11240	PADI2
147	80746	TSEN2
148	53615	MBD3
149	6397	SEC14L1
150	5678	PSG9
